# Supplementary material for: Novel Broad-Spectrum Antiviral Inhibitors Targeting Host Factors Essential for Replication of Pathogenic RNA Viruses
Source: Viruses. 2020 Dec 10;12(12):1423. doi: 10.3390/v12121423 (PMC7762994; doi:10.3390/v12121423)
Supplement: Supplementary file 1 [file viruses-12-01423-s001.zip]

Archive with 16 entries (15 files):
- Revised Supplementary material  2/
- __MACOSX/._Revised Supplementary material  2
- Revised Supplementary material  2/Data S6.xlsx
- __MACOSX/Revised Supplementary material  2/._Data S6.xlsx
- Revised Supplementary material  2/Data S1.xlsx
- __MACOSX/Revised Supplementary material  2/._Data S1.xlsx
- Revised Supplementary material  2/Data S2.xlsx
- __MACOSX/Revised Supplementary material  2/._Data S2.xlsx
- Revised Supplementary material  2/Data S5.xlsx
- __MACOSX/Revised Supplementary material  2/._Data S5.xlsx
- Revised Supplementary material  2/Tampere et al_Revised Supplementary material_MT.pdf
- __MACOSX/Revised Supplementary material  2/._Tampere et al_Revised Supplementary material_MT.pdf
- Revised Supplementary material  2/Data S7_raw blots.pdf
- __MACOSX/Revised Supplementary material  2/._Data S7_raw blots.pdf
- Revised Supplementary material  2/Data S4.xlsx
- __MACOSX/Revised Supplementary material  2/._Data S4.xlsx
