# Supplementary material for: Novel Broad-Spectrum Antiviral Inhibitors Targeting Host Factors Essential for Replication of Pathogenic RNA Viruses
Source: Viruses. 2020 Dec 10;12(12):1423. doi: 10.3390/v12121423 (PMC7762994; doi:10.3390/v12121423)
Supplement: Supplementary file 1 [file viruses-12-01423-s001.zip › Revised Supplementary material 2/Data S6.xlsx]

## Sheet: Data S6
Entry	Entry name	Status	Protein names	Gene names	Organism	Length	Mass	Keywords
Q8NB90	AFG2H_HUMAN	reviewed	ATPase family protein 2 homolog (EC 3.6.4.10) (Spermatogenesis-associated factor protein) (Spermatogenesis-associated protein 5)	SPATA5 AFG2 SPAF	Homo sapiens (Human)	893	97,904	ATP-binding;Alternative splicing;Chaperone;Cytoplasm;Deafness;Developmental protein;Differentiation;Disease mutation;Epilepsy;Hydrolase;Isopeptide bond;Mental retardation;Mitochondrion;Nucleotide-binding;Phosphoprotein;Polymorphism;Reference proteome;Repeat;Spermatogenesis;Ubl conjugation
P35790	CHKA_HUMAN	reviewed	Choline kinase alpha (CK) (EC 2.7.1.32) (CHETK-alpha) (Ethanolamine kinase) (EK) (EC 2.7.1.82)	CHKA CHK CKI	Homo sapiens (Human)	457	52,249	3D-structure;ATP-binding;Alternative splicing;Cytoplasm;Kinase;Lipid biosynthesis;Lipid metabolism;Nucleotide-binding;Phospholipid biosynthesis;Phospholipid metabolism;Polymorphism;Reference proteome;Transferase
Q9BVQ7	SPA5L_HUMAN	reviewed	Spermatogenesis-associated protein 5-like protein 1	SPATA5L1	Homo sapiens (Human)	753	80,710	ATP-binding;Acetylation;Alternative splicing;Cytoplasm;Nucleotide-binding;Polymorphism;Reference proteome;Repeat
Q9H223	EHD4_HUMAN	reviewed	EH domain-containing protein 4 (Hepatocellular carcinoma-associated protein 10/11) (PAST homolog 4)	EHD4 HCA10 HCA11 PAST4 FKSG7	Homo sapiens (Human)	541	61,175	ATP-binding;Acetylation;Calcium;Cell membrane;Endosome;Membrane;Metal-binding;Nucleotide-binding;Phosphoprotein;Polymorphism;Reference proteome
Q9NX04	CA109_HUMAN	reviewed	Uncharacterized protein C1orf109	C1orf109	Homo sapiens (Human)	203	23,373	Alternative splicing;Cytoplasm;Nucleus;Phosphoprotein;Reference proteome
O75794	CD123_HUMAN	reviewed	Cell division cycle protein 123 homolog (Protein D123) (HT-1080) (PZ32)	CDC123 C10orf7 D123	Homo sapiens (Human)	336	39,135	Cell cycle;Cell division;Cytoplasm;Phosphoprotein;Reference proteome
P14868	SYDC_HUMAN	reviewed	Aspartate--tRNA ligase, cytoplasmic (EC 6.1.1.12) (Aspartyl-tRNA synthetase) (AspRS) (Cell proliferation-inducing gene 40 protein)	DARS1 DARS PIG40	Homo sapiens (Human)	501	57,136	3D-structure;ATP-binding;Acetylation;Alternative splicing;Aminoacyl-tRNA synthetase;Cytoplasm;Disease mutation;Ligase;Nucleotide-binding;Phosphoprotein;Polymorphism;Protein biosynthesis;Reference proteome
O43502	RA51C_HUMAN	reviewed	DNA repair protein RAD51 homolog 3 (R51H3) (RAD51 homolog C) (RAD51-like protein 2)	RAD51C RAD51L2	Homo sapiens (Human)	376	42,190	ATP-binding;Alternative splicing;Cytoplasm;DNA damage;DNA recombination;DNA repair;DNA-binding;Disease mutation;Fanconi anemia;Mitochondrion;Nucleotide-binding;Nucleus;Phosphoprotein;Polymorphism;Reference proteome
P29317	EPHA2_HUMAN	reviewed	Ephrin type-A receptor 2 (EC 2.7.10.1) (Epithelial cell kinase) (Tyrosine-protein kinase receptor ECK)	EPHA2 ECK	Homo sapiens (Human)	976	108,266	3D-structure;ATP-binding;Alternative splicing;Angiogenesis;Apoptosis;Cataract;Cell adhesion;Cell junction;Cell membrane;Cell projection;Differentiation;Disease mutation;Disulfide bond;Glycoprotein;Host cell receptor for virus entry;Host-virus interaction;Kinase;Membrane;Nucleotide-binding;Phosphoprotein;Polymorphism;Receptor;Reference proteome;Repeat;Signal;Transferase;Transmembrane;Transmembrane…
O75874	IDHC_HUMAN	reviewed	Isocitrate dehydrogenase [NADP] cytoplasmic (IDH) (EC 1.1.1.42) (Cytosolic NADP-isocitrate dehydrogenase) (IDP) (NADP(+)-specific ICDH) (Oxalosuccinate decarboxylase)	IDH1 PICD	Homo sapiens (Human)	414	46,659	3D-structure;Acetylation;Cytoplasm;Direct protein sequencing;Glyoxylate bypass;Magnesium;Manganese;Metal-binding;NADP;Oxidoreductase;Peroxisome;Phosphoprotein;Polymorphism;Reference proteome;Tricarboxylic acid cycle
Q8TB37	NUBPL_HUMAN	reviewed	Iron-sulfur protein NUBPL (IND1 homolog) (Nucleotide-binding protein-like) (huInd1)	NUBPL C14orf127	Homo sapiens (Human)	319	34,083	ATP-binding;Alternative splicing;Disease mutation;Iron;Iron-sulfur;Metal-binding;Mitochondrion;Nucleotide-binding;Polymorphism;Primary mitochondrial disease;Reference proteome;Transit peptide
Q9P2R7	SUCB1_HUMAN	reviewed	Succinate--CoA ligase [ADP-forming] subunit beta, mitochondrial (EC 6.2.1.5) (ATP-specific succinyl-CoA synthetase subunit beta) (A-SCS) (Succinyl-CoA synthetase beta-A chain) (SCS-betaA)	SUCLA2	Homo sapiens (Human)	463	50,317	3D-structure;ATP-binding;Acetylation;Alternative splicing;Disease mutation;Ligase;Magnesium;Metal-binding;Mitochondrion;Nucleotide-binding;Phosphoprotein;Polymorphism;Primary mitochondrial disease;Reference proteome;Transit peptide;Tricarboxylic acid cycle
Q16881	TRXR1_HUMAN	reviewed	Thioredoxin reductase 1, cytoplasmic (TR) (EC 1.8.1.9) (Gene associated with retinoic and interferon-induced mortality 12 protein) (GRIM-12) (Gene associated with retinoic and IFN-induced mortality 12 protein) (KM-102-derived reductase-like factor) (Thioredoxin reductase TR1)	TXNRD1 GRIM12 KDRF	Homo sapiens (Human)	649	70,906	3D-structure;Acetylation;Alternative splicing;Cytoplasm;Direct protein sequencing;Disulfide bond;Electron transport;FAD;Flavoprotein;NADP;Nucleus;Oxidoreductase;Phosphoprotein;Polymorphism;Redox-active center;Reference proteome;Selenocysteine;Transport;Ubl conjugation
P07738	PMGE_HUMAN	reviewed	Bisphosphoglycerate mutase (BPGM) (EC 5.4.2.4) (2,3-bisphosphoglycerate mutase, erythrocyte) (2,3-bisphosphoglycerate synthase) (EC 5.4.2.11) (2,3-diphosphoglycerate mutase) (DPGM) (BPG-dependent PGAM)	BPGM	Homo sapiens (Human)	259	30,005	3D-structure;Acetylation;Congenital erythrocytosis;Direct protein sequencing;Disease mutation;Glycation;Glycolysis;Glycoprotein;Hereditary hemolytic anemia;Hydrolase;Isomerase;Phosphoprotein;Reference proteome
O60547	GMDS_HUMAN	reviewed	GDP-mannose 4,6 dehydratase (EC 4.2.1.47) (GDP-D-mannose dehydratase) (GMD)	GMDS	Homo sapiens (Human)	372	41,950	3D-structure;Acetylation;Alternative splicing;Lyase;NADP;Phosphoprotein;Reference proteome
P31751	AKT2_HUMAN	reviewed	RAC-beta serine/threonine-protein kinase (EC 2.7.11.1) (Protein kinase Akt-2) (Protein kinase B beta) (PKB beta) (RAC-PK-beta)	AKT2	Homo sapiens (Human)	481	55,769	3D-structure;ATP-binding;Acetylation;Alternative splicing;Apoptosis;Carbohydrate metabolism;Cell membrane;Cytoplasm;Developmental protein;Diabetes mellitus;Disease mutation;Disulfide bond;Endosome;Glucose metabolism;Glycogen biosynthesis;Glycogen metabolism;Glycoprotein;Kinase;Manganese;Membrane;Metal-binding;Nucleotide-binding;Nucleus;Phosphoprotein;Polymorphism;Proto-oncogene;Reference proteome…
P18669	PGAM1_HUMAN	reviewed	Phosphoglycerate mutase 1 (EC 5.4.2.11) (EC 5.4.2.4) (BPG-dependent PGAM 1) (Phosphoglycerate mutase isozyme B) (PGAM-B)	PGAM1 PGAMA CDABP0006	Homo sapiens (Human)	254	28,804	3D-structure;Acetylation;Direct protein sequencing;Glycolysis;Hydrolase;Isomerase;Phosphoprotein;Reference proteome
P23919	KTHY_HUMAN	reviewed	Thymidylate kinase (EC 2.7.4.9) (dTMP kinase)	DTYMK CDC8 TMPK TYMK	Homo sapiens (Human)	212	23,819	3D-structure;ATP-binding;Acetylation;Alternative splicing;Kinase;Nucleotide biosynthesis;Nucleotide-binding;Reference proteome;Transferase
P11142	HSP7C_HUMAN	reviewed	Heat shock cognate 71 kDa protein (Heat shock 70 kDa protein 8) (Lipopolysaccharide-associated protein 1) (LAP-1) (LPS-associated protein 1)	HSPA8 HSC70 HSP73 HSPA10	Homo sapiens (Human)	646	70,898	3D-structure;ATP-binding;Acetylation;Alternative splicing;Cell membrane;Chaperone;Cytoplasm;Direct protein sequencing;Host-virus interaction;Isopeptide bond;Membrane;Methylation;Nucleotide-binding;Nucleus;Phosphoprotein;Polymorphism;Reference proteome;Repressor;Spliceosome;Stress response;Transcription;Transcription regulation;Ubl conjugation;mRNA processing;mRNA splicing
P40937	RFC5_HUMAN	reviewed	Replication factor C subunit 5 (Activator 1 36 kDa subunit) (A1 36 kDa subunit) (Activator 1 subunit 5) (Replication factor C 36 kDa subunit) (RF-C 36 kDa subunit) (RFC36)	RFC5	Homo sapiens (Human)	340	38,497	3D-structure;ATP-binding;Acetylation;Alternative splicing;DNA replication;Nucleotide-binding;Nucleus;Polymorphism;Reference proteome
O75771	RA51D_HUMAN	reviewed	DNA repair protein RAD51 homolog 4 (R51H3) (RAD51 homolog D) (RAD51-like protein 3) (TRAD)	RAD51D RAD51L3	Homo sapiens (Human)	328	35,049	3D-structure;ATP-binding;Alternative splicing;Chromosome;Cytoplasm;Cytoskeleton;DNA damage;DNA recombination;DNA repair;DNA-binding;Nucleotide-binding;Nucleus;Polymorphism;Reference proteome;Telomere
Q9UNA0	ATS5_HUMAN	reviewed	A disintegrin and metalloproteinase with thrombospondin motifs 5 (ADAM-TS 5) (ADAM-TS5) (ADAMTS-5) (EC 3.4.24.-) (A disintegrin and metalloproteinase with thrombospondin motifs 11) (ADAM-TS 11) (ADAMTS-11) (ADMP-2) (Aggrecanase-2)	ADAMTS5 ADAMTS11 ADMP2	Homo sapiens (Human)	930	101,718	3D-structure;Cleavage on pair of basic residues;Disulfide bond;Extracellular matrix;Glycoprotein;Hydrolase;Metal-binding;Metalloprotease;Polymorphism;Protease;Reference proteome;Repeat;Secreted;Signal;Zinc;Zymogen
Q9NWW6	NRK1_HUMAN	reviewed	Nicotinamide riboside kinase 1 (NRK 1) (NmR-K 1) (EC 2.7.1.22) (Nicotinic acid riboside kinase 1) (EC 2.7.1.173) (Ribosylnicotinamide kinase 1) (RNK 1) (Ribosylnicotinic acid kinase 1)	NMRK1 C9orf95 NRK1	Homo sapiens (Human)	199	23,193	3D-structure;ATP-binding;Alternative splicing;Kinase;Magnesium;Metal-binding;Nucleotide-binding;Pyridine nucleotide biosynthesis;Reference proteome;Transferase
O43301	HS12A_HUMAN	reviewed	Heat shock 70 kDa protein 12A	HSPA12A KIAA0417	Homo sapiens (Human)	675	74,978	ATP-binding;Acetylation;Cytoplasm;Nucleotide-binding;Nucleus;Reference proteome
P37235	HPCL1_HUMAN	reviewed	Hippocalcin-like protein 1 (Calcium-binding protein BDR-1) (HLP2) (Visinin-like protein 3) (VILIP-3)	HPCAL1 BDR1	Homo sapiens (Human)	193	22,313	3D-structure;Calcium;Lipoprotein;Membrane;Metal-binding;Myristate;Reference proteome;Repeat
Q9NVE7	PANK4_HUMAN	reviewed	4'-phosphopantetheine phosphatase (EC 3.1.3.-) (Inactive pantothenic acid kinase 4) (hPanK4)	PANK4	Homo sapiens (Human)	773	85,991	ATP-binding;Acetylation;Coenzyme A biosynthesis;Cytoplasm;Hydrolase;Manganese;Metal-binding;Nickel;Nitration;Nucleotide-binding;Phosphoprotein;Polymorphism;Reference proteome
P68104	EF1A1_HUMAN	reviewed	Elongation factor 1-alpha 1 (EF-1-alpha-1) (Elongation factor Tu) (EF-Tu) (Eukaryotic elongation factor 1 A-1) (eEF1A-1) (Leukocyte receptor cluster member 7)	EEF1A1 EEF1A EF1A LENG7	Homo sapiens (Human)	462	50,141	3D-structure;Acetylation;Cell membrane;Cytoplasm;Direct protein sequencing;Elongation factor;GTP-binding;Membrane;Methylation;Nucleotide-binding;Nucleus;Phosphoprotein;Protein biosynthesis;Reference proteome;Transcription;Transcription regulation;Ubl conjugation
Q9NZN3	EHD3_HUMAN	reviewed	EH domain-containing protein 3 (PAST homolog 3)	EHD3 EHD2 PAST3	Homo sapiens (Human)	535	60,887	ATP-binding;Acetylation;Alternative splicing;Calcium;Cell membrane;Cell projection;Cilium;Cilium biogenesis/degradation;Coiled coil;Direct protein sequencing;Endosome;Isopeptide bond;Membrane;Metal-binding;Nucleotide-binding;Phosphoprotein;Protein transport;Reference proteome;Transport;Ubl conjugation
P51648	AL3A2_HUMAN	reviewed	Aldehyde dehydrogenase family 3 member A2 (EC 1.2.1.3) (EC 1.2.1.94) (Aldehyde dehydrogenase 10) (Fatty aldehyde dehydrogenase) (Microsomal aldehyde dehydrogenase)	ALDH3A2 ALDH10 FALDH	Homo sapiens (Human)	485	54,848	3D-structure;Alternative splicing;Direct protein sequencing;Disease mutation;Endoplasmic reticulum;Fatty acid metabolism;Ichthyosis;Lipid metabolism;Membrane;Mental retardation;Microsome;NAD;Oxidoreductase;Phosphoprotein;Reference proteome;Transmembrane;Transmembrane helix
P48307	TFPI2_HUMAN	reviewed	Tissue factor pathway inhibitor 2 (TFPI-2) (Placental protein 5) (PP5)	TFPI2	Homo sapiens (Human)	235	26,934	3D-structure;Alternative splicing;Blood coagulation;Direct protein sequencing;Disulfide bond;Glycoprotein;Hemostasis;Polymorphism;Protease inhibitor;Reference proteome;Repeat;Secreted;Serine protease inhibitor;Signal
Q9NYU1	UGGG2_HUMAN	reviewed	UDP-glucose:glycoprotein glucosyltransferase 2 (UGT2) (hUGT2) (EC 2.4.1.-) (UDP--Glc:glycoprotein glucosyltransferase 2) (UDP-glucose ceramide glucosyltransferase-like 1)	UGGT2 UGCGL2 UGT2	Homo sapiens (Human)	1516	174,735	Alternative splicing;Endoplasmic reticulum;Glycoprotein;Glycosyltransferase;Phosphoprotein;Polymorphism;Reference proteome;Signal;Transferase
P55263	ADK_HUMAN	reviewed	Adenosine kinase (AK) (EC 2.7.1.20) (Adenosine 5'-phosphotransferase)	ADK	Homo sapiens (Human)	362	40,545	3D-structure;ATP-binding;Acetylation;Alternative splicing;Cytoplasm;Direct protein sequencing;Disease mutation;Kinase;Magnesium;Metal-binding;Nucleotide-binding;Nucleus;Phosphoprotein;Purine salvage;Reference proteome;Transferase
Q92947	GCDH_HUMAN	reviewed	Glutaryl-CoA dehydrogenase, mitochondrial (GCD) (EC 1.3.8.6)	GCDH	Homo sapiens (Human)	438	48,127	3D-structure;Acetylation;Alternative splicing;Disease mutation;FAD;Flavoprotein;Glutaricaciduria;Mitochondrion;Oxidoreductase;Polymorphism;Reference proteome;Transit peptide
O00764	PDXK_HUMAN	reviewed	Pyridoxal kinase (EC 2.7.1.35) (Pyridoxine kinase)	PDXK C21orf124 C21orf97 PKH PNK PRED79	Homo sapiens (Human)	312	35,102	3D-structure;ATP-binding;Acetylation;Alternative splicing;Charcot-Marie-Tooth disease;Cobalt;Cytoplasm;Disease mutation;Kinase;Magnesium;Manganese;Metal-binding;Neurodegeneration;Neuropathy;Nucleotide-binding;Phosphoprotein;Reference proteome;Sodium;Transferase;Zinc
Q9HA47	UCK1_HUMAN	reviewed	Uridine-cytidine kinase 1 (UCK 1) (EC 2.7.1.48) (Cytidine monophosphokinase 1) (Uridine monophosphokinase 1)	UCK1 URK1	Homo sapiens (Human)	277	31,435	3D-structure;ATP-binding;Alternative splicing;Kinase;Nucleotide-binding;Phosphoprotein;Reference proteome;Transferase
P11908	PRPS2_HUMAN	reviewed	Ribose-phosphate pyrophosphokinase 2 (EC 2.7.6.1) (PPRibP) (Phosphoribosyl pyrophosphate synthase II) (PRS-II)	PRPS2	Homo sapiens (Human)	318	34,769	ATP-binding;Alternative splicing;Direct protein sequencing;Kinase;Magnesium;Metal-binding;Nucleotide biosynthesis;Nucleotide-binding;Reference proteome;Transferase
P30291	WEE1_HUMAN	reviewed	Wee1-like protein kinase (WEE1hu) (EC 2.7.10.2) (Wee1A kinase)	WEE1	Homo sapiens (Human)	646	71,597	3D-structure;ATP-binding;Alternative splicing;Cell cycle;Cell division;Kinase;Magnesium;Metal-binding;Mitosis;Nucleotide-binding;Nucleus;Phosphoprotein;Polymorphism;Reference proteome;Transferase;Tyrosine-protein kinase;Ubl conjugation
P51570	GALK1_HUMAN	reviewed	Galactokinase (EC 2.7.1.6) (Galactose kinase)	GALK1 GALK	Homo sapiens (Human)	392	42,272	3D-structure;ATP-binding;Alternative splicing;Carbohydrate metabolism;Cataract;Direct protein sequencing;Disease mutation;Galactose metabolism;Kinase;Nucleotide-binding;Phosphoprotein;Polymorphism;Reference proteome;Transferase
P53384	NUBP1_HUMAN	reviewed	Cytosolic Fe-S cluster assembly factor NUBP1 (Nucleotide-binding protein 1) (NBP 1)	NUBP1 NBP NBP1	Homo sapiens (Human)	320	34,534	4Fe-4S;ATP-binding;Acetylation;Alternative splicing;Cell projection;Cilium;Cilium biogenesis/degradation;Cytoplasm;Cytoskeleton;Iron;Iron-sulfur;Metal-binding;Nucleotide-binding;Nucleus;Phosphoprotein;Polymorphism;Reference proteome
Q9NR56	MBNL1_HUMAN	reviewed	Muscleblind-like protein 1 (Triplet-expansion RNA-binding protein)	MBNL1 EXP KIAA0428 MBNL	Homo sapiens (Human)	388	41,817	3D-structure;Alternative splicing;Corneal dystrophy;Cytoplasm;Disease mutation;Metal-binding;Nucleus;Phosphoprotein;RNA-binding;Reference proteome;Repeat;Zinc;Zinc-finger;mRNA processing;mRNA splicing
P62333	PRS10_HUMAN	reviewed	26S proteasome regulatory subunit 10B (26S proteasome AAA-ATPase subunit RPT4) (Proteasome 26S subunit ATPase 6) (Proteasome subunit p42)	PSMC6 SUG2	Homo sapiens (Human)	389	44,173	3D-structure;ATP-binding;Acetylation;Cytoplasm;Direct protein sequencing;Nucleotide-binding;Nucleus;Phosphoprotein;Proteasome;Reference proteome
Q6IQ22	RAB12_HUMAN	reviewed	Ras-related protein Rab-12	RAB12	Homo sapiens (Human)	244	27,248	3D-structure;Acetylation;Autophagy;Cytoplasmic vesicle;Endosome;GTP-binding;Golgi apparatus;Lipoprotein;Lysosome;Membrane;Nucleotide-binding;Phosphoprotein;Prenylation;Protein transport;Reference proteome;Transport
Q99715	COCA1_HUMAN	reviewed	Collagen alpha-1(XII) chain	COL12A1 COL12A1L	Homo sapiens (Human)	3063	333,147	Alternative splicing;Cell adhesion;Collagen;Congenital muscular dystrophy;Direct protein sequencing;Disease mutation;Disulfide bond;Extracellular matrix;Glycoprotein;Hydroxylation;Polymorphism;Proteoglycan;Reference proteome;Repeat;Secreted;Signal
Q9Y2K2	SIK3_HUMAN	reviewed	Serine/threonine-protein kinase SIK3 (EC 2.7.11.1) (Salt-inducible kinase 3) (SIK-3) (Serine/threonine-protein kinase QSK)	SIK3 KIAA0999 QSK L19	Homo sapiens (Human)	1321	144,851	ATP-binding;Alternative splicing;Cytoplasm;Disease mutation;Dwarfism;Kinase;Magnesium;Metal-binding;Methylation;Nucleotide-binding;Phosphoprotein;Polymorphism;Reference proteome;Serine/threonine-protein kinase;Transferase
Q9BZE1	RM37_HUMAN	reviewed	39S ribosomal protein L37, mitochondrial (L37mt) (MRP-L37) (39S ribosomal protein L2, mitochondrial) (L2mt) (MRP-L2) (Mitochondrial large ribosomal subunit protein mL37)	MRPL37 MRPL2 RPML2 HSPC235	Homo sapiens (Human)	423	48,117	3D-structure;Mitochondrion;Polymorphism;Reference proteome;Ribonucleoprotein;Ribosomal protein;Transit peptide
Q9Y4K0	LOXL2_HUMAN	reviewed	Lysyl oxidase homolog 2 (EC 1.4.3.13) (Lysyl oxidase-like protein 2) (Lysyl oxidase-related protein 2) (Lysyl oxidase-related protein WS9-14)	LOXL2	Homo sapiens (Human)	774	86,725	3D-structure;Basement membrane;Calcium;Chromatin regulator;Chromosome;Copper;Disulfide bond;Endoplasmic reticulum;Extracellular matrix;Glycoprotein;LTQ;Metal-binding;Nucleus;Oxidoreductase;Polymorphism;Reference proteome;Repeat;Repressor;Secreted;Signal;TPQ;Transcription;Transcription regulation
Q02809	PLOD1_HUMAN	reviewed	Procollagen-lysine,2-oxoglutarate 5-dioxygenase 1 (EC 1.14.11.4) (Lysyl hydroxylase 1) (LH1)	PLOD1 LLH PLOD	Homo sapiens (Human)	727	83,550	Alternative splicing;Dioxygenase;Direct protein sequencing;Disease mutation;Ehlers-Danlos syndrome;Endoplasmic reticulum;Glycoprotein;Iron;Membrane;Metal-binding;Oxidoreductase;Polymorphism;Reference proteome;Signal;Vitamin C
P62760	VISL1_HUMAN	reviewed	Visinin-like protein 1 (VILIP) (VLP-1) (Hippocalcin-like protein 3) (HLP3)	VSNL1 VISL1	Homo sapiens (Human)	191	22,142	Calcium;Lipoprotein;Metal-binding;Myristate;Polymorphism;Reference proteome;Repeat
O43681	GET3_HUMAN	reviewed	ATPase GET3 (EC 3.6.-.-) (Arsenical pump-driving ATPase) (Arsenite-stimulated ATPase) (Guided entry of tail-anchored proteins factor 3, ATPase) (Transmembrane domain recognition complex 40 kDa ATPase subunit) (hARSA-I) (hASNA-I)	GET3 ARSA ASNA1 TRC40	Homo sapiens (Human)	348	38,793	ATP-binding;Acetylation;Cytoplasm;Endoplasmic reticulum;Hydrolase;Metal-binding;Nucleotide-binding;Nucleus;Polymorphism;Reference proteome;Transport;Zinc
P24821	TENA_HUMAN	reviewed	Tenascin (TN) (Cytotactin) (GMEM) (GP 150-225) (Glioma-associated-extracellular matrix antigen) (Hexabrachion) (JI) (Myotendinous antigen) (Neuronectin) (Tenascin-C) (TN-C)	TNC HXB	Homo sapiens (Human)	2201	240,853	3D-structure;Alternative splicing;Cell adhesion;Coiled coil;Deafness;Direct protein sequencing;Disease mutation;Disulfide bond;EGF-like domain;Extracellular matrix;Glycoprotein;Non-syndromic deafness;Phosphoprotein;Polymorphism;Reference proteome;Repeat;Secreted;Signal
P17858	PFKAL_HUMAN	reviewed	ATP-dependent 6-phosphofructokinase, liver type (ATP-PFK) (PFK-L) (EC 2.7.1.11) (6-phosphofructokinase type B) (Phosphofructo-1-kinase isozyme B) (PFK-B) (Phosphohexokinase)	PFKL	Homo sapiens (Human)	780	85,018	ATP-binding;Acetylation;Allosteric enzyme;Alternative splicing;Cytoplasm;Direct protein sequencing;Glycolysis;Glycoprotein;Kinase;Magnesium;Metal-binding;Nucleotide-binding;Phosphoprotein;Polymorphism;Reference proteome;Transferase
Q16566	KCC4_HUMAN	reviewed	Calcium/calmodulin-dependent protein kinase type IV (CaMK IV) (EC 2.7.11.17) (CaM kinase-GR)	CAMK4 CAMK CAMK-GR CAMKIV	Homo sapiens (Human)	473	51,926	3D-structure;ATP-binding;Adaptive immunity;Calcium;Calmodulin-binding;Cytoplasm;Glycoprotein;Immunity;Inflammatory response;Kinase;Nucleotide-binding;Nucleus;Phosphoprotein;Polymorphism;Reference proteome;Serine/threonine-protein kinase;Transferase
O75351	VPS4B_HUMAN	reviewed	Vacuolar protein sorting-associated protein 4B (EC 3.6.4.6) (Cell migration-inducing gene 1 protein) (Suppressor of K(+) transport growth defect 1) (Protein SKD1)	VPS4B SKD1 VPS42 MIG1	Homo sapiens (Human)	444	49,302	3D-structure;ATP-binding;Cell cycle;Cell division;Coiled coil;Endosome;Hydrolase;Membrane;Nucleotide-binding;Phosphoprotein;Polymorphism;Protein transport;Reference proteome;Transport
O75718	CRTAP_HUMAN	reviewed	Cartilage-associated protein	CRTAP CASP	Homo sapiens (Human)	401	46,562	Disease mutation;Dwarfism;Extracellular matrix;Glycoprotein;Hydroxylation;Osteogenesis imperfecta;Polymorphism;Reference proteome;Secreted;Signal
O43314	VIP2_HUMAN	reviewed	Inositol hexakisphosphate and diphosphoinositol-pentakisphosphate kinase 2 (EC 2.7.4.21) (EC 2.7.4.24) (Diphosphoinositol pentakisphosphate kinase 2) (Histidine acid phosphatase domain-containing protein 1) (InsP6 and PP-IP5 kinase 2) (VIP1 homolog 2) (hsVIP2)	PPIP5K2 HISPPD1 KIAA0433 VIP2	Homo sapiens (Human)	1243	140,407	3D-structure;ATP-binding;Alternative splicing;Cytoplasm;Deafness;Disease mutation;Hearing;Kinase;Non-syndromic deafness;Nucleotide-binding;Phosphoprotein;Polymorphism;Reference proteome;Transferase
Q06609	RAD51_HUMAN	reviewed	DNA repair protein RAD51 homolog 1 (HsRAD51) (hRAD51) (RAD51 homolog A)	RAD51 RAD51A RECA	Homo sapiens (Human)	339	36,966	3D-structure;ATP-binding;Acetylation;Alternative splicing;Chromosome;Cytoplasm;Cytoskeleton;DNA damage;DNA recombination;DNA repair;DNA-binding;Disease mutation;Fanconi anemia;Isopeptide bond;Mitochondrion;Nucleotide-binding;Nucleus;Phosphoprotein;Reference proteome;Ubl conjugation
Q6UB35	C1TM_HUMAN	reviewed	Monofunctional C1-tetrahydrofolate synthase, mitochondrial (EC 6.3.4.3) (Formyltetrahydrofolate synthetase)	MTHFD1L FTHFSDC1	Homo sapiens (Human)	978	105,790	ATP-binding;Acetylation;Alternative splicing;Direct protein sequencing;Ligase;Mitochondrion;Nucleotide-binding;One-carbon metabolism;Phosphoprotein;Polymorphism;Reference proteome;Transit peptide
O15530	PDPK1_HUMAN	reviewed	3-phosphoinositide-dependent protein kinase 1 (hPDK1) (EC 2.7.11.1)	PDPK1 PDK1	Homo sapiens (Human)	556	63,152	3D-structure;ATP-binding;Acetylation;Activator;Alternative splicing;Cell junction;Cell membrane;Cytoplasm;Direct protein sequencing;Kinase;Membrane;Nucleotide-binding;Nucleus;Phosphoprotein;Reference proteome;Serine/threonine-protein kinase;Transcription;Transcription regulation;Transferase;Ubl conjugation
Q9UM54	MYO6_HUMAN	reviewed	Unconventional myosin-VI (Unconventional myosin-6)	MYO6 KIAA0389	Homo sapiens (Human)	1294	149,691	3D-structure;ATP-binding;Actin-binding;Alternative splicing;Calmodulin-binding;Cardiomyopathy;Cell membrane;Cell projection;Coated pit;Cytoplasm;Cytoplasmic vesicle;Deafness;Disease mutation;Endocytosis;Golgi apparatus;Hearing;Membrane;Motor protein;Myosin;Non-syndromic deafness;Nucleotide-binding;Nucleus;Phosphoprotein;Protein transport;Reference proteome;Transport
O60825	F262_HUMAN	reviewed	6-phosphofructo-2-kinase/fructose-2,6-bisphosphatase 2 (6PF-2-K/Fru-2,6-P2ase 2) (PFK/FBPase 2) (6PF-2-K/Fru-2,6-P2ase heart-type isozyme) [Includes: 6-phosphofructo-2-kinase (EC 2.7.1.105); Fructose-2,6-bisphosphatase (EC 3.1.3.46)]	PFKFB2	Homo sapiens (Human)	505	58,477	3D-structure;ATP-binding;Acetylation;Alternative splicing;Hydrolase;Kinase;Multifunctional enzyme;Nucleotide-binding;Phosphoprotein;Reference proteome;Transferase
Q13630	FCL_HUMAN	reviewed	GDP-L-fucose synthase (EC 1.1.1.271) (GDP-4-keto-6-deoxy-D-mannose-3,5-epimerase-4-reductase) (Protein FX) (Red cell NADP(H)-binding protein) (Short-chain dehydrogenase/reductase family 4E member 1)	TSTA3 SDR4E1	Homo sapiens (Human)	321	35,893	3D-structure;Direct protein sequencing;Isomerase;Multifunctional enzyme;NADP;Oxidoreductase;Reference proteome
Q13976	KGP1_HUMAN	reviewed	cGMP-dependent protein kinase 1 (cGK 1) (cGK1) (EC 2.7.11.12) (cGMP-dependent protein kinase I) (cGKI)	PRKG1 PRKG1B PRKGR1A PRKGR1B	Homo sapiens (Human)	671	76,364	3D-structure;ATP-binding;Acetylation;Allosteric enzyme;Alternative splicing;Aortic aneurysm;Coiled coil;Cytoplasm;Disease mutation;Disulfide bond;Kinase;Nucleotide-binding;Phosphoprotein;Polymorphism;Reference proteome;Serine/threonine-protein kinase;Transferase;cGMP;cGMP-binding
P11047	LAMC1_HUMAN	reviewed	Laminin subunit gamma-1 (Laminin B2 chain) (Laminin-1 subunit gamma) (Laminin-10 subunit gamma) (Laminin-11 subunit gamma) (Laminin-2 subunit gamma) (Laminin-3 subunit gamma) (Laminin-4 subunit gamma) (Laminin-6 subunit gamma) (Laminin-7 subunit gamma) (Laminin-8 subunit gamma) (Laminin-9 subunit gamma) (S-laminin subunit gamma) (S-LAM gamma)	LAMC1 LAMB2	Homo sapiens (Human)	1609	177,603	3D-structure;Basement membrane;Cell adhesion;Coiled coil;Disulfide bond;Extracellular matrix;Glycoprotein;Laminin EGF-like domain;Phosphoprotein;Polymorphism;Reference proteome;Repeat;Secreted;Signal
P52564	MP2K6_HUMAN	reviewed	Dual specificity mitogen-activated protein kinase kinase 6 (MAP kinase kinase 6) (MAPKK 6) (EC 2.7.12.2) (MAPK/ERK kinase 6) (MEK 6) (Stress-activated protein kinase kinase 3) (SAPK kinase 3) (SAPKK-3) (SAPKK3)	MAP2K6 MEK6 MKK6 PRKMK6 SKK3	Homo sapiens (Human)	334	37,492	3D-structure;ATP-binding;Acetylation;Alternative splicing;Apoptosis;Cytoplasm;Cytoskeleton;Kinase;Nucleotide-binding;Nucleus;Phosphoprotein;Reference proteome;Serine/threonine-protein kinase;Stress response;Transcription;Transcription regulation;Transferase;Tyrosine-protein kinase
P31153	METK2_HUMAN	reviewed	S-adenosylmethionine synthase isoform type-2 (AdoMet synthase 2) (EC 2.5.1.6) (Methionine adenosyltransferase 2) (MAT 2) (Methionine adenosyltransferase II) (MAT-II)	MAT2A AMS2 MATA2	Homo sapiens (Human)	395	43,661	3D-structure;ATP-binding;Acetylation;Alternative splicing;Isopeptide bond;Magnesium;Metal-binding;Nucleotide-binding;One-carbon metabolism;Phosphoprotein;Potassium;Reference proteome;Transferase;Ubl conjugation
Q14980	NUMA1_HUMAN	reviewed	Nuclear mitotic apparatus protein 1 (Nuclear matrix protein-22) (NMP-22) (Nuclear mitotic apparatus protein) (NuMA protein) (SP-H antigen)	NUMA1 NMP22 NUMA	Homo sapiens (Human)	2115	238,260	3D-structure;ADP-ribosylation;Acetylation;Alternative splicing;Cell cycle;Cell division;Cell membrane;Chromosome;Chromosome partition;Coiled coil;Cytoplasm;Cytoskeleton;Glycoprotein;Isopeptide bond;Lipid-binding;Lipoprotein;Membrane;Microtubule;Mitosis;Nucleus;Phosphoprotein;Polymorphism;Reference proteome;Ubl conjugation
P36404	ARL2_HUMAN	reviewed	ADP-ribosylation factor-like protein 2	ARL2	Homo sapiens (Human)	184	20,878	3D-structure;Alternative splicing;Cell cycle;Cytoplasm;Cytoskeleton;GTP-binding;Isopeptide bond;Lipoprotein;Mitochondrion;Myristate;Nucleotide-binding;Nucleus;Phosphoprotein;Polymorphism;Reference proteome;Ubl conjugation
P24752	THIL_HUMAN	reviewed	Acetyl-CoA acetyltransferase, mitochondrial (EC 2.3.1.9) (Acetoacetyl-CoA thiolase) (T2)	ACAT1 ACAT MAT	Homo sapiens (Human)	427	45,200	3D-structure;Acetylation;Acyltransferase;Alternative splicing;Direct protein sequencing;Disease mutation;Fatty acid metabolism;Lipid metabolism;Metal-binding;Mitochondrion;Polymorphism;Potassium;Reference proteome;Transferase;Transit peptide
P17980	PRS6A_HUMAN	reviewed	26S proteasome regulatory subunit 6A (26S proteasome AAA-ATPase subunit RPT5) (Proteasome 26S subunit ATPase 3) (Proteasome subunit P50) (Tat-binding protein 1) (TBP-1)	PSMC3 TBP1	Homo sapiens (Human)	439	49,204	3D-structure;ATP-binding;Acetylation;Cytoplasm;Direct protein sequencing;Host-virus interaction;Nucleotide-binding;Nucleus;Phosphoprotein;Proteasome;Reference proteome;Ubl conjugation
P28300	LYOX_HUMAN	reviewed	Protein-lysine 6-oxidase (EC 1.4.3.13) (Lysyl oxidase) [Cleaved into: Protein-lysine 6-oxidase, long form; Protein-lysine 6-oxidase, short form]	LOX	Homo sapiens (Human)	417	46,944	Aortic aneurysm;Copper;Disease mutation;Disulfide bond;Glycoprotein;LTQ;Metal-binding;Oxidoreductase;Polymorphism;Reference proteome;Secreted;Signal;Sulfation;TPQ
Q16875	F263_HUMAN	reviewed	6-phosphofructo-2-kinase/fructose-2,6-bisphosphatase 3 (6PF-2-K/Fru-2,6-P2ase 3) (PFK/FBPase 3) (6PF-2-K/Fru-2,6-P2ase brain/placenta-type isozyme) (Renal carcinoma antigen NY-REN-56) (iPFK-2) [Includes: 6-phosphofructo-2-kinase (EC 2.7.1.105); Fructose-2,6-bisphosphatase (EC 3.1.3.46)]	PFKFB3	Homo sapiens (Human)	520	59,609	3D-structure;ATP-binding;Alternative splicing;Hydrolase;Kinase;Multifunctional enzyme;Nucleotide-binding;Phosphoprotein;Reference proteome;Transferase
Q969G6	RIFK_HUMAN	reviewed	Riboflavin kinase (EC 2.7.1.26) (ATP:riboflavin 5'-phosphotransferase) (Flavokinase)	RFK	Homo sapiens (Human)	155	17,623	3D-structure;ATP-binding;Cytoplasm;FMN;Flavoprotein;Kinase;Magnesium;Metal-binding;Nucleotide-binding;Reference proteome;Transferase;Zinc
P28838	AMPL_HUMAN	reviewed	Cytosol aminopeptidase (EC 3.4.11.1) (Leucine aminopeptidase 3) (LAP-3) (Leucyl aminopeptidase) (Peptidase S) (Proline aminopeptidase) (EC 3.4.11.5) (Prolyl aminopeptidase)	LAP3 LAPEP PEPS	Homo sapiens (Human)	519	56,166	Acetylation;Alternative initiation;Aminopeptidase;Cytoplasm;Direct protein sequencing;Hydrolase;Magnesium;Manganese;Metal-binding;Phosphoprotein;Protease;Reference proteome;Zinc
P13674	P4HA1_HUMAN	reviewed	Prolyl 4-hydroxylase subunit alpha-1 (4-PH alpha-1) (EC 1.14.11.2) (Procollagen-proline,2-oxoglutarate-4-dioxygenase subunit alpha-1)	P4HA1 P4HA	Homo sapiens (Human)	534	61,049	3D-structure;Alternative splicing;Dioxygenase;Endoplasmic reticulum;Glycoprotein;Iron;Metal-binding;Oxidoreductase;Reference proteome;Signal;TPR repeat;Vitamin C
P07942	LAMB1_HUMAN	reviewed	Laminin subunit beta-1 (Laminin B1 chain) (Laminin-1 subunit beta) (Laminin-10 subunit beta) (Laminin-12 subunit beta) (Laminin-2 subunit beta) (Laminin-6 subunit beta) (Laminin-8 subunit beta)	LAMB1	Homo sapiens (Human)	1786	198,038	3D-structure;Basement membrane;Cell adhesion;Coiled coil;Disulfide bond;Extracellular matrix;Glycoprotein;Laminin EGF-like domain;Lissencephaly;Phosphoprotein;Polymorphism;Reference proteome;Repeat;Secreted;Signal
P54652	HSP72_HUMAN	reviewed	Heat shock-related 70 kDa protein 2 (Heat shock 70 kDa protein 2)	HSPA2	Homo sapiens (Human)	639	70,021	3D-structure;ATP-binding;Chaperone;Cytoplasm;Cytoskeleton;Differentiation;Methylation;Nucleotide-binding;Phosphoprotein;Polymorphism;Reference proteome;Spermatogenesis;Stress response
Q16877	F264_HUMAN	reviewed	6-phosphofructo-2-kinase/fructose-2,6-bisphosphatase 4 (6PF-2-K/Fru-2,6-P2ase 4) (PFK/FBPase 4) (6PF-2-K/Fru-2,6-P2ase testis-type isozyme) [Includes: 6-phosphofructo-2-kinase (EC 2.7.1.105); Fructose-2,6-bisphosphatase (EC 3.1.3.46)]	PFKFB4	Homo sapiens (Human)	469	54,040	ATP-binding;Alternative splicing;Hydrolase;Kinase;Multifunctional enzyme;Nucleotide-binding;Phosphoprotein;Polymorphism;Reference proteome;Transferase
P54819	KAD2_HUMAN	reviewed	Adenylate kinase 2, mitochondrial (AK 2) (EC 2.7.4.3) (ATP-AMP transphosphorylase 2) (ATP:AMP phosphotransferase) (Adenylate monophosphate kinase) [Cleaved into: Adenylate kinase 2, mitochondrial, N-terminally processed]	AK2 ADK2	Homo sapiens (Human)	239	26,478	3D-structure;ATP-binding;Acetylation;Alternative splicing;Direct protein sequencing;Disease mutation;Disulfide bond;Kinase;Mitochondrion;Nucleotide-binding;Phosphoprotein;Polymorphism;Reference proteome;SCID;Transferase
Q9UH65	SWP70_HUMAN	reviewed	Switch-associated protein 70 (SWAP-70)	SWAP70 KIAA0640 HSPC321	Homo sapiens (Human)	585	68,998	3D-structure;Cell membrane;Cell projection;Coiled coil;Cytoplasm;Cytoskeleton;DNA-binding;Membrane;Nucleus;Phosphoprotein;Polymorphism;Reference proteome
Q16850	CP51A_HUMAN	reviewed	Lanosterol 14-alpha demethylase (LDM) (EC 1.14.14.154) (CYPLI) (Cytochrome P450 51A1) (Cytochrome P450-14DM) (Cytochrome P45014DM) (Cytochrome P450LI) (Sterol 14-alpha demethylase)	CYP51A1 CYP51	Homo sapiens (Human)	503	56,806	3D-structure;Alternative splicing;Cholesterol biosynthesis;Cholesterol metabolism;Endoplasmic reticulum;Heme;Iron;Lipid biosynthesis;Lipid metabolism;Membrane;Metal-binding;Microsome;Monooxygenase;Oxidoreductase;Polymorphism;Reference proteome;Steroid biosynthesis;Steroid metabolism;Sterol biosynthesis;Sterol metabolism;Transmembrane;Transmembrane helix
Q9H2G2	SLK_HUMAN	reviewed	STE20-like serine/threonine-protein kinase (STE20-like kinase) (hSLK) (EC 2.7.11.1) (CTCL tumor antigen se20-9) (STE20-related serine/threonine-protein kinase) (STE20-related kinase) (Serine/threonine-protein kinase 2)	SLK KIAA0204 STK2	Homo sapiens (Human)	1235	142,695	3D-structure;ATP-binding;Alternative splicing;Apoptosis;Coiled coil;Cytoplasm;Kinase;Nucleotide-binding;Phosphoprotein;Polymorphism;Reference proteome;Serine/threonine-protein kinase;Transferase
P12081	HARS1_HUMAN	reviewed	Histidine--tRNA ligase, cytoplasmic (EC 6.1.1.21) (Histidyl-tRNA synthetase) (HisRS)	HARS1 HARS HRS	Homo sapiens (Human)	509	57,411	3D-structure;ATP-binding;Acetylation;Alternative splicing;Aminoacyl-tRNA synthetase;Charcot-Marie-Tooth disease;Cytoplasm;Deafness;Disease mutation;Ligase;Neurodegeneration;Neuropathy;Nucleotide-binding;Phosphoprotein;Polymorphism;Protein biosynthesis;Reference proteome;Retinitis pigmentosa;Usher syndrome
P45985	MP2K4_HUMAN	reviewed	Dual specificity mitogen-activated protein kinase kinase 4 (MAP kinase kinase 4) (MAPKK 4) (EC 2.7.12.2) (JNK-activating kinase 1) (MAPK/ERK kinase 4) (MEK 4) (SAPK/ERK kinase 1) (SEK1) (Stress-activated protein kinase kinase 1) (SAPK kinase 1) (SAPKK-1) (SAPKK1) (c-Jun N-terminal kinase kinase 1) (JNKK)	MAP2K4 JNKK1 MEK4 MKK4 PRKMK4 SEK1 SERK1 SKK1	Homo sapiens (Human)	399	44,288	3D-structure;ATP-binding;Acetylation;Alternative splicing;Apoptosis;Cytoplasm;Kinase;Methylation;Nucleotide-binding;Nucleus;Phosphoprotein;Polymorphism;Reference proteome;Serine/threonine-protein kinase;Stress response;Transferase;Tyrosine-protein kinase
Q14693	LPIN1_HUMAN	reviewed	Phosphatidate phosphatase LPIN1 (EC 3.1.3.4) (Lipin-1)	LPIN1 KIAA0188	Homo sapiens (Human)	890	98,664	Alternative splicing;Cytoplasm;Endoplasmic reticulum;Fatty acid metabolism;Hydrolase;Isopeptide bond;Lipid metabolism;Membrane;Nucleus;Phosphoprotein;Polymorphism;Reference proteome;Transcription;Transcription regulation;Ubl conjugation
P62166	NCS1_HUMAN	reviewed	Neuronal calcium sensor 1 (NCS-1) (Frequenin homolog) (Frequenin-like protein) (Frequenin-like ubiquitous protein)	NCS1 FLUP FREQ	Homo sapiens (Human)	190	21,879	3D-structure;Alternative splicing;Calcium;Cell junction;Cell membrane;Cytoplasm;Golgi apparatus;Lipoprotein;Membrane;Metal-binding;Myristate;Reference proteome;Repeat;Synapse
Q9BS26	ERP44_HUMAN	reviewed	Endoplasmic reticulum resident protein 44 (ER protein 44) (ERp44) (Thioredoxin domain-containing protein 4)	ERP44 KIAA0573 TXNDC4 UNQ532/PRO1075	Homo sapiens (Human)	406	46,971	3D-structure;Chaperone;Direct protein sequencing;Disulfide bond;Endoplasmic reticulum;Reference proteome;Signal;Stress response
Q14697	GANAB_HUMAN	reviewed	Neutral alpha-glucosidase AB (EC 3.2.1.207) (Alpha-glucosidase 2) (Glucosidase II subunit alpha)	GANAB G2AN KIAA0088	Homo sapiens (Human)	944	106,874	Alternative splicing;Direct protein sequencing;Disease mutation;Disulfide bond;Endoplasmic reticulum;Glycoprotein;Glycosidase;Golgi apparatus;Hydrolase;Phosphoprotein;Polymorphism;Reference proteome;Signal
P16219	ACADS_HUMAN	reviewed	Short-chain specific acyl-CoA dehydrogenase, mitochondrial (SCAD) (EC 1.3.8.1) (Butyryl-CoA dehydrogenase)	ACADS	Homo sapiens (Human)	412	44,297	3D-structure;Acetylation;Direct protein sequencing;Disease mutation;FAD;Fatty acid metabolism;Flavoprotein;Lipid metabolism;Mitochondrion;Oxidoreductase;Phosphoprotein;Polymorphism;Reference proteome;Transit peptide
Q15120	PDK3_HUMAN	reviewed	[Pyruvate dehydrogenase (acetyl-transferring)] kinase isozyme 3, mitochondrial (EC 2.7.11.2) (Pyruvate dehydrogenase kinase isoform 3)	PDK3 PDHK3	Homo sapiens (Human)	406	46,939	3D-structure;ATP-binding;Alternative splicing;Carbohydrate metabolism;Charcot-Marie-Tooth disease;Disease mutation;Glucose metabolism;Kinase;Mitochondrion;Neurodegeneration;Neuropathy;Nucleotide-binding;Polymorphism;Reference proteome;Transferase;Transit peptide
Q9Y223	GLCNE_HUMAN	reviewed	Bifunctional UDP-N-acetylglucosamine 2-epimerase/N-acetylmannosamine kinase (UDP-GlcNAc-2-epimerase/ManAc kinase) [Includes: UDP-N-acetylglucosamine 2-epimerase (hydrolyzing) (EC 3.2.1.183) (UDP-GlcNAc-2-epimerase) (Uridine diphosphate-N-acetylglucosamine-2-epimerase); N-acetylmannosamine kinase (EC 2.7.1.60) (ManAc kinase)]	GNE GLCNE	Homo sapiens (Human)	722	79,275	3D-structure;ATP-binding;Allosteric enzyme;Alternative splicing;Cytoplasm;Disease mutation;Hydrolase;Kinase;Metal-binding;Multifunctional enzyme;Nucleotide-binding;Phosphoprotein;Reference proteome;Transferase;Zinc
Q9BW83	IFT27_HUMAN	reviewed	Intraflagellar transport protein 27 homolog (Putative GTP-binding protein RAY-like) (Rab-like protein 4)	IFT27 RABL4 RAYL	Homo sapiens (Human)	186	20,480	Alternative splicing;Bardet-Biedl syndrome;Cell projection;Ciliopathy;Cilium;Cytoplasm;Differentiation;Disease mutation;Flagellum;GTP-binding;Nucleotide-binding;Obesity;Protein transport;Reference proteome;Spermatogenesis;Transport
Q16851	UGPA_HUMAN	reviewed	UTP--glucose-1-phosphate uridylyltransferase (EC 2.7.7.9) (UDP-glucose pyrophosphorylase) (UDPGP) (UGPase)	UGP2 UGP1	Homo sapiens (Human)	508	56,940	3D-structure;Acetylation;Alternative splicing;Cytoplasm;Magnesium;Metal-binding;Nucleotidyltransferase;Phosphoprotein;Polymorphism;Reference proteome;Transferase
P62070	RRAS2_HUMAN	reviewed	Ras-related protein R-Ras2 (EC 3.6.5.-) (Ras-like protein TC21) (Teratocarcinoma oncogene)	RRAS2 TC21	Homo sapiens (Human)	204	23,400	3D-structure;Acetylation;Alternative splicing;Cell membrane;Disease mutation;GTP-binding;Golgi apparatus;Hydrolase;Lipoprotein;Membrane;Methylation;Nucleotide-binding;Palmitate;Phosphoprotein;Prenylation;Proto-oncogene;Reference proteome
P12268	IMDH2_HUMAN	reviewed	Inosine-5'-monophosphate dehydrogenase 2 (IMP dehydrogenase 2) (IMPD 2) (IMPDH 2) (EC 1.1.1.205) (IMPDH-II)	IMPDH2 IMPD2	Homo sapiens (Human)	514	55,805	3D-structure;Acetylation;CBS domain;Cytoplasm;DNA-binding;Direct protein sequencing;GMP biosynthesis;Isopeptide bond;Metal-binding;NAD;Nucleus;Oxidoreductase;Phosphoprotein;Polymorphism;Potassium;Purine biosynthesis;RNA-binding;Reference proteome;Repeat;Ubl conjugation
Q6UW63	PLGT2_HUMAN	reviewed	Protein O-glucosyltransferase 2 (EC 2.4.1.-) (Endoplasmic reticulum resident protein 58) (ER protein 58) (ERp58) (KDEL motif-containing protein 1) (Protein O-xylosyltransferase POGLUT2) (EC 2.4.2.-)	POGLUT2 EP58 KDELC1 UNQ1910/PRO4357	Homo sapiens (Human)	502	58,043	3D-structure;Endoplasmic reticulum;Glycoprotein;Glycosyltransferase;Polymorphism;Reference proteome;Signal;Transferase
Q9BSD7	NTPCR_HUMAN	reviewed	Cancer-related nucleoside-triphosphatase (NTPase) (EC 3.6.1.15) (Nucleoside triphosphate phosphohydrolase)	NTPCR C1orf57	Homo sapiens (Human)	190	20,713	3D-structure;ATP-binding;Acetylation;Hydrolase;Nucleotide-binding;Polymorphism;Reference proteome
Q9NYU2	UGGG1_HUMAN	reviewed	UDP-glucose:glycoprotein glucosyltransferase 1 (UGT1) (hUGT1) (EC 2.4.1.-) (UDP--Glc:glycoprotein glucosyltransferase) (UDP-glucose ceramide glucosyltransferase-like 1)	UGGT1 GT UGCGL1 UGGT UGT1 UGTR	Homo sapiens (Human)	1555	177,190	Alternative splicing;Endoplasmic reticulum;Glycoprotein;Glycosyltransferase;Phosphoprotein;Reference proteome;Signal;Transferase
P22830	HEMH_HUMAN	reviewed	Ferrochelatase, mitochondrial (EC 4.99.1.1) (Heme synthase) (Protoheme ferro-lyase)	FECH	Homo sapiens (Human)	423	47,862	2Fe-2S;3D-structure;Acetylation;Alternative splicing;Disease mutation;Heme biosynthesis;Iron;Iron-sulfur;Lyase;Membrane;Metal-binding;Mitochondrion;Mitochondrion inner membrane;Polymorphism;Porphyrin biosynthesis;Reference proteome;Transit peptide
Q32P28	P3H1_HUMAN	reviewed	Prolyl 3-hydroxylase 1 (EC 1.14.11.7) (Growth suppressor 1) (Leucine- and proline-enriched proteoglycan 1) (Leprecan-1)	P3H1 GROS1 LEPRE1 PSEC0109	Homo sapiens (Human)	736	83,394	Alternative splicing;Coiled coil;Dioxygenase;Dwarfism;Endoplasmic reticulum;Extracellular matrix;Glycoprotein;Iron;Metal-binding;Osteogenesis imperfecta;Oxidoreductase;Polymorphism;Reference proteome;Repeat;Secreted;Signal;TPR repeat;Vitamin C
Q6XQN6	PNCB_HUMAN	reviewed	Nicotinate phosphoribosyltransferase (NAPRTase) (EC 6.3.4.21) (FHA-HIT-interacting protein) (Nicotinate phosphoribosyltransferase domain-containing protein 1)	NAPRT FHIP NAPRT1	Homo sapiens (Human)	538	57,578	3D-structure;Alternative splicing;Cytoplasm;Ligase;Magnesium;Manganese;Metal-binding;Phosphoprotein;Polymorphism;Pyridine nucleotide biosynthesis;Reference proteome;Transferase
P38646	GRP75_HUMAN	reviewed	Stress-70 protein, mitochondrial (75 kDa glucose-regulated protein) (GRP-75) (Heat shock 70 kDa protein 9) (Mortalin) (MOT) (Peptide-binding protein 74) (PBP74)	HSPA9 GRP75 HSPA9B mt-HSP70	Homo sapiens (Human)	679	73,680	3D-structure;ATP-binding;Acetylation;Chaperone;Direct protein sequencing;Disease mutation;Dwarfism;Methylation;Mitochondrion;Nucleotide-binding;Nucleus;Phosphoprotein;Polymorphism;Reference proteome;Transit peptide
O15460	P4HA2_HUMAN	reviewed	Prolyl 4-hydroxylase subunit alpha-2 (4-PH alpha-2) (EC 1.14.11.2) (Procollagen-proline,2-oxoglutarate-4-dioxygenase subunit alpha-2)	P4HA2 UNQ290/PRO330	Homo sapiens (Human)	535	60,902	3D-structure;Alternative splicing;Dioxygenase;Disease mutation;Endoplasmic reticulum;Glycoprotein;Iron;Metal-binding;Oxidoreductase;Reference proteome;Signal;TPR repeat;Vitamin C
O60568	PLOD3_HUMAN	reviewed	Multifunctional procollagen lysine hydroxylase and glycosyltransferase LH3 [Includes: Procollagen-lysine,2-oxoglutarate 5-dioxygenase 3 (EC 1.14.11.4) (Lysyl hydroxylase 3) (LH3); Procollagen glycosyltransferase (EC 2.4.1.50) (EC 2.4.1.66) (Galactosylhydroxylysine-glucosyltransferase) (Procollagen galactosyltransferase) (Procollagen glucosyltransferase)]	PLOD3	Homo sapiens (Human)	738	84,785	3D-structure;Dioxygenase;Disease mutation;Disulfide bond;Endoplasmic reticulum;Glycoprotein;Glycosyltransferase;Iron;Manganese;Membrane;Metal-binding;Multifunctional enzyme;Oxidoreductase;Polymorphism;Reference proteome;Secreted;Signal;Transferase;Vitamin C
Q9NZL4	HPBP1_HUMAN	reviewed	Hsp70-binding protein 1 (HspBP1) (Heat shock protein-binding protein 1) (Hsp70-binding protein 2) (HspBP2) (Hsp70-interacting protein 1) (Hsp70-interacting protein 2)	HSPBP1 HSPBP PP1845	Homo sapiens (Human)	359	39,303	3D-structure;Alternative splicing;Phosphoprotein;Polymorphism;Reference proteome;Repeat
P49321	NASP_HUMAN	reviewed	Nuclear autoantigenic sperm protein (NASP)	NASP	Homo sapiens (Human)	788	85,238	Acetylation;Alternative splicing;Cell cycle;Coiled coil;Cytoplasm;DNA replication;Isopeptide bond;Nucleus;Phosphoprotein;Polymorphism;Protein transport;Reference proteome;Repeat;TPR repeat;Transport;Ubl conjugation
Q9UBQ7	GRHPR_HUMAN	reviewed	Glyoxylate reductase/hydroxypyruvate reductase (EC 1.1.1.79) (EC 1.1.1.81)	GRHPR GLXR MSTP035	Homo sapiens (Human)	328	35,668	3D-structure;Alternative splicing;NADP;Oxidoreductase;Phosphoprotein;Polymorphism;Reference proteome
O00506	STK25_HUMAN	reviewed	Serine/threonine-protein kinase 25 (EC 2.7.11.1) (Ste20-like kinase) (Sterile 20/oxidant stress-response kinase 1) (SOK-1) (Ste20/oxidant stress response kinase 1)	STK25 SOK1 YSK1	Homo sapiens (Human)	426	48,112	3D-structure;ATP-binding;Alternative splicing;Cytoplasm;Golgi apparatus;Kinase;Magnesium;Metal-binding;Nucleotide-binding;Phosphoprotein;Polymorphism;Reference proteome;Serine/threonine-protein kinase;Transferase
P16298	PP2BB_HUMAN	reviewed	Serine/threonine-protein phosphatase 2B catalytic subunit beta isoform (EC 3.1.3.16) (CAM-PRP catalytic subunit) (Calmodulin-dependent calcineurin A subunit beta isoform) (CNA beta)	PPP3CB CALNA2 CALNB CNA2	Homo sapiens (Human)	524	59,024	3D-structure;Acetylation;Alternative splicing;Calmodulin-binding;Cytoplasm;Hydrolase;Iron;Metal-binding;Phosphoprotein;Protein phosphatase;Reference proteome;Zinc
P12111	CO6A3_HUMAN	reviewed	Collagen alpha-3(VI) chain	COL6A3	Homo sapiens (Human)	3177	343,669	3D-structure;Alternative splicing;Cell adhesion;Collagen;Congenital muscular dystrophy;Direct protein sequencing;Disease mutation;Disulfide bond;Dystonia;Extracellular matrix;Glycoprotein;Hydroxylation;Limb-girdle muscular dystrophy;Phosphoprotein;Polymorphism;Protease inhibitor;Reference proteome;Repeat;Secreted;Serine protease inhibitor;Signal
Q9NZ08	ERAP1_HUMAN	reviewed	Endoplasmic reticulum aminopeptidase 1 (EC 3.4.11.-) (ARTS-1) (Adipocyte-derived leucine aminopeptidase) (A-LAP) (Aminopeptidase PILS) (Puromycin-insensitive leucyl-specific aminopeptidase) (PILS-AP) (Type 1 tumor necrosis factor receptor shedding aminopeptidase regulator)	ERAP1 APPILS ARTS1 KIAA0525 UNQ584/PRO1154	Homo sapiens (Human)	941	107,235	3D-structure;Adaptive immunity;Alternative splicing;Aminopeptidase;Direct protein sequencing;Disulfide bond;Endoplasmic reticulum;Glycoprotein;Hydrolase;Immunity;Membrane;Metal-binding;Metalloprotease;Polymorphism;Protease;Reference proteome;Signal-anchor;Transmembrane;Transmembrane helix;Zinc
Q9BZX2	UCK2_HUMAN	reviewed	Uridine-cytidine kinase 2 (UCK 2) (EC 2.7.1.48) (Cytidine monophosphokinase 2) (Testis-specific protein TSA903) (Uridine monophosphokinase 2)	UCK2 UMPK	Homo sapiens (Human)	261	29,299	3D-structure;ATP-binding;Acetylation;Alternative splicing;Kinase;Nucleotide-binding;Phosphoprotein;Reference proteome;Transferase
Q96D71	REPS1_HUMAN	reviewed	RalBP1-associated Eps domain-containing protein 1 (RalBP1-interacting protein 1)	REPS1	Homo sapiens (Human)	796	86,662	Alternative splicing;Calcium;Coated pit;Coiled coil;Disease mutation;Membrane;Metal-binding;Neurodegeneration;Phosphoprotein;Reference proteome;Repeat
P41743	KPCI_HUMAN	reviewed	Protein kinase C iota type (EC 2.7.11.13) (Atypical protein kinase C-lambda/iota) (PRKC-lambda/iota) (aPKC-lambda/iota) (nPKC-iota)	PRKCI DXS1179E	Homo sapiens (Human)	596	68,262	3D-structure;ATP-binding;Acetylation;Cytoplasm;Endosome;Kinase;Membrane;Metal-binding;Nucleotide-binding;Nucleus;Phosphoprotein;Polymorphism;Proto-oncogene;Reference proteome;Serine/threonine-protein kinase;Transferase;Tumor suppressor;Zinc;Zinc-finger
P06730	IF4E_HUMAN	reviewed	Eukaryotic translation initiation factor 4E (eIF-4E) (eIF4E) (eIF-4F 25 kDa subunit) (mRNA cap-binding protein)	EIF4E EIF4EL1 EIF4F	Homo sapiens (Human)	217	25,097	3D-structure;Acetylation;Alternative splicing;Autism;Autism spectrum disorder;Chromosomal rearrangement;Cytoplasm;Direct protein sequencing;Host-virus interaction;Initiation factor;Phosphoprotein;Protein biosynthesis;RNA-binding;Reference proteome;Translation regulation
P48723	HSP13_HUMAN	reviewed	Heat shock 70 kDa protein 13 (Microsomal stress-70 protein ATPase core) (Stress-70 protein chaperone microsome-associated 60 kDa protein)	HSPA13 STCH	Homo sapiens (Human)	471	51,927	ATP-binding;Endoplasmic reticulum;Microsome;Nucleotide-binding;Reference proteome;Signal
O95302	FKBP9_HUMAN	reviewed	Peptidyl-prolyl cis-trans isomerase FKBP9 (PPIase FKBP9) (EC 5.2.1.8) (63 kDa FK506-binding protein) (63 kDa FKBP) (FKBP-63) (FK506-binding protein 9) (FKBP-9) (Rotamase)	FKBP9 FKBP60 FKBP63	Homo sapiens (Human)	570	63,084	Alternative splicing;Calcium;Endoplasmic reticulum;Glycoprotein;Isomerase;Metal-binding;Phosphoprotein;Reference proteome;Repeat;Rotamase;Signal
P35250	RFC2_HUMAN	reviewed	Replication factor C subunit 2 (Activator 1 40 kDa subunit) (A1 40 kDa subunit) (Activator 1 subunit 2) (Replication factor C 40 kDa subunit) (RF-C 40 kDa subunit) (RFC40)	RFC2	Homo sapiens (Human)	354	39,157	3D-structure;ATP-binding;Acetylation;Alternative splicing;DNA replication;Direct protein sequencing;Nucleotide-binding;Nucleus;Phosphoprotein;Polymorphism;Reference proteome;Williams-Beuren syndrome
Q9NRG7	D39U1_HUMAN	reviewed	Epimerase family protein SDR39U1 (EC 1.1.1.-) (Short-chain dehydrogenase/reductase family 39U member 1)	SDR39U1 C14orf124 HCDI	Homo sapiens (Human)	293	31,077	3D-structure;Alternative splicing;NADP;Oxidoreductase;Polymorphism;Reference proteome
P13667	PDIA4_HUMAN	reviewed	Protein disulfide-isomerase A4 (EC 5.3.4.1) (Endoplasmic reticulum resident protein 70) (ER protein 70) (ERp70) (Endoplasmic reticulum resident protein 72) (ER protein 72) (ERp-72) (ERp72)	PDIA4 ERP70 ERP72	Homo sapiens (Human)	645	72,932	3D-structure;Acetylation;Direct protein sequencing;Disulfide bond;Endoplasmic reticulum;Isomerase;Polymorphism;Redox-active center;Reference proteome;Repeat;Signal
P22676	CALB2_HUMAN	reviewed	Calretinin (CR) (29 kDa calbindin)	CALB2 CAB29	Homo sapiens (Human)	271	31,540	Calcium;Metal-binding;Phosphoprotein;Reference proteome;Repeat
Q96AY3	FKB10_HUMAN	reviewed	Peptidyl-prolyl cis-trans isomerase FKBP10 (PPIase FKBP10) (EC 5.2.1.8) (65 kDa FK506-binding protein) (65 kDa FKBP) (FKBP-65) (FK506-binding protein 10) (FKBP-10) (Immunophilin FKBP65) (Rotamase)	FKBP10 FKBP65 PSEC0056	Homo sapiens (Human)	582	64,245	Alternative splicing;Calcium;Disease mutation;Endoplasmic reticulum;Glycoprotein;Isomerase;Metal-binding;Osteogenesis imperfecta;Phosphoprotein;Polymorphism;Reference proteome;Repeat;Rotamase;Signal
Q8IVL6	P3H3_HUMAN	reviewed	Prolyl 3-hydroxylase 3 (EC 1.14.11.7) (Leprecan-like protein 2) (Protein B)	P3H3 LEPREL2	Homo sapiens (Human)	736	81,837	Alternative splicing;Coiled coil;Dioxygenase;Endoplasmic reticulum;Glycoprotein;Iron;Metal-binding;Oxidoreductase;Polymorphism;Reference proteome;Repeat;Signal;TPR repeat;Vitamin C
P12931	SRC_HUMAN	reviewed	Proto-oncogene tyrosine-protein kinase Src (EC 2.7.10.2) (Proto-oncogene c-Src) (pp60c-src) (p60-Src)	SRC SRC1	Homo sapiens (Human)	536	59,835	3D-structure;ATP-binding;Alternative splicing;Cell adhesion;Cell cycle;Cell junction;Cell membrane;Cytoplasm;Cytoskeleton;Disease mutation;Host-virus interaction;Immunity;Kinase;Lipoprotein;Membrane;Mitochondrion;Mitochondrion inner membrane;Myristate;Nucleotide-binding;Nucleus;Phosphoprotein;Polymorphism;Proto-oncogene;Reference proteome;SH2 domain;SH3 domain;Transferase;Tyrosine-protein kinase;…
Q96HP4	OXND1_HUMAN	reviewed	Oxidoreductase NAD-binding domain-containing protein 1 (EC 1.-.-.-)	OXNAD1	Homo sapiens (Human)	312	34,854	NAD;Oxidoreductase;Polymorphism;Reference proteome;Signal
P0DMV8	HS71A_HUMAN	reviewed	Heat shock 70 kDa protein 1A (Heat shock 70 kDa protein 1) (HSP70-1) (HSP70.1)	HSPA1A HSP72 HSPA1 HSX70	Homo sapiens (Human)	641	70,052	3D-structure;ATP-binding;Acetylation;Alternative splicing;Chaperone;Cytoplasm;Cytoskeleton;Direct protein sequencing;Host cell receptor for virus entry;Host-virus interaction;Methylation;Nucleotide-binding;Nucleus;Phosphoprotein;Polymorphism;Receptor;Reference proteome;Stress response
Q15084	PDIA6_HUMAN	reviewed	Protein disulfide-isomerase A6 (EC 5.3.4.1) (Endoplasmic reticulum protein 5) (ER protein 5) (ERp5) (Protein disulfide isomerase P5) (Thioredoxin domain-containing protein 7)	PDIA6 ERP5 P5 TXNDC7	Homo sapiens (Human)	440	48,121	3D-structure;Alternative splicing;Cell membrane;Chaperone;Direct protein sequencing;Disulfide bond;Endoplasmic reticulum;Isomerase;Membrane;Phosphoprotein;Polymorphism;Redox-active center;Reference proteome;Repeat;Signal
Q8TDZ2	MICA1_HUMAN	reviewed	[F-actin]-monooxygenase MICAL1 (EC 1.14.13.225) (Molecule interacting with CasL protein 1) (MICAL-1) (NEDD9-interacting protein with calponin homology and LIM domains)	MICAL1 MICAL NICAL	Homo sapiens (Human)	1067	117,875	3D-structure;Actin-binding;Alternative splicing;Coiled coil;Cytoplasm;Cytoskeleton;FAD;Flavoprotein;LIM domain;Metal-binding;Monooxygenase;NADP;Oxidoreductase;Phosphoprotein;Polymorphism;Reference proteome;Zinc
O95479	G6PE_HUMAN	reviewed	GDH/6PGL endoplasmic bifunctional protein [Includes: Hexose-6-phosphate dehydrogenase (Glucose 1-dehydrogenase) (GDH) (EC 1.1.1.47) (Glucose-6-phosphate dehydrogenase) (EC 1.1.1.363); 6-phosphogluconolactonase (6PGL) (EC 3.1.1.31)]	H6PD GDH	Homo sapiens (Human)	791	88,893	Alternative splicing;Carbohydrate metabolism;Disease mutation;Endoplasmic reticulum;Glucose metabolism;Glycoprotein;Hydrolase;Multifunctional enzyme;NAD;NADP;Oxidoreductase;Polymorphism;Pyrrolidone carboxylic acid;Reference proteome;Signal
Q9NZL9	MAT2B_HUMAN	reviewed	Methionine adenosyltransferase 2 subunit beta (Methionine adenosyltransferase II beta) (MAT II beta) (Putative dTDP-4-keto-6-deoxy-D-glucose 4-reductase)	MAT2B TGR MSTP045 Nbla02999 UNQ2435/PRO4995	Homo sapiens (Human)	334	37,552	3D-structure;Alternative splicing;Direct protein sequencing;NADP;One-carbon metabolism;Phosphoprotein;Polymorphism;Reference proteome
P14625	ENPL_HUMAN	reviewed	Endoplasmin (94 kDa glucose-regulated protein) (GRP-94) (Heat shock protein 90 kDa beta member 1) (Tumor rejection antigen 1) (gp96 homolog)	HSP90B1 GRP94 TRA1	Homo sapiens (Human)	803	92,469	3D-structure;ATP-binding;Acetylation;Calcium;Chaperone;Direct protein sequencing;Disulfide bond;Endoplasmic reticulum;Glycoprotein;Nucleotide-binding;Phosphoprotein;Reference proteome;Sarcoplasmic reticulum;Signal
Q9UHG3	PCYOX_HUMAN	reviewed	Prenylcysteine oxidase 1 (EC 1.8.3.5) (Prenylcysteine lyase)	PCYOX1 KIAA0908 PCL1 UNQ597/PRO1183	Homo sapiens (Human)	505	56,640	Alternative splicing;Direct protein sequencing;FAD;Flavoprotein;Glycoprotein;Lysosome;Oxidoreductase;Polymorphism;Reference proteome;Signal
P06400	RB_HUMAN	reviewed	Retinoblastoma-associated protein (p105-Rb) (p110-RB1) (pRb) (Rb) (pp110)	RB1	Homo sapiens (Human)	928	106,159	3D-structure;Acetylation;Cell cycle;Chromatin regulator;DNA-binding;Direct protein sequencing;Disease mutation;Host-virus interaction;Methylation;Nucleus;Phosphoprotein;Polymorphism;Reference proteome;Repressor;Transcription;Transcription regulation;Tumor suppressor
P01137	TGFB1_HUMAN	reviewed	Transforming growth factor beta-1 proprotein [Cleaved into: Latency-associated peptide (LAP); Transforming growth factor beta-1 (TGF-beta-1)]	TGFB1 TGFB	Homo sapiens (Human)	390	44,341	3D-structure;Cleavage on pair of basic residues;Direct protein sequencing;Disease mutation;Disulfide bond;Extracellular matrix;Glycoprotein;Growth factor;Mitogen;Polymorphism;Reference proteome;Secreted;Signal
Q2M2I8	AAK1_HUMAN	reviewed	AP2-associated protein kinase 1 (EC 2.7.11.1) (Adaptor-associated kinase 1)	AAK1 KIAA1048	Homo sapiens (Human)	961	103,885	3D-structure;ATP-binding;Acetylation;Alternative splicing;Cell junction;Cell membrane;Cell projection;Coated pit;Endocytosis;Kinase;Membrane;Methylation;Nucleotide-binding;Phosphoprotein;Polymorphism;Reference proteome;Serine/threonine-protein kinase;Synapse;Transferase
Q13217	DNJC3_HUMAN	reviewed	DnaJ homolog subfamily C member 3 (Endoplasmic reticulum DNA J domain-containing protein 6) (ER-resident protein ERdj6) (ERdj6) (Interferon-induced, double-stranded RNA-activated protein kinase inhibitor) (Protein kinase inhibitor of 58 kDa) (Protein kinase inhibitor p58)	DNAJC3 P58IPK PRKRI	Homo sapiens (Human)	504	57,580	3D-structure;Antiviral defense;Chaperone;Deafness;Diabetes mellitus;Disulfide bond;Endoplasmic reticulum;Neurodegeneration;Neuropathy;Phosphoprotein;Reference proteome;Repeat;Repressor;Signal;Stress response;TPR repeat;Translation regulation;Unfolded protein response
Q15382	RHEB_HUMAN	reviewed	GTP-binding protein Rheb (Ras homolog enriched in brain)	RHEB RHEB2	Homo sapiens (Human)	184	20,497	3D-structure;Cytoplasm;Endoplasmic reticulum;GTP-binding;Golgi apparatus;Lipoprotein;Magnesium;Membrane;Metal-binding;Methylation;Nucleotide-binding;Phosphoprotein;Polymorphism;Prenylation;Reference proteome
Q8NBM8	PCYXL_HUMAN	reviewed	Prenylcysteine oxidase-like (EC 1.8.3.-)	PCYOX1L PSEC0105	Homo sapiens (Human)	494	54,646	Alternative splicing;Direct protein sequencing;FAD;Flavoprotein;Glycoprotein;Oxidoreductase;Polymorphism;Reference proteome;Secreted;Signal
Q03252	LMNB2_HUMAN	reviewed	Lamin-B2	LMNB2 LMN2	Homo sapiens (Human)	620	69,948	3D-structure;Acetylation;Coiled coil;Direct protein sequencing;Disease mutation;Epilepsy;Intermediate filament;Isopeptide bond;Lipoprotein;Membrane;Methylation;Nucleus;Phosphoprotein;Polymorphism;Prenylation;Reference proteome;Ubl conjugation
P30520	PURA2_HUMAN	reviewed	Adenylosuccinate synthetase isozyme 2 (AMPSase 2) (AdSS 2) (EC 6.3.4.4) (Adenylosuccinate synthetase, acidic isozyme) (Adenylosuccinate synthetase, liver isozyme) (L-type adenylosuccinate synthetase) (IMP--aspartate ligase 2)	ADSS2 ADSS	Homo sapiens (Human)	456	50,097	3D-structure;Cytoplasm;GTP-binding;Ligase;Magnesium;Metal-binding;Mitochondrion;Nucleotide-binding;Polymorphism;Purine biosynthesis;Reference proteome
Q8NBJ5	GT251_HUMAN	reviewed	Procollagen galactosyltransferase 1 (EC 2.4.1.50) (Collagen beta(1-O)galactosyltransferase 1) (ColGalT 1) (Glycosyltransferase 25 family member 1) (Hydroxylysine galactosyltransferase 1)	COLGALT1 GLT25D1 PSEC0241	Homo sapiens (Human)	622	71,636	Disease mutation;Endoplasmic reticulum;Glycoprotein;Glycosyltransferase;Reference proteome;Signal;Transferase
P20839	IMDH1_HUMAN	reviewed	Inosine-5'-monophosphate dehydrogenase 1 (IMP dehydrogenase 1) (IMPD 1) (IMPDH 1) (EC 1.1.1.205) (IMPDH-I)	IMPDH1 IMPD1	Homo sapiens (Human)	514	55,406	3D-structure;Alternative splicing;CBS domain;Cytoplasm;DNA-binding;Direct protein sequencing;Disease mutation;GMP biosynthesis;Leber congenital amaurosis;Metal-binding;Methylation;NAD;Nucleus;Oxidoreductase;Phosphoprotein;Potassium;Purine biosynthesis;RNA-binding;Reference proteome;Repeat;Retinitis pigmentosa
Q4G148	GXLT1_HUMAN	reviewed	Glucoside xylosyltransferase 1 (EC 2.4.2.42) (Glycosyltransferase 8 domain-containing protein 3)	GXYLT1 GLT8D3	Homo sapiens (Human)	440	50,567	Alternative splicing;Glycoprotein;Glycosyltransferase;Membrane;Reference proteome;Signal-anchor;Transferase;Transmembrane;Transmembrane helix
P54922	ADPRH_HUMAN	reviewed	[Protein ADP-ribosylarginine] hydrolase (ADP-ribosylarginine hydrolase) (hARH1) (EC 3.2.2.19) (ADP-ribose-L-arginine cleaving enzyme)	ADPRH ARH1	Homo sapiens (Human)	357	39,507	3D-structure;Hydrolase;Magnesium;Metal-binding;Reference proteome
Q4G0N4	NAKD2_HUMAN	reviewed	NAD kinase 2, mitochondrial (EC 2.7.1.23) (Mitochondrial NAD kinase) (NAD kinase domain-containing protein 1, mitochondrial)	NADK2 C5orf33 MNADK NADKD1	Homo sapiens (Human)	442	49,433	ATP-binding;Acetylation;Alternative splicing;Kinase;Mitochondrion;NAD;NADP;Nucleotide-binding;Phosphoprotein;Reference proteome;Transferase;Transit peptide
P24534	EF1B_HUMAN	reviewed	Elongation factor 1-beta (EF-1-beta)	EEF1B2 EEF1B EF1B	Homo sapiens (Human)	225	24,764	3D-structure;Acetylation;Direct protein sequencing;Elongation factor;Isopeptide bond;Phosphoprotein;Protein biosynthesis;Reference proteome;Ubl conjugation
P62195	PRS8_HUMAN	reviewed	26S proteasome regulatory subunit 8 (26S proteasome AAA-ATPase subunit RPT6) (Proteasome 26S subunit ATPase 5) (Proteasome subunit p45) (Thyroid hormone receptor-interacting protein 1) (TRIP1) (p45/SUG)	PSMC5 SUG1	Homo sapiens (Human)	406	45,626	3D-structure;ATP-binding;Acetylation;Alternative splicing;Cytoplasm;Nucleotide-binding;Nucleus;Phosphoprotein;Polymorphism;Proteasome;Reference proteome
Q9NZN4	EHD2_HUMAN	reviewed	EH domain-containing protein 2 (PAST homolog 2)	EHD2 PAST2	Homo sapiens (Human)	543	61,161	ATP-binding;Alternative splicing;Calcium;Cell membrane;Cytoplasm;Direct protein sequencing;Endosome;Hydrolase;Membrane;Metal-binding;Nucleotide-binding;Phosphoprotein;Polymorphism;Reference proteome
P45877	PPIC_HUMAN	reviewed	Peptidyl-prolyl cis-trans isomerase C (PPIase C) (EC 5.2.1.8) (Cyclophilin C) (Rotamase C)	PPIC CYPC	Homo sapiens (Human)	212	22,763	3D-structure;Cytoplasm;Isomerase;Polymorphism;Reference proteome;Rotamase
O00469	PLOD2_HUMAN	reviewed	Procollagen-lysine,2-oxoglutarate 5-dioxygenase 2 (EC 1.14.11.4) (Lysyl hydroxylase 2) (LH2)	PLOD2	Homo sapiens (Human)	737	84,686	Alternative splicing;Dioxygenase;Disease mutation;Endoplasmic reticulum;Glycoprotein;Iron;Membrane;Metal-binding;Osteogenesis imperfecta;Oxidoreductase;Phosphoprotein;Reference proteome;Signal;Vitamin C
Q9NSY2	STAR5_HUMAN	reviewed	StAR-related lipid transfer protein 5 (START domain-containing protein 5) (StARD5)	STARD5	Homo sapiens (Human)	213	23,794	3D-structure;Alternative splicing;Lipid transport;Lipid-binding;Polymorphism;Reference proteome;Transport
P31949	S10AB_HUMAN	reviewed	Protein S100-A11 (Calgizzarin) (Metastatic lymph node gene 70 protein) (MLN 70) (Protein S100-C) (S100 calcium-binding protein A11) [Cleaved into: Protein S100-A11, N-terminally processed]	S100A11 MLN70 S100C	Homo sapiens (Human)	105	11,740	3D-structure;Acetylation;Calcium;Cytoplasm;Direct protein sequencing;Disulfide bond;Metal-binding;Nucleus;Phosphoprotein;Reference proteome;Repeat
Q96DA2	RB39B_HUMAN	reviewed	Ras-related protein Rab-39B	RAB39B	Homo sapiens (Human)	213	24,622	Autism spectrum disorder;Autophagy;Cell membrane;Cytoplasmic vesicle;Disease mutation;GTP-binding;Golgi apparatus;Lipoprotein;Membrane;Mental retardation;Methylation;Nucleotide-binding;Parkinson disease;Phosphoprotein;Prenylation;Protein transport;Reference proteome;Transport
Q13043	STK4_HUMAN	reviewed	Serine/threonine-protein kinase 4 (EC 2.7.11.1) (Mammalian STE20-like protein kinase 1) (MST-1) (STE20-like kinase MST1) (Serine/threonine-protein kinase Krs-2) [Cleaved into: Serine/threonine-protein kinase 4 37kDa subunit (MST1/N); Serine/threonine-protein kinase 4 18kDa subunit (MST1/C)]	STK4 KRS2 MST1	Homo sapiens (Human)	487	55,630	3D-structure;ATP-binding;Acetylation;Alternative splicing;Apoptosis;Coiled coil;Cytoplasm;Direct protein sequencing;Kinase;Magnesium;Metal-binding;Nucleotide-binding;Nucleus;Phosphoprotein;Polymorphism;Reference proteome;Serine/threonine-protein kinase;Transferase
P30085	KCY_HUMAN	reviewed	UMP-CMP kinase (EC 2.7.4.14) (Deoxycytidylate kinase) (CK) (dCMP kinase) (Nucleoside-diphosphate kinase) (EC 2.7.4.6) (Uridine monophosphate/cytidine monophosphate kinase) (UMP/CMP kinase) (UMP/CMPK)	CMPK1 CMK CMPK UCK UMK UMPK	Homo sapiens (Human)	196	22,222	3D-structure;ATP-binding;Acetylation;Alternative initiation;Alternative splicing;Cytoplasm;Direct protein sequencing;Isopeptide bond;Kinase;Nucleotide-binding;Nucleus;Phosphoprotein;Pyrimidine biosynthesis;Reference proteome;Transferase;Ubl conjugation
O15315	RA51B_HUMAN	reviewed	DNA repair protein RAD51 homolog 2 (R51H2) (RAD51 homolog B) (Rad51B) (RAD51-like protein 1)	RAD51B RAD51L1 REC2	Homo sapiens (Human)	384	42,196	ATP-binding;Alternative splicing;Chromosomal rearrangement;DNA damage;DNA recombination;DNA repair;DNA-binding;Nucleotide-binding;Nucleus;Phosphoprotein;Polymorphism;Reference proteome
O75165	DJC13_HUMAN	reviewed	DnaJ homolog subfamily C member 13 (Required for receptor-mediated endocytosis 8) (RME-8)	DNAJC13 KIAA0678 RME8	Homo sapiens (Human)	2243	254,415	Acetylation;Chaperone;Disease mutation;Endosome;Membrane;Neurodegeneration;Parkinson disease;Parkinsonism;Polymorphism;Protein transport;Reference proteome;Transport
Q4V328	GRAP1_HUMAN	reviewed	GRIP1-associated protein 1 (GRASP-1) [Cleaved into: GRASP-1 C-terminal chain (30kDa C-terminus form)]	GRIPAP1 KIAA1167	Homo sapiens (Human)	841	96,006	Acetylation;Alternative splicing;Cell junction;Cell projection;Coiled coil;Direct protein sequencing;Endosome;Membrane;Phosphoprotein;Polymorphism;Protein transport;Reference proteome;Synapse;Transport
Q9NWX6	THG1_HUMAN	reviewed	Probable tRNA(His) guanylyltransferase (EC 2.7.7.79) (Interphase cytoplasmic foci protein 45) (tRNA-histidine guanylyltransferase)	THG1L ICF45	Homo sapiens (Human)	298	34,831	3D-structure;Cytoplasm;GTP-binding;Magnesium;Metal-binding;Nucleotide-binding;Nucleotidyltransferase;Polymorphism;Reference proteome;Transferase;tRNA processing
P55268	LAMB2_HUMAN	reviewed	Laminin subunit beta-2 (Laminin B1s chain) (Laminin-11 subunit beta) (Laminin-14 subunit beta) (Laminin-15 subunit beta) (Laminin-3 subunit beta) (Laminin-4 subunit beta) (Laminin-7 subunit beta) (Laminin-9 subunit beta) (S-laminin subunit beta) (S-LAM beta)	LAMB2 LAMS	Homo sapiens (Human)	1798	195,981	Basement membrane;Cell adhesion;Coiled coil;Disease mutation;Disulfide bond;Extracellular matrix;Glycoprotein;Laminin EGF-like domain;Phosphoprotein;Polymorphism;Reference proteome;Repeat;Secreted;Signal
Q96CV9	OPTN_HUMAN	reviewed	Optineurin (E3-14.7K-interacting protein) (FIP-2) (Huntingtin yeast partner L) (Huntingtin-interacting protein 7) (HIP-7) (Huntingtin-interacting protein L) (NEMO-related protein) (Optic neuropathy-inducing protein) (Transcription factor IIIA-interacting protein) (TFIIIA-IntP)	OPTN FIP2 GLC1E HIP7 HYPL NRP	Homo sapiens (Human)	577	65,922	3D-structure;Alternative splicing;Amyotrophic lateral sclerosis;Autophagy;Coiled coil;Cytoplasm;Cytoplasmic vesicle;Disease mutation;Endosome;Glaucoma;Golgi apparatus;Host-virus interaction;Immunity;Innate immunity;Metal-binding;Neurodegeneration;Phosphoprotein;Polymorphism;Reference proteome;Zinc;Zinc-finger
Q13200	PSMD2_HUMAN	reviewed	26S proteasome non-ATPase regulatory subunit 2 (26S proteasome regulatory subunit RPN1) (26S proteasome regulatory subunit S2) (26S proteasome subunit p97) (Protein 55.11) (Tumor necrosis factor type 1 receptor-associated protein 2)	PSMD2 TRAP2	Homo sapiens (Human)	908	100,200	3D-structure;Acetylation;Alternative splicing;Direct protein sequencing;Phosphoprotein;Polymorphism;Proteasome;Reference proteome;Repeat
Q9Y5P6	GMPPB_HUMAN	reviewed	Mannose-1-phosphate guanyltransferase beta (EC 2.7.7.13) (GDP-mannose pyrophosphorylase B) (GTP-mannose-1-phosphate guanylyltransferase beta)	GMPPB	Homo sapiens (Human)	360	39,834	Alternative splicing;Congenital muscular dystrophy;Cytoplasm;Disease mutation;Dystroglycanopathy;GTP-binding;Limb-girdle muscular dystrophy;Nucleotide-binding;Nucleotidyltransferase;Polymorphism;Reference proteome;Transferase
Q92791	SC65_HUMAN	reviewed	Endoplasmic reticulum protein SC65 (Leprecan-like protein 4) (Nucleolar autoantigen No55) (Prolyl 3-hydroxylase family member 4) (Synaptonemal complex protein SC65)	P3H4 LEPREL4 NOL55 SC65	Homo sapiens (Human)	437	50,381	Direct protein sequencing;Endoplasmic reticulum;Glycoprotein;Polymorphism;Reference proteome;Signal
Q13219	PAPP1_HUMAN	reviewed	Pappalysin-1 (EC 3.4.24.79) (Insulin-like growth factor-dependent IGF-binding protein 4 protease) (IGF-dependent IGFBP-4 protease) (IGFBP-4ase) (Pregnancy-associated plasma protein A) (PAPP-A)	PAPPA	Homo sapiens (Human)	1627	180,973	Direct protein sequencing;Disulfide bond;Glycoprotein;Hydrolase;Metal-binding;Metalloprotease;Polymorphism;Protease;Reference proteome;Repeat;Secreted;Signal;Sushi;Zinc;Zymogen
P07741	APT_HUMAN	reviewed	Adenine phosphoribosyltransferase (APRT) (EC 2.4.2.7)	APRT	Homo sapiens (Human)	180	19,608	3D-structure;Acetylation;Alternative splicing;Cytoplasm;Direct protein sequencing;Disease mutation;Glycosyltransferase;Phosphoprotein;Polymorphism;Purine salvage;Reference proteome;Transferase
P12110	CO6A2_HUMAN	reviewed	Collagen alpha-2(VI) chain	COL6A2	Homo sapiens (Human)	1019	108,579	Alternative splicing;Cell adhesion;Collagen;Congenital muscular dystrophy;Direct protein sequencing;Disease mutation;Extracellular matrix;Glycoprotein;Hydroxylation;Limb-girdle muscular dystrophy;Membrane;Phosphoprotein;Polymorphism;Reference proteome;Repeat;Secreted;Signal
Q9Y6G9	DC1L1_HUMAN	reviewed	Cytoplasmic dynein 1 light intermediate chain 1 (LIC1) (Dynein light chain A) (DLC-A) (Dynein light intermediate chain 1, cytosolic)	DYNC1LI1 DNCLI1	Homo sapiens (Human)	523	56,579	3D-structure;ATP-binding;Cell cycle;Cell division;Centromere;Chromosome;Cytoplasm;Cytoskeleton;Dynein;Host-virus interaction;Kinetochore;Microtubule;Mitosis;Motor protein;Nucleotide-binding;Phosphoprotein;Polymorphism;Reference proteome;Transport
O00468	AGRIN_HUMAN	reviewed	Agrin [Cleaved into: Agrin N-terminal 110 kDa subunit; Agrin C-terminal 110 kDa subunit; Agrin C-terminal 90 kDa fragment (C90); Agrin C-terminal 22 kDa fragment (C22)]	AGRN AGRIN	Homo sapiens (Human)	2068	217,320	Alternative splicing;Calcium;Cell junction;Cell membrane;Congenital myasthenic syndrome;Developmental protein;Differentiation;Disease mutation;Disulfide bond;EGF-like domain;Extracellular matrix;Glycoprotein;Heparan sulfate;Laminin EGF-like domain;Membrane;Phosphoprotein;Polymorphism;Proteoglycan;Reference proteome;Repeat;Secreted;Signal;Synapse;Transmembrane;Transmembrane helix
P49590	SYHM_HUMAN	reviewed	Histidine--tRNA ligase, mitochondrial (EC 6.1.1.21) (Histidine--tRNA ligase-like) (Histidyl-tRNA synthetase) (HisRS)	HARS2 HARSL HARSR HO3	Homo sapiens (Human)	506	56,888	ATP-binding;Acetylation;Alternative splicing;Aminoacyl-tRNA synthetase;Deafness;Disease mutation;Ligase;Mitochondrion;Nucleotide-binding;Phosphoprotein;Protein biosynthesis;Reference proteome;Transit peptide
O75531	BAF_HUMAN	reviewed	Barrier-to-autointegration factor (Breakpoint cluster region protein 1) [Cleaved into: Barrier-to-autointegration factor, N-terminally processed]	BANF1 BAF BCRG1	Homo sapiens (Human)	89	10,059	3D-structure;Acetylation;Chromosome;Cytoplasm;DNA-binding;Disease mutation;Host-virus interaction;Nucleus;Phosphoprotein;Reference proteome
P33993	MCM7_HUMAN	reviewed	DNA replication licensing factor MCM7 (EC 3.6.4.12) (CDC47 homolog) (P1.1-MCM3)	MCM7 CDC47 MCM2	Homo sapiens (Human)	719	81,308	ATP-binding;Acetylation;Alternative splicing;Cell cycle;DNA replication;DNA-binding;Direct protein sequencing;Glycoprotein;Helicase;Hydrolase;Isopeptide bond;Nucleotide-binding;Nucleus;Phosphoprotein;Polymorphism;Reference proteome;Ubl conjugation
Q6P179	ERAP2_HUMAN	reviewed	Endoplasmic reticulum aminopeptidase 2 (EC 3.4.11.-) (Leukocyte-derived arginine aminopeptidase) (L-RAP)	ERAP2 LRAP	Homo sapiens (Human)	960	110,462	3D-structure;Adaptive immunity;Alternative splicing;Aminopeptidase;Disulfide bond;Endoplasmic reticulum;Glycoprotein;Hydrolase;Immunity;Membrane;Metal-binding;Metalloprotease;Polymorphism;Protease;Reference proteome;Signal-anchor;Transmembrane;Transmembrane helix;Zinc
P51153	RAB13_HUMAN	reviewed	Ras-related protein Rab-13 (Cell growth-inhibiting gene 4 protein)	RAB13 GIG4	Homo sapiens (Human)	203	22,774	Cell junction;Cell membrane;Cell projection;Cytoplasmic vesicle;Endosome;GTP-binding;Golgi apparatus;Lipoprotein;Membrane;Methylation;Nucleotide-binding;Phosphoprotein;Prenylation;Protein transport;Reference proteome;Tight junction;Transport
Q16836	HCDH_HUMAN	reviewed	Hydroxyacyl-coenzyme A dehydrogenase, mitochondrial (HCDH) (EC 1.1.1.35) (Medium and short-chain L-3-hydroxyacyl-coenzyme A dehydrogenase) (Short-chain 3-hydroxyacyl-CoA dehydrogenase)	HADH HAD HADHSC SCHAD	Homo sapiens (Human)	314	34,294	3D-structure;Acetylation;Alternative splicing;Disease mutation;Fatty acid metabolism;Lipid metabolism;Mitochondrion;NAD;Oxidoreductase;Polymorphism;Reference proteome;Transit peptide
Q9BZQ6	EDEM3_HUMAN	reviewed	ER degradation-enhancing alpha-mannosidase-like protein 3 (EC 3.2.1.113) (Alpha-1,2-mannosidase EDEM3)	EDEM3 C1orf22	Homo sapiens (Human)	932	104,664	Alternative splicing;Endoplasmic reticulum;Glycoprotein;Hydrolase;Metal-binding;Polymorphism;Reference proteome;Signal;Unfolded protein response
Q96DZ1	ERLEC_HUMAN	reviewed	Endoplasmic reticulum lectin 1 (ER lectin) (Erlectin) (XTP3-transactivated gene B protein)	ERLEC1 C2orf30 XTP3TPB UNQ1878/PRO4321	Homo sapiens (Human)	483	54,858	Alternative splicing;Disulfide bond;Endoplasmic reticulum;Glycoprotein;Polymorphism;Reference proteome;Repeat;Signal
Q15398	DLGP5_HUMAN	reviewed	Disks large-associated protein 5 (DAP-5) (Discs large homolog 7) (Disks large-associated protein DLG7) (Hepatoma up-regulated protein) (HURP)	DLGAP5 DLG7 KIAA0008	Homo sapiens (Human)	846	95,115	Alternative splicing;Cell cycle;Coiled coil;Cytoplasm;Cytoskeleton;Isopeptide bond;Nucleus;Phosphoprotein;Polymorphism;Reference proteome;Ubl conjugation
P36915	GNL1_HUMAN	reviewed	Guanine nucleotide-binding protein-like 1 (GTP-binding protein HSR1)	GNL1 HSR1	Homo sapiens (Human)	607	68,661	Alternative splicing;GTP-binding;Nucleotide-binding;Phosphoprotein;Reference proteome
O00625	PIR_HUMAN	reviewed	Pirin (EC 1.13.11.24) (Probable quercetin 2,3-dioxygenase PIR) (Probable quercetinase)	PIR	Homo sapiens (Human)	290	32,113	3D-structure;Cytoplasm;Dioxygenase;Iron;Metal-binding;Nucleus;Oxidoreductase;Polymorphism;Reference proteome;Transcription;Transcription regulation
Q13572	ITPK1_HUMAN	reviewed	Inositol-tetrakisphosphate 1-kinase (EC 2.7.1.134) (Inositol 1,3,4-trisphosphate 5/6-kinase) (Inositol-triphosphate 5/6-kinase) (Ins(1,3,4)P(3) 5/6-kinase) (EC 2.7.1.159)	ITPK1	Homo sapiens (Human)	414	45,621	3D-structure;ATP-binding;Acetylation;Alternative splicing;Hydrolase;Isomerase;Kinase;Magnesium;Metal-binding;Nucleotide-binding;Phosphoprotein;Reference proteome;Transferase
P20700	LMNB1_HUMAN	reviewed	Lamin-B1	LMNB1 LMN2 LMNB	Homo sapiens (Human)	586	66,408	3D-structure;Acetylation;Chromosomal rearrangement;Coiled coil;Direct protein sequencing;Disulfide bond;Intermediate filament;Isopeptide bond;Leukodystrophy;Lipoprotein;Membrane;Methylation;Nucleus;Phosphoprotein;Polymorphism;Prenylation;Reference proteome;Ubl conjugation
P43686	PRS6B_HUMAN	reviewed	26S proteasome regulatory subunit 6B (26S proteasome AAA-ATPase subunit RPT3) (MB67-interacting protein) (MIP224) (Proteasome 26S subunit ATPase 4) (Tat-binding protein 7) (TBP-7)	PSMC4 MIP224 TBP7	Homo sapiens (Human)	418	47,366	3D-structure;ATP-binding;Acetylation;Alternative splicing;Cytoplasm;Direct protein sequencing;Nucleotide-binding;Nucleus;Phosphoprotein;Proteasome;Reference proteome
Q15139	KPCD1_HUMAN	reviewed	Serine/threonine-protein kinase D1 (EC 2.7.11.13) (Protein kinase C mu type) (Protein kinase D) (nPKC-D1) (nPKC-mu)	PRKD1 PKD PKD1 PRKCM	Homo sapiens (Human)	912	101,704	ATP-binding;Angiogenesis;Apoptosis;Cell membrane;Cytoplasm;Differentiation;Disease mutation;Ectodermal dysplasia;Golgi apparatus;Immunity;Inflammatory response;Innate immunity;Kinase;Magnesium;Membrane;Metal-binding;Neurogenesis;Nucleotide-binding;Phosphoprotein;Polymorphism;Reference proteome;Repeat;Serine/threonine-protein kinase;Transferase;Zinc;Zinc-finger
Q6PFW1	VIP1_HUMAN	reviewed	Inositol hexakisphosphate and diphosphoinositol-pentakisphosphate kinase 1 (EC 2.7.4.21) (EC 2.7.4.24) (Diphosphoinositol pentakisphosphate kinase 1) (Histidine acid phosphatase domain-containing protein 2A) (IP6 kinase) (Inositol pyrophosphate synthase 1) (InsP6 and PP-IP5 kinase 1) (VIP1 homolog) (hsVIP1)	PPIP5K1 HISPPD2A IP6K IPS1 KIAA0377 VIP1	Homo sapiens (Human)	1433	159,521	ATP-binding;Alternative splicing;Cell membrane;Cytoplasm;Kinase;Membrane;Nucleotide-binding;Phosphoprotein;Reference proteome;Transferase
Q96K76	UBP47_HUMAN	reviewed	Ubiquitin carboxyl-terminal hydrolase 47 (EC 3.4.19.12) (Deubiquitinating enzyme 47) (Ubiquitin thioesterase 47) (Ubiquitin-specific-processing protease 47)	USP47	Homo sapiens (Human)	1375	157,311	Acetylation;Alternative splicing;Cytoplasm;DNA damage;DNA repair;Hydrolase;Phosphoprotein;Polymorphism;Protease;Reference proteome;Thiol protease;Ubl conjugation pathway
Q9Y243	AKT3_HUMAN	reviewed	RAC-gamma serine/threonine-protein kinase (EC 2.7.11.1) (Protein kinase Akt-3) (Protein kinase B gamma) (PKB gamma) (RAC-PK-gamma) (STK-2)	AKT3 PKBG	Homo sapiens (Human)	479	55,775	3D-structure;ATP-binding;Acetylation;Alternative splicing;Cytoplasm;Disease mutation;Disulfide bond;Glycoprotein;Kinase;Membrane;Nucleotide-binding;Nucleus;Phosphoprotein;Polymorphism;Reference proteome;Serine/threonine-protein kinase;Transferase;Ubl conjugation
P23284	PPIB_HUMAN	reviewed	Peptidyl-prolyl cis-trans isomerase B (PPIase B) (EC 5.2.1.8) (CYP-S1) (Cyclophilin B) (Rotamase B) (S-cyclophilin) (SCYLP)	PPIB CYPB	Homo sapiens (Human)	216	23,743	3D-structure;Acetylation;Direct protein sequencing;Disease mutation;Dwarfism;Endoplasmic reticulum;Glycoprotein;Isomerase;Osteogenesis imperfecta;Polymorphism;Reference proteome;Rotamase;S-nitrosylation;Signal
Q15113	PCOC1_HUMAN	reviewed	Procollagen C-endopeptidase enhancer 1 (Procollagen COOH-terminal proteinase enhancer 1) (PCPE-1) (Procollagen C-proteinase enhancer 1) (Type 1 procollagen C-proteinase enhancer protein) (Type I procollagen COOH-terminal proteinase enhancer)	PCOLCE PCPE1	Homo sapiens (Human)	449	47,972	3D-structure;Direct protein sequencing;Disulfide bond;Glycoprotein;Phosphoprotein;Reference proteome;Repeat;Secreted;Signal
Q9Y3M8	STA13_HUMAN	reviewed	StAR-related lipid transfer protein 13 (46H23.2) (Deleted in liver cancer 2 protein) (DLC-2) (Rho GTPase-activating protein) (START domain-containing protein 13) (StARD13)	STARD13 DLC2 GT650	Homo sapiens (Human)	1113	124,967	3D-structure;Acetylation;Alternative splicing;Cytoplasm;GTPase activation;Lipid droplet;Membrane;Mitochondrion;Phosphoprotein;Polymorphism;Reference proteome;Tumor suppressor
P27797	CALR_HUMAN	reviewed	Calreticulin (CRP55) (Calregulin) (Endoplasmic reticulum resident protein 60) (ERp60) (HACBP) (grp60)	CALR CRTC	Homo sapiens (Human)	417	48,142	3D-structure;Acetylation;Calcium;Chaperone;Cytoplasm;Direct protein sequencing;Disulfide bond;Endoplasmic reticulum;Extracellular matrix;Glycoprotein;Lectin;Metal-binding;Reference proteome;Repeat;Sarcoplasmic reticulum;Secreted;Signal;Zinc
P49841	GSK3B_HUMAN	reviewed	Glycogen synthase kinase-3 beta (GSK-3 beta) (EC 2.7.11.26) (Serine/threonine-protein kinase GSK3B) (EC 2.7.11.1)	GSK3B	Homo sapiens (Human)	420	46,744	3D-structure;ADP-ribosylation;ATP-binding;Alternative splicing;Alzheimer disease;Biological rhythms;Carbohydrate metabolism;Cell membrane;Cytoplasm;Developmental protein;Diabetes mellitus;Differentiation;Glycogen metabolism;Kinase;Membrane;Neurogenesis;Nucleotide-binding;Nucleus;Phosphoprotein;Reference proteome;Serine/threonine-protein kinase;Signal transduction inhibitor;Transferase;Wnt signali…
Q13015	AF1Q_HUMAN	reviewed	Protein AF1q	MLLT11 AF1Q	Homo sapiens (Human)	90	10,061	Chromosomal rearrangement;Cytoplasm;Cytoskeleton;Nucleus;Phosphoprotein;Proto-oncogene;Reference proteome;Ubl conjugation
P23921	RIR1_HUMAN	reviewed	Ribonucleoside-diphosphate reductase large subunit (EC 1.17.4.1) (Ribonucleoside-diphosphate reductase subunit M1) (Ribonucleotide reductase large subunit)	RRM1 RR1	Homo sapiens (Human)	792	90,070	3D-structure;ATP-binding;Acetylation;Allosteric enzyme;Cytoplasm;DNA replication;Disulfide bond;Nucleotide-binding;Oxidoreductase;Phosphoprotein;Polymorphism;Reference proteome
O14867	BACH1_HUMAN	reviewed	Transcription regulator protein BACH1 (BTB and CNC homolog 1) (HA2303)	BACH1	Homo sapiens (Human)	736	81,958	3D-structure;Activator;DNA-binding;Nucleus;Phosphoprotein;Polymorphism;Reference proteome;Repressor;Transcription;Transcription regulation;Ubl conjugation
O14757	CHK1_HUMAN	reviewed	Serine/threonine-protein kinase Chk1 (EC 2.7.11.1) (CHK1 checkpoint homolog) (Cell cycle checkpoint kinase) (Checkpoint kinase-1)	CHEK1 CHK1	Homo sapiens (Human)	476	54,434	3D-structure;ATP-binding;Alternative splicing;Cell cycle;Cytoplasm;Cytoskeleton;DNA damage;DNA repair;Isopeptide bond;Kinase;Nucleotide-binding;Nucleus;Phosphoprotein;Polymorphism;Reference proteome;Serine/threonine-protein kinase;Transferase;Ubl conjugation
Q9H173	SIL1_HUMAN	reviewed	Nucleotide exchange factor SIL1 (BiP-associated protein) (BAP)	SIL1 UNQ545/PRO836	Homo sapiens (Human)	461	52,085	Disease mutation;Endoplasmic reticulum;Glycoprotein;Polymorphism;Protein transport;Reference proteome;Signal;Translocation;Transport
Q02388	CO7A1_HUMAN	reviewed	Collagen alpha-1(VII) chain (Long-chain collagen) (LC collagen)	COL7A1	Homo sapiens (Human)	2944	295,220	Alternative splicing;Basement membrane;Cell adhesion;Collagen;Direct protein sequencing;Disease mutation;Disulfide bond;Epidermolysis bullosa;Extracellular matrix;Glycoprotein;Hydroxylation;Polymorphism;Protease inhibitor;Reference proteome;Repeat;Secreted;Serine protease inhibitor;Signal
O60256	KPRB_HUMAN	reviewed	Phosphoribosyl pyrophosphate synthase-associated protein 2 (PRPP synthase-associated protein 2) (41 kDa phosphoribosypyrophosphate synthetase-associated protein) (PAP41)	PRPSAP2	Homo sapiens (Human)	369	40,926	3D-structure;Acetylation;Alternative splicing;Direct protein sequencing;Nucleotide biosynthesis;Phosphoprotein;Reference proteome
Q9UGJ0	AAKG2_HUMAN	reviewed	5'-AMP-activated protein kinase subunit gamma-2 (AMPK gamma2) (AMPK subunit gamma-2) (H91620p)	PRKAG2	Homo sapiens (Human)	569	63,066	ATP-binding;Alternative splicing;CBS domain;Cardiomyopathy;Disease mutation;Fatty acid biosynthesis;Fatty acid metabolism;Glycogen storage disease;Lipid biosynthesis;Lipid metabolism;Nucleotide-binding;Phosphoprotein;Polymorphism;Reference proteome;Repeat
P30101	PDIA3_HUMAN	reviewed	Protein disulfide-isomerase A3 (EC 5.3.4.1) (58 kDa glucose-regulated protein) (58 kDa microsomal protein) (p58) (Disulfide isomerase ER-60) (Endoplasmic reticulum resident protein 57) (ER protein 57) (ERp57) (Endoplasmic reticulum resident protein 60) (ER protein 60) (ERp60)	PDIA3 ERP57 ERP60 GRP58	Homo sapiens (Human)	505	56,782	3D-structure;Acetylation;Direct protein sequencing;Disulfide bond;Endoplasmic reticulum;Isomerase;Methylation;Phosphoprotein;Polymorphism;Redox-active center;Reference proteome;Repeat;Signal
Q9Y689	ARL5A_HUMAN	reviewed	ADP-ribosylation factor-like protein 5A	ARL5A ARFLP5 ARL5	Homo sapiens (Human)	179	20,728	3D-structure;Alternative splicing;GTP-binding;Lipoprotein;Myristate;Nucleotide-binding;Reference proteome
O76031	CLPX_HUMAN	reviewed	ATP-dependent Clp protease ATP-binding subunit clpX-like, mitochondrial	CLPX	Homo sapiens (Human)	633	69,224	ATP-binding;Acetylation;Chaperone;Disease mutation;Metal-binding;Mitochondrion;Mitochondrion nucleoid;Nucleotide-binding;Phosphoprotein;Polymorphism;Reference proteome;Transit peptide;Zinc
P50454	SERPH_HUMAN	reviewed	Serpin H1 (47 kDa heat shock protein) (Arsenic-transactivated protein 3) (AsTP3) (Cell proliferation-inducing gene 14 protein) (Collagen-binding protein) (Colligin) (Rheumatoid arthritis-related antigen RA-A47)	SERPINH1 CBP1 CBP2 HSP47 SERPINH2 PIG14	Homo sapiens (Human)	418	46,441	Acetylation;Chaperone;Endoplasmic reticulum;Glycoprotein;Osteogenesis imperfecta;Phosphoprotein;Polymorphism;Reference proteome;Signal;Stress response
P12270	TPR_HUMAN	reviewed	Nucleoprotein TPR (Megator) (NPC-associated intranuclear protein) (Translocated promoter region protein)	TPR	Homo sapiens (Human)	2363	267,293	3D-structure;Acetylation;Alternative splicing;Cell cycle;Cell division;Centromere;Chromosomal rearrangement;Chromosome;Coiled coil;Cytoplasm;Cytoskeleton;Direct protein sequencing;Kinetochore;Membrane;Methylation;Mitosis;Nuclear pore complex;Nucleus;Phosphoprotein;Polymorphism;Protein transport;Proto-oncogene;Reference proteome;Translocation;Transport;mRNA transport
Q9Y2B0	CNPY2_HUMAN	reviewed	Protein canopy homolog 2 (MIR-interacting saposin-like protein) (Putative secreted protein Zsig9) (Transmembrane protein 4)	CNPY2 MSAP TMEM4 ZSIG9 UNQ1943/PRO4426	Homo sapiens (Human)	182	20,652	Alternative splicing;Disulfide bond;Endoplasmic reticulum;Phosphoprotein;Reference proteome;Signal
Q9UBS4	DJB11_HUMAN	reviewed	DnaJ homolog subfamily B member 11 (APOBEC1-binding protein 2) (ABBP-2) (DnaJ protein homolog 9) (ER-associated DNAJ) (ER-associated Hsp40 co-chaperone) (Endoplasmic reticulum DNA J domain-containing protein 3) (ER-resident protein ERdj3) (ERdj3) (ERj3p) (HEDJ) (Human DnaJ protein 9) (hDj-9) (PWP1-interacting protein 4)	DNAJB11 EDJ ERJ3 HDJ9 PSEC0121 UNQ537/PRO1080	Homo sapiens (Human)	358	40,514	Chaperone;Disease mutation;Disulfide bond;Endoplasmic reticulum;Glycoprotein;Phosphoprotein;Polymorphism;Reference proteome;Signal
O76054	S14L2_HUMAN	reviewed	SEC14-like protein 2 (Alpha-tocopherol-associated protein) (TAP) (hTAP) (Squalene transfer protein) (Supernatant protein factor) (SPF)	SEC14L2 C22orf6 KIAA1186 KIAA1658	Homo sapiens (Human)	403	46,145	3D-structure;Activator;Alternative splicing;Cytoplasm;Lipid-binding;Nucleus;Polymorphism;Reference proteome;Transcription;Transcription regulation;Transport
Q05397	FAK1_HUMAN	reviewed	Focal adhesion kinase 1 (FADK 1) (EC 2.7.10.2) (Focal adhesion kinase-related nonkinase) (FRNK) (Protein phosphatase 1 regulatory subunit 71) (PPP1R71) (Protein-tyrosine kinase 2) (p125FAK) (pp125FAK)	PTK2 FAK FAK1	Homo sapiens (Human)	1052	119,233	3D-structure;ATP-binding;Acetylation;Alternative promoter usage;Alternative splicing;Angiogenesis;Cell junction;Cell membrane;Cell projection;Cytoplasm;Cytoskeleton;Developmental protein;Direct protein sequencing;Isopeptide bond;Kinase;Membrane;Nucleotide-binding;Nucleus;Phosphoprotein;Polymorphism;Reference proteome;Transferase;Tyrosine-protein kinase;Ubl conjugation
Q9H4A6	GOLP3_HUMAN	reviewed	Golgi phosphoprotein 3 (Coat protein GPP34) (Mitochondrial DNA absence factor) (MIDAS)	GOLPH3 GPP34	Homo sapiens (Human)	298	33,811	3D-structure;Cell membrane;Disulfide bond;Endosome;Golgi apparatus;Lipid-binding;Membrane;Mitochondrion;Phosphoprotein;Protein transport;Reference proteome;Transport
Q9NYV6	RRN3_HUMAN	reviewed	RNA polymerase I-specific transcription initiation factor RRN3 (Transcription initiation factor IA) (TIF-IA)	RRN3 TIFIA	Homo sapiens (Human)	651	74,107	Alternative splicing;Nucleus;Phosphoprotein;Polymorphism;Reference proteome;Transcription;Transcription regulation
Q9H6Q4	CIAO3_HUMAN	reviewed	Cytosolic iron-sulfur assembly component 3 (Cytosolic Fe-S cluster assembly factor NARFL) (Iron-only hydrogenase-like protein 1) (IOP1) (Nuclear prelamin A recognition factor-like protein) (Protein related to Narf)	CIAO3 NARFL PRN	Homo sapiens (Human)	476	53,020	4Fe-4S;Acetylation;Alternative splicing;Iron;Iron-sulfur;Metal-binding;Polymorphism;Reference proteome
O00231	PSD11_HUMAN	reviewed	26S proteasome non-ATPase regulatory subunit 11 (26S proteasome regulatory subunit RPN6) (26S proteasome regulatory subunit S9) (26S proteasome regulatory subunit p44.5)	PSMD11	Homo sapiens (Human)	422	47,464	3D-structure;Acetylation;Alternative splicing;Cytoplasm;Direct protein sequencing;Isopeptide bond;Nucleus;Phosphoprotein;Proteasome;Reference proteome;Ubl conjugation
P31939	PUR9_HUMAN	reviewed	Bifunctional purine biosynthesis protein ATIC (AICAR transformylase/inosine monophosphate cyclohydrolase) (ATIC) [Cleaved into: Bifunctional purine biosynthesis protein ATIC, N-terminally processed] [Includes: Phosphoribosylaminoimidazolecarboxamide formyltransferase (EC 2.1.2.3) (5-aminoimidazole-4-carboxamide ribonucleotide formyltransferase) (AICAR formyltransferase) (AICAR transformylase); In…	ATIC PURH OK/SW-cl.86	Homo sapiens (Human)	592	64,616	3D-structure;Acetylation;Alternative splicing;Direct protein sequencing;Disease mutation;Epilepsy;Hydrolase;Multifunctional enzyme;Polymorphism;Purine biosynthesis;Reference proteome;Transferase
Q9NWZ5	UCKL1_HUMAN	reviewed	Uridine-cytidine kinase-like 1 (EC 2.7.1.48)	UCKL1 URKL1 F538	Homo sapiens (Human)	548	61,141	ATP-binding;Alternative splicing;Cytoplasm;Host-virus interaction;Kinase;Nucleotide-binding;Nucleus;Phosphoprotein;Reference proteome;Transferase;Ubl conjugation
P58215	LOXL3_HUMAN	reviewed	Lysyl oxidase homolog 3 (EC 1.4.3.-) (EC 1.4.3.13) (Lysyl oxidase-like protein 3)	LOXL3 LOXL	Homo sapiens (Human)	753	83,166	Alternative splicing;Copper;Cytoplasm;Deafness;Disulfide bond;Glycoprotein;Inflammatory response;LTQ;Metal-binding;Nucleus;Oxidoreductase;Polymorphism;Reference proteome;Repeat;Secreted;Signal;Stickler syndrome;TPQ
Q9Y4L1	HYOU1_HUMAN	reviewed	Hypoxia up-regulated protein 1 (150 kDa oxygen-regulated protein) (ORP-150) (170 kDa glucose-regulated protein) (GRP-170)	HYOU1 GRP170 ORP150	Homo sapiens (Human)	999	111,335	ATP-binding;Acetylation;Alternative splicing;Chaperone;Direct protein sequencing;Disease mutation;Endoplasmic reticulum;Glycoprotein;Nucleotide-binding;Phosphoprotein;Reference proteome;Signal;Stress response
O14657	TOR1B_HUMAN	reviewed	Torsin-1B (Torsin ATPase-1B) (EC 3.6.4.-) (Torsin family 1 member B)	TOR1B DQ1 FKSG18	Homo sapiens (Human)	336	37,979	ATP-binding;Chaperone;Endoplasmic reticulum;Glycoprotein;Hydrolase;Membrane;Nucleotide-binding;Nucleus;Polymorphism;Reference proteome;Signal
Q96C86	DCPS_HUMAN	reviewed	m7GpppX diphosphatase (EC 3.6.1.59) (DCS-1) (Decapping scavenger enzyme) (Hint-related 7meGMP-directed hydrolase) (Histidine triad nucleotide-binding protein 5) (Histidine triad protein member 5) (HINT-5) (Scavenger mRNA-decapping enzyme DcpS)	DCPS DCS1 HINT5 HSPC015	Homo sapiens (Human)	337	38,609	3D-structure;Acetylation;Cytoplasm;Direct protein sequencing;Disease mutation;Hydrolase;Mental retardation;Nucleus;Phosphoprotein;Polymorphism;Reference proteome;mRNA processing;mRNA splicing
P62191	PRS4_HUMAN	reviewed	26S proteasome regulatory subunit 4 (P26s4) (26S proteasome AAA-ATPase subunit RPT2) (Proteasome 26S subunit ATPase 1)	PSMC1	Homo sapiens (Human)	440	49,185	3D-structure;ATP-binding;Acetylation;Alternative splicing;Cytoplasm;Direct protein sequencing;Isopeptide bond;Lipoprotein;Membrane;Myristate;Nucleotide-binding;Nucleus;Phosphoprotein;Proteasome;Reference proteome;Ubl conjugation
O96017	CHK2_HUMAN	reviewed	Serine/threonine-protein kinase Chk2 (EC 2.7.11.1) (CHK2 checkpoint homolog) (Cds1 homolog) (Hucds1) (hCds1) (Checkpoint kinase 2)	CHEK2 CDS1 CHK2 RAD53	Homo sapiens (Human)	543	60,915	3D-structure;ATP-binding;Alternative splicing;Apoptosis;Cell cycle;Cell division;DNA damage;DNA repair;Disease mutation;Kinase;Li-Fraumeni syndrome;Magnesium;Metal-binding;Mitosis;Nucleotide-binding;Nucleus;Phosphoprotein;Polymorphism;Reference proteome;Serine/threonine-protein kinase;Transcription;Transcription regulation;Transferase;Tumor suppressor;Ubl conjugation
