# Supplementary material for: Novel Broad-Spectrum Antiviral Inhibitors Targeting Host Factors Essential for Replication of Pathogenic RNA Viruses
Source: Viruses. 2020 Dec 10;12(12):1423. doi: 10.3390/v12121423 (PMC7762994; doi:10.3390/v12121423)
Supplement: Supplementary file 1 [file viruses-12-01423-s001.zip › Revised Supplementary material 2/Data S1.xlsx]

## Sheet: Supplementary data screening
Compound Number	Viral inhibition on primary infection (%)	Viability (%)	Viral inhibition on titer (%)	hOGG1 IC50 (nM)
Compound 1	-28	114
Compound 2	27	82	74
Compound 3	18	96
Compound 4	-6	81
Compound 5	-15	100
Compound 6	-21	86		100000
Compound 7	7	113
Compound 8	3	94		100000
Compound 9	61	94		2501.5
Compound 10	-6	94
Compound 11	-18	101		41928.8
Compound 12 - TH3289	58	77	95	1619.99
Compound 13	62	87
Compound 14	20	103
Compound 15	62	91
Compound 16	40	90
Compound 17	-20	100
Compound 18	2	110
Compound 19	2	97		50000
Compound 20	3	124
Compound 21	6	122
Compound 22	6	84
Compound 23 - TH4448	98	82
Compound 24	99	62		99000
Compound 25	9	104
Compound 26	14	103
Compound 27	79	94
Compound 28	49	94		99000
Compound 29	79	101		100000
Compound 30	-4	106
Compound 31	14	122		100000
Compound 32	89	77		693.29
Compound 33	85	78		1457.86
Compound 34	81	94	94	2000
Compound 35	39	92		100000
Compound 36	23	90		100000
Compound 37	0	98		100000
Compound 38	15	124		100000
Compound 39	53	96		100000
Compound 40	100	71
Compound 41	45	91		100000
Compound 42	8	110
Compound 43	4	114		100000
Compound 44	-14	106
Compound 45	12	109		100000
Compound 46	23	89
Compound 47	89	84		3955.78
Compound 48	69	88		1774.76
Compound 49	-22	93
Compound 50	99	77		3000
Compound 51	6	108		2353.66
Compound 52	34	105		99000
Compound 53	30	98
Compound 54	12	130
Compound 55	7	93		99000
Compound 56	-6	102
Compound 57	85	86		99000
Compound 58	27	112	54	341.85
Compound 59	55	75
Compound 60				141.5
Compound 61	17	106		530
Compound 62	70	85		6156.83
Compound 63	94	94
Compound 64	89	93
Compound 65	64	91		1911.82
Compound 66	92	77		3876.12
Compound 67	72	81		99000
Compound 68	73	99		99000
Compound 69	15	97		99000
Compound 70	54	101		99000
Compound 71	10	97
Compound 72	14	99		99000
Compound 73	0	101
Compound 74	10	103
Compound 75	41	72
Compound 76	93	74		99000
Compound 77	76	97		99000
Compound 78	100	77
Compound 79	10	111		23000
Compound 80	89	66
Compound 81	80	89		1870
Compound 82	-15	97		99000
Compound 83	-108	62		99000
Compound 84	92	85		99000
Compound 85	30	97
Compound 86	13	112
Compound 87	11	108
Compound 88	5	106		99000
Compound 89	37	103		1310
Compound 90	-1	92
Compound 91	90	84		99000
Compound 92	48	102		3070
Compound 93	47	111	32	1354
Compound 94	34	97
Compound 95	45	97	71	744
Compound 96	20	97		99000
Compound 97	30	97		50000
Compound 98	99	74		1040
Compound 99	48	77		99000
Compound 100	7	84
Compound 101	56	123	96
Compound 102	44	85		765
Compound 103	40	97		1020
Compound 104	69	84		590.5
Compound 105	51	88		2890
Compound 106	30	80
Compound 107	100	60		2060
Compound 108	94	47
Compound 109	100	37
Compound 110	35	103	71
Compound 111	68	70	91
Compound 112	75	76		1710
Compound 113	96	96		1090
Compound 114	69	82		1190
Compound 115	23	89
Compound 116	97	28
Compound 117	96	7
Compound 118	100	67
Compound 119	20	85		2530
Compound 120	77	31	81
Compound 121	49	104
Compound 122	-8	92
Compound 123	9	101		99000
Compound 124	98	49		100000
Compound 125	98	60		51100
Compound 126	8	89		24750
Compound 127	10	93		99000
Compound 128	-5	88
Compound 129	-1	84
Compound 130	-8	88
Compound 131	-15	92
Compound 132	74	9
Compound 133	97	81
Compound 134	70	85
Compound 135	100	47
Compound 136	7	102		99000
Compound 137	6	106		13000
Compound 138	2	108		11400
Compound 139	76	73		99000
Compound 140	52	101		99000
Compound 141	-4	95		50000
Compound 142	97	75
Compound 143	27	96		19700
Compound 144	39	100	71	99000
Compound 145	17	105		99000
Compound 146	1	100		99000
Compound 147	-5	107		100000
Compound 148	38	105		99000
Compound 149	76	44		37400
Compound 150	-26	89		100000
Compound 151	-13	97		100000
Compound 152	-11	105		100000
Compound 153	-9	102
Compound 154	80	76		1430
Compound 155	-1	102
Compound 156	29	80		99000
Compound 157	6	88		1970
Compound 158	87	73	91	99000
Compound 159	92	77
Compound 160	72	67		3650
Compound 161	99	60
Compound 162	66	72
Compound 163	98	73		1590
Compound 164	30	88
Compound 165	-46	91		1210
Compound 166	31	92		99000
Compound 167	92	84		3830
Compound 168	3	95
Compound 169	15	86
Compound 170	52	85
Compound 171	-1	94
Compound 172	19	116
Compound 173	-7	103
Compound 174	-6	101
Compound 175	89	76
Compound 176	3	118		99000
Compound 177	78	5		99000
Compound 178	0	83		99000
Compound 179	92	80	98
Compound 180	67	76		25000
Compound 181	90	75
Compound 182	59	108	33
Compound 183	98	76
Compound 184	8	94
Compound 185	89	69		99000
Compound 186	71	69
Compound 187	0	102		50000
Compound 188	23	84
Compound 189	-15	96
Compound 190	99	53		983
Compound 191	60	98	28	99000
Compound 192	96	46
Compound 193	95	76		99000
Compound 194	75	68		100000
Compound 195	47	84
Compound 196	2	98		6320
Compound 197	71	96		1070
Compound 198	21	110	50	783
Compound 199 TH6744	85	116	90	680
Compound 200	25	107	42
Compound 201	64	87	-44	1730
Compound 202	94	40
Compound 203	73	83
Compound 204	5	122		2320
Compound 205	-2	95		10300
Compound 206	6	98
Compound 207	99	81
Compound 208	23	106		7100
Compound 209	100	78
Compound 210	51	91		99000
Compound 211	92	78
Compound 212	56	83		2460
Compound 213	51	96		3140
Compound 214	81	114		5030
Compound 215	17	117
Compound 216	99	71
Compound 217	52	87
Compound 218	99	74		99000
Compound 219	47	87
Compound 220	98	67
Compound 221	62	80
Compound 222	30	96
Compound 223	99	70
Compound 224	93	69
Compound 225	89	80
Compound 226	98	83
Compound 227	97	72		603
Compound 228	1	75
Compound 229	72	78		3800
Compound 230	59	82
Compound 231	68	91
Compound 232	86	110
Compound 233	0	86
Compound 234	72	75
Compound 235	72	69
Compound 236	32	72
Compound 237	72	73		551
Compound 238	55	94
Compound 239	16	89
Compound 240	80	58
Compound 241	68	51
Compound 242	60	91		99000
Compound 243	95	79		285.5
Compound 244	74	90
Compound 245	99	78
Compound 246	41	123
Compound 247	81	85
Compound 248	100	74
Compound 249	93	76		99000
Compound 250	5	82
Compound 251	15	94
Compound 252	-4	96
Compound 253	15	76
Compound 254	98	76
Compound 255	63	85		100000
Compound 256	11	107		100000
Compound 257	12	103		100000
Compound 258	28	97
Compound 259	97	80
Compound 260	51	100		100000
Compound 261	44	90
Compound 262	65	70		100000
Compound 263	5	107
Compound 264	-17	80		50000
Compound 265	4	92
Compound 266	65	78
Compound 267	-6	101
Compound 268	41	72
Compound 269	96	58		327
Compound 270	29	123
Compound 271	21	107		99000
Compound 272	6	103		12100
Compound 273	12	120		99000
Compound 274	8	119		5130
Compound 275	2	62		99000
Compound 276	91	77		2830
Compound 277	-1	65		1340
Compound 278	17	128
Compound 279	1	99
Compound 280	3	99
Compound 281	15	115	45	2870
Compound 282	16	104
Compound 283	19	100		99000
Compound 284	34	92
Compound 285	94	114
Compound 286	18	119
Compound 287	-8	129		19400
Compound 288	20	124		591
Compound 289	-6	122		99000
Compound 290	9	111
Compound 291	88	36		99000
Compound 292	10	109		99000
Compound 293	61	50
Compound 294	94	92		99000
Compound 295	90	76		2050
Compound 296	54	102		99000
Compound 297	10	124
Compound 298	20	115		3120
Compound 299	40	117		4560
Compound 300	94	86		2120
Compound 301	32	6		3130
Compound 302	4	148		3870
Compound 303	94	42		3290
Compound 304	97	24		506
Compound 305	64	2		1865
Compound 306	88	24		1730
Compound 307	90	90	96	1480
Compound 308	15	126		1860
Compound 309	-8	134		99000
Compound 310	2	132		99000
Compound 311	-4	112
Compound 312	62	102		99000
Compound 313	-4	116		99000
Compound 314	-6	136		99000
Compound 315	0	132		99000
Compound 316	-4	152		99000
Compound 317	-10	124		99000
Compound 318	8	103
Compound 319	100	0		99000
Compound 320	4	92		99000
Compound 321	88	85		2350
Compound 322	76	87		99000
Compound 323	94	88		99000
Compound 324	70	97		50000
Compound 325	38	104		892
Compound 326	83	105		50000
Compound 327	71	100		50000
Compound 328	56	96		50000
Compound 329	90	103		50000
Compound 330	88	98		50000
Compound 331	93	98		50000
Compound 332	89	75		4510
Compound 333	88	94		50000
Compound 334	19	80		4610
Compound 335	-4	0		99000
Compound 336	79	116		99000
Compound 337	8	106		2440
Compound 338	17	112
Compound 339	32	119
Compound 340	11	138		99000
Compound 341	6	102		99000
Compound 342	15	144		6440
Compound 343	28	122
Compound 344	16	153
Compound 345	-12	116		99000
Compound 346	32	116		1210
Compound 347	22	138		99000
Compound 348	80	74		3880
Compound 349	87	10		1330
Compound 350	68	18		9060
Compound 351	34	102		53.1
Compound 352	2	128		99000
Compound 353	32	98		99000
Compound 354	-10	138
Compound 355	34	66		99000
Compound 356	-2	100		99000
Compound 357	11	106		99000
Compound 358	8	90		99000
Compound 359	28	148		99000
Compound 360	-15	142
Compound 361	32	133
Compound 362	15	126		99000
Compound 363	70	93		99000
Compound 364	70	103		99000
Compound 365	8	114		99000
Compound 366	-10	123
Compound 367	2	116
Compound 368	4	127
Compound 369	0	147
Compound 370	-27	144
Compound 371	12	134		4360
Compound 372	47	110		99000
Compound 373	54	105		99000
Compound 374	39	62		803
Compound 375	26	96		185.57
Compound 376	92	98		5380
Compound 377	70	106		281.33
Compound 378	62	140		840
Compound 379	48	126		1900
Compound 380	47	128		4320
Compound 381	-20	105		99000
Compound 382	12	101		99000
Compound 383	-62	55
Compound 384	0	108		99000
Compound 385	6	103		99000
Compound 386	-2	106		99000
Compound 387	5	102		99000
Compound 388	9	101		99000
Compound 389	19	86		99000
Compound 390	35	98		99000
Compound 391	13	105		99000
Compound 392	-2	104		99000
Compound 393	11	109		99000
Compound 394	8	107
Compound 395	39	101		99000
Compound 396	16	103		99000
Compound 397	18	99		99000
Compound 398	13	107		99000
Compound 399	10	104		99000
Compound 400	12	104		99000
Compound 401	99	77		99000
Compound 402	-2	107		99000
Compound 403	22	103		99000
Compound 404	11	104		99000
Compound 405	9	104		11300
Compound 406	1	106		99000
Compound 407	10	104		99000
Compound 408	14	98		99000
Compound 409	6	106		99000
Compound 410	6	108		99000
Compound 411	0	99		99000
Compound 412	8	107		99000
Compound 413	8	111		99000
Compound 414	8	106		99000
Compound 415	-3	109		99000
Compound 416	13	104		99000
Compound 417	0	103		99000
Compound 418	11	103		99000
Compound 419	9	107		99000
Compound 420	30	84
Compound 421	-3	107		99000
Compound 422	19	107		5870
Compound 423	10	106		99000
Compound 424	6	114	36	9090
Compound 425	23	98		9890
Compound 426	26	113	69	99000
Compound 427	8	85		99000
Compound 428	3	108		99000
Compound 429	5	104		99000
Compound 430	9	99		99000
Compound 431	-6	106		50000
Compound 432	10	104		50000
Compound 433	5	101		50000
Compound 434	3	106		50000
Compound 435	9	108		50000
Compound 436	13	108		390.75
Compound 437	16	100		1016.67
Compound 438	1	99		923.67
Compound 439	9	94
Compound 440	15	102		99000
Compound 441	13	105		99000
Compound 442	12	101		99000
Compound 443	-6	124
Compound 444	2	106		1189.33
Compound 445	20	104
Compound 446	-1	105		21.95
Compound 447	13	102		24.2
Compound 448	44	86		68.95
Compound 449	-6	79		99000
Compound 450	9	104		99000
Compound 451	31	11		99000
Compound 452	12	21		99000
Compound 453	-22	34		99000
Compound 454	8	97		99000
Compound 455	66	88	72	305
Compound 456	68	58	65	1760
Compound 457	20	107	63	107.85
Compound 458	7	104	72	183.5
Compound 459	10	104		99000
Compound 460	7	106		99000
Compound 461	8	100		99000
Compound 462	-5	73		99000
Compound 463	-1	103		50000
Compound 464	38	47		50000
Compound 465	6	99		50000
Compound 466	80	87		50000
Compound 467	100	46		28700
Compound 468	100	5		99000
Compound 469	25	107		50.35
Compound 470	12	111		74.2
Compound 471	38	94		78
Compound 472	56	96		65
Compound 473	16	107		99000
Compound 474	23	104		99000
Compound 475	78	90		36400
Compound 476	18	109		50000
Compound 477	-2	102		99000
Compound 478	-10	103		99000
Compound 479	0	108		50000
Compound 480	48	102		50000
Compound 481	22	102		50000
Compound 482	25	98		99000
Compound 483	9	110
Compound 484	-1	106
Compound 485	12	107		50000
Compound 486	7	103		99000
Compound 487	8	114		99000
Compound 488	5	80		99000
Compound 489	4	111
Compound 490	13	111
Compound 491	19	107		50000
Compound 492	4	112		99000
Compound 493	11	105		99000
Compound 494	53	99		5560
Compound 495	20	115		99000
Compound 496	-3	118		50000
Compound 497	8	114		99000
Compound 498	14	110		99000
Compound 499	7	106		99000
Compound 500	30	90		99000
Compound 501	45	106		99000
Compound 502	44	77
Compound 503	11	122	40
Compound 504	66	108	93
Compound 505	-96	3	85
Compound 506	27	124	44
Compound 507	12	102	30	2130
Compound 508	6	87	81	2190
Compound 509	43	117	72	1820
Compound 510	35	122	77	28600
Compound 511	12	117	61	1950
Compound 512	43	96	87	1360
Compound 513	27	112	22
Compound 514	67	109	96	21.1
Compound 515	51	106	89	28.1
Compound 516	12	122	67	74.5
Compound 517	45	117	87	15.4
Compound 518	23	137	53	9.43
