# Supplementary material for: Novel Broad-Spectrum Antiviral Inhibitors Targeting Host Factors Essential for Replication of Pathogenic RNA Viruses
Source: Viruses. 2020 Dec 10;12(12):1423. doi: 10.3390/v12121423 (PMC7762994; doi:10.3390/v12121423)
Supplement: Supplementary file 1 [file viruses-12-01423-s001.zip › Revised Supplementary material 2/Data S2.xlsx]

## Sheet: Sheet1
Data S2. Dose response treatment of TH6744 and TH3289
	Compound	Structure	hOGG1 IC50 (nM)	Virus	Cell-line	MOI	Timepoint	Antiviral on primary infection			Antiviral on titer (µM)			Viability (nuclei count)
							h	IC50 [µM]	95% CI		IC50 [µM]	95% CI		EC50 [µM]	95% CI
	TH6744		680	HAZV	SW13	MOI 1	24	10.89	3.366	62.44	2.909	2.06	3.867	37.43	26.73	59..48
	TH3289		1620	HAZV	SW13	MOI 1	24	18.7	12.59	27.4	14.65	11.07	20.81	47.5	n.a	n.a
