# Supplementary material for: Novel Broad-Spectrum Antiviral Inhibitors Targeting Host Factors Essential for Replication of Pathogenic RNA Viruses
Source: Viruses. 2020 Dec 10;12(12):1423. doi: 10.3390/v12121423 (PMC7762994; doi:10.3390/v12121423)
Supplement: Supplementary file 1 [file viruses-12-01423-s001.zip › Revised Supplementary material 2/Data S5.xlsx]

## Sheet: Legend
Data S5 - 2D-TPP of U87 cells treated with 1 µM, 3 µM, 10 µM or 30 µM TH6744 for 1.5 hours
Summarized are a list of proteins identified in each replicate and experimental condition
Columns	Description
representative	Uniprot identifier
clustername	Gene name
nObs	Number of replicates in which protein was found in a given condition
min_qupm	minimum number of uniquely quantified peptides across replicates
max_qupm	maximum number of uniquely quantified peptides across replicates
pEC50H1	Logaritm 10 of half-maximal effective concentration
slopeH1	slope of the dose-response curve
detected_effectH1	Parameter differentiating effect between protein thermal stability, expression and stability
F_statistic	F-statistic used for p-value calculation. Calculated as ((RSS0-RSS1)/d1)/(RSS1/d2)

## Sheet: Data S5
representative	clustername	nObs	min_qupm	max_qupm	pEC50H1	slopeH1	detected_effectH1	F_statistic
P02765	AHSG	45	3	4	4.52288	5.05399	expression/solubility	147.661
Q8NB90	SPATA5	30	21	25	4.81844	-5.25313	stability	133.803
P35790|P35790-2	CHKA	45	3	7	5.18856	-4.01251	stability	96.3256
Q12805|Q12805-2|Q12805-3|Q12805-4	EFEMP1	45	3	7	5.12251	3.96083	expression/solubility	89.7462
Q9BVQ7	SPATA5L1	30	14	15	4.52288	-4.91347	stability	88.1516
Q9H223	EHD4	30	17	17	4.69733	-4.83681	stability	87.5129
Q9NX04	C1ORF109	30	6	6	4.8244	-4.11408	stability	87.3109
O75794	CDC123	30	8	13	4.69432	-4.3085	stability	87.2155
P14868	DARS	45	16	31	5.21482	-4.66478	stability	83.5166
O43502	RAD51C	30	7	8	4.96756	-3.51917	stability	81.612
P29317|P29317-2	EPHA2	45	2	4	5.3168	4.06658	stability	73.4072
O75874	IDH1	45	14	26	5.21639	-3.94655	stability	72.2359
P01024	C3	45	15	17	4.94216	4.81298	expression/solubility	67.2571
P19823	ITIH2	45	2	3	4.76184	3.52376	expression/solubility	66.222
Q8TB37	NUBPL	30	2	3	4.52288	-4.00578	stability	64.1872
Q9P2R7|Q9P2R7-2	SUCLA2	30	4	13	5.27985	-6.94473	stability	64.0704
Q16881|Q16881-3|Q16881-4|Q16881-7	TXNRD1	45	17	27	4.76715	7.87808	stability	62.5644
P07738	BPGM	45	5	10	5.23622	-2.72704	stability	60.914
O60547|O60547-2	GMDS	45	6	14	5.23865	-3.0625	stability	59.7699
P31751|P31751-2	AKT2	30	3	10	6	4.41874	stability	59.6178
P18669	PGAM1	45	7	14	4.5547	-2.70496	stability	59.0996
P23919	DTYMK	45	13	19	4.72264	-4.16006	stability	58.1054
P11142	HSPA8	45	19	26	5.34426	-5.22076	stability	57.8725
P40937|P40937-2	RFC5	30	6	13	5.17802	-5.09254	stability	56.9838
O75771|O75771-5|O75771-8	RAD51D	30	2	5	4.88609	-4.01832	stability	56.3106
Q9UNA0	ADAMTS5	30	3	4	4.96915	6.04302	stability	56.2159
Q9NWW6	NMRK1	30	2	3	5.46788	-2.95974	stability	55.0383
O43301	HSPA12A	30	10	14	4.94559	-5.89426	stability	55.0238
P37235	HPCAL1	45	7	15	5.26123	2.50045	stability	53.2378
Q9NVE7	PANK4	30	22	28	5.11427	-3.65988	stability	52.4222
P68104	EEF1A1	30	18	19	5.42722	-3.67881	stability	52.1634
Q9NZN3	EHD3	30	5	5	4.52288	-4.53901	stability	52.0188
P51648|P51648-2	ALDH3A2	30	5	8	5.28039	1.29561	stability	51.8352
P48307|P48307-2	TFPI2	45	6	7	5.03123	5.59353	stability	50.7694
Q9NYU1	UGGT2	45	2	14	5.74995	5.36382	stability	48.8593
P07225	PROS1	45	3	6	4.75377	4.82314	expression/solubility	47.6191
P55263|P55263-2	ADK	45	14	22	5.18939	-5.36315	stability	47.6076
Q92947	GCDH	45	7	10	5.28742	-3.77916	stability	46.9966
Q9UBL6|Q9UBL6-2	CPNE7	30	5	7	5.88268	2.82384	expression/solubility	45.8063
O00764	PDXK	45	11	16	5.25635	-7.00435	stability	45.3842
Q9HA47|Q9HA47-3|Q9HA47-4	UCK1	45	4	8	5.74234	-2.69605	stability	44.2022
Q14789|Q14789-2|Q14789-3|Q14789-4	GOLGB1	45	21	32	5.7682	5.73242	expression/solubility	43.869
P11908|P11908-2	PRPS2	45	4	7	4.93338	-3.55313	stability	43.8442
P30291|P30291-2	WEE1	30	2	4	5.62891	-6.38175	stability	43.2901
P02751|P02751-15|P02751-17|P02751-3|P02751-5|P02751-6|P02751-7	FN1	45	36	41	5.01301	3.68005	expression/solubility	42.2305
P51570|P51570-2	GALK1	30	12	13	4.52288	-3.69759	stability	41.9982
P53384|P53384-2	NUBP1	30	6	7	4.52288	-2.16409	stability	40.9056
Q9NR56|Q9NR56-2|Q9NR56-3|Q9NR56-4|Q9NR56-5|Q9NR56-6|Q9NR56-7	MBNL1	45	3	8	5.16101	-3.10542	stability	40.8776
P62333	PSMC6	45	10	18	5.08651	-4.44822	stability	40.6135
Q6IQ22	RAB12	30	5	8	5.05479	-6.33877	stability	39.1174
P60903	S100A10	45	2	4	5.11639	2.5286	expression/solubility	39.0201
Q99715|Q99715-4	COL12A1	45	3	16	5.0283	8.1078	stability	38.9397
Q9Y2K2|Q9Y2K2-4|Q9Y2K2-2|Q9Y2K2-3	SIK3	30	5	17	4.64521	-2.67631	stability	38.9157
Q9BZE1	MRPL37	30	4	9	5.68493	6.55683	stability	38.8496
Q9Y4K0	LOXL2	45	8	13	5.16056	6.40528	stability	38.3868
Q02809|Q02809-2	PLOD1	45	19	20	5.52017	6.07009	stability	37.839
P62760	VSNL1	30	2	4	6	3.84961	stability	37.7872
O43681	ASNA1	45	4	11	4.52288	-4.8456	stability	37.7623
P24821|P24821-6|P24821-4	TNC	45	38	48	5.11139	6.76925	stability	37.3704
P17858	PFKL	45	22	30	5.2072	-4.82146	stability	37.0966
Q16566	CAMK4	45	4	15	4.62267	-4.15099	stability	36.6117
O75351	VPS4B	30	7	14	4.84294	-4.61091	stability	36.265
O75718	CRTAP	45	8	11	5.3545	6.59833	stability	35.9666
O43314|O43314-2	PPIP5K2	30	19	20	5.05495	-5.1276	stability	35.7232
P02768	ALB	45	2	6	4.58993	4.63862	expression/solubility	35.6384
Q13438|Q13438-4|Q13438-2|Q13438-3|Q13438-5|Q13438-6|Q13438-7|Q13438-8	OS9	45	3	8	5.24181	5.66639	expression/solubility	35.544
Q06609|Q06609-3	RAD51	30	2	7	4.73781	-3.8794	stability	35.3474
Q6UB35	MTHFD1L	30	14	24	4.59873	-5.95892	stability	35.1971
O15530|O15530-3	PDPK1	30	6	10	5.24283	-3.19932	stability	35.1751
Q9UM54-6|Q9UM54|Q9UM54-1|Q9UM54-2|Q9UM54-4|Q9UM54-5	MYO6	30	26	38	5.14858	-2.92135	stability	35.0479
O60825|O60825-2	PFKFB2	30	9	12	5.01405	-3.51977	stability	34.3407
Q13630	TSTA3	45	8	11	5.27132	-6.46468	stability	33.6347
Q13976|Q13976-2	PRKG1	30	13	27	4.52288	-5.31467	stability	33.486
P11047	LAMC1	45	15	27	5.22581	6.70014	stability	33.2326
P52564	MAP2K6	30	2	9	4.68054	-4.49494	stability	33.1433
P31153	MAT2A	45	13	17	5.22384	-6.35579	stability	33.0031
Q14980|Q14980-2|Q14980-3|Q14980-4	NUMA1	45	13	53	5.29583	3.29554	stability	32.6933
P36404	ARL2	30	6	8	4.52288	-2.36991	stability	32.2421
P24752	ACAT1	45	7	17	4.6652	-4.81762	stability	31.6998
P17980	PSMC3	45	7	23	5.23317	-4.44034	stability	31.503
P28300	LOX	45	2	5	5.82276	5.82975	stability	31.4249
Q16875|Q16875-2|Q16875-3|Q16875-4	PFKFB3	30	7	10	5.37799	-2.90148	stability	31.2839
Q969G6	RFK	30	6	7	5.00387	-4.04673	stability	31.2814
P28838|P28838-2	LAP3	45	24	28	5.26088	-3.557	stability	31.0036
P13674|P13674-2|P13674-3	P4HA1	45	15	21	5.42696	4.50907	stability	30.8099
Q9Y6R0	NUMBL	30	4	7	4.71487	-5.34681	expression/solubility	30.3797
O75340|O75340-2	PDCD6	30	6	9	4.52288	5.87711	expression/solubility	30.2606
P07942	LAMB1	45	16	22	5.44796	7.0346	stability	30.2182
P54652	HSPA2	45	2	12	5.54386	-4.92722	stability	30.1522
Q16877|Q16877-3	PFKFB4	30	5	11	5.51593	-5.16736	stability	30.1264
Q13439|Q13439-3|Q13439-4|Q13439-5	GOLGA4	45	21	82	4.873	4.98324	expression/solubility	30.0866
P54819|P54819-2	AK2	45	13	17	5.35959	-5.1698	stability	29.9552
Q9UH65	SWAP70	45	5	28	5.27023	4.22326	stability	29.2821
Q16850|Q16850-2	CYP51A1	30	2	4	5.3811	2.38086	stability	29.2194
Q9H2G2-2|Q9H2G2	SLK	30	7	36	6	2.69857	stability	29.1379
P12081|P12081-2|P12081-3|P12081-4	HARS	45	6	23	4.66707	-4.14269	stability	28.9895
P45985|P45985-2	MAP2K4	30	7	14	4.52288	-5.06358	stability	28.9175
Q14693|Q14693-4|Q14693-3	LPIN1	30	6	12	5.84584	-3.81077	stability	28.5934
P62166|P62166-2	NCS1	45	3	9	5.54138	2.39611	stability	28.4435
Q9BS26	ERP44	45	9	13	5.30596	7.63482	stability	28.2446
Q14697|Q14697-2	GANAB	45	28	37	5.19	8.67753	stability	27.8976
P16219	ACADS	45	5	10	5.26074	-2.79899	stability	27.533
Q15120|Q15120-2	PDK3	30	2	5	6	-5.18747	stability	27.3204
Q9Y223|Q9Y223-2|Q9Y223-3	GNE	45	4	26	4.89133	-4.74627	stability	27.301
Q9BW83|Q9BW83-2	IFT27	45	2	10	6	-3.58926	stability	26.9407
Q16851|Q16851-2	UGP2	30	23	24	5.12867	-5.10082	stability	26.9198
P62070|P62070-4	RRAS2	45	3	8	5.98962	-4.64059	stability	26.7104
P12268	IMPDH2	45	17	29	5.66218	-3.2059	stability	26.66
Q6UW63	KDELC1	45	6	16	5.06364	6.56291	stability	26.2812
Q9BSD7	NTPCR	45	2	11	5.16418	-4.11482	stability	26.1278
Q9NYU2|Q9NYU2-2	UGGT1	45	30	35	5.46976	8.14061	stability	26.025
P22830|P22830-2	FECH	45	8	9	6	3.62695	stability	25.9349
P49757|P49757-3|P49757-2|P49757-4	NUMB	45	6	12	5.28706	-3.73394	expression/solubility	25.8156
Q32P28	P3H1	45	13	14	5.64922	6.71637	stability	25.5138
Q14157|Q14157-4|Q14157-5	UBAP2L	45	18	22	4.80785	-3.37472	expression/solubility	25.4427
Q96S66|Q96S66-2	CLCC1	45	5	7	5.23225	2.015	expression/solubility	25.4015
Q6XQN6|Q6XQN6-2	NAPRT	45	2	6	4.90845	-6.22895	stability	25.1614
P38646	HSPA9	45	22	36	4.53909	-4.46971	stability	25.0724
Q9Y6I9	TEX264	30	2	3	5.21099	2.72637	expression/solubility	25.0563
O15460|O15460-2	P4HA2	45	11	19	5.51992	6.59274	stability	25.0361
O60568	PLOD3	45	11	18	5.13952	6.22997	stability	24.9638
Q9NZL4|Q9NZL4-3	HSPBP1	30	9	16	5.46145	9.20746	stability	24.9266
P49321	NASP	45	26	40	4.66733	7.62921	stability	24.349
Q9UBQ7	GRHPR	30	11	11	5.25471	-5.41136	stability	24.2267
P09601	HMOX1	30	6	10	5.30069	1.8096	expression/solubility	24.0078
P08133|P08133-2	ANXA6	45	12	45	5.46586	3.50163	expression/solubility	23.7934
O00506|O00506-2|O00506-3	STK25	30	2	2	5.21792	-2.32775	stability	23.7572
O00767	SCD	30	2	2	5.4585	2.61305	expression/solubility	23.6224
P16298|P16298-4|P16298-3	PPP3CB	30	4	5	5.12654	4.8156	stability	23.391
P12111|P12111-4	COL6A3	45	69	82	5.52678	8.89568	stability	23.3459
Q9NZ08-2|Q9NZ08	ERAP1	45	9	24	5.32362	6.96185	stability	23.1633
Q9BZX2	UCK2	45	3	7	4.52288	-4.10125	stability	22.9951
P29323|P29323-2|P29323-3	EPHB2	30	2	5	5.38152	4.28966	expression/solubility	22.988
Q96D71-4|Q96D71|Q96D71-2|Q96D71-3	REPS1	30	3	14	5.27821	9.72006	stability	22.9581
P41743	PRKCI	30	8	10	5.82626	-4.09292	stability	22.9331
P06730|P06730-2|P06730-3	EIF4E	30	6	6	4.52288	4.33895	stability	22.9251
P48723	HSPA13	45	4	10	5.37059	7.21509	stability	22.7985
O95302|O95302-3	FKBP9	45	11	13	6	6.03806	stability	22.7842
P35250|P35250-2	RFC2	30	5	10	4.52288	-4.99639	stability	22.5756
Q9NRG7-2	SDR39U1	30	3	3	5.23076	1.74145	stability	22.5256
P13667	PDIA4	45	28	38	5.06249	7.03674	stability	22.4935
P22676	CALB2	45	6	10	4.89736	4.74661	stability	22.4449
Q96AY3	FKBP10	45	17	24	5.31797	5.43145	stability	22.0665
Q8IVL6|Q8IVL6-2	P3H3	45	5	8	5.91469	6.6589	stability	22.0218
P12931|P12931-2	SRC	30	4	8	5.41866	-6.71306	stability	21.9623
Q96HP4	OXNAD1	30	3	6	5.26928	-6.3096	stability	21.7163
P0DMV8|P0DMV9	HSPA1A|HSPA1B	45	9	21	5.525	-6.35292	stability	21.617
Q15084|Q15084-2|Q15084-3|Q15084-4|Q15084-5	PDIA6	45	13	21	5.1539	6.3053	stability	21.5901
Q8TDZ2|Q8TDZ2-4|Q8TDZ2-2	MICAL1	30	5	21	5.07271	5.41128	stability	21.5273
O95479	H6PD	45	5	19	5.76717	4.63841	stability	21.5176
Q9NZL9|Q9NZL9-2	MAT2B	45	8	17	4.91516	-6.02292	stability	21.4866
P14625	HSP90B1	45	34	46	5.15355	7.52327	stability	21.4775
Q9UHG3	PCYOX1	45	8	11	5.14632	8.16708	stability	21.3849
P06400	RB1	30	18	26	5.85371	-4.60352	stability	21.369
P00749|P00749-2	PLAU	45	4	7	4.52288	5.94992	expression/solubility	21.2745
P01137	TGFB1	30	3	3	4.98935	5.99193	stability	21.1943
Q2M2I8	AAK1	30	9	18	4.79277	-6.25747	stability	21.1133
Q13217	DNAJC3	45	11	14	5.49064	7.10466	stability	20.9835
Q15382	RHEB	45	6	13	5.16112	-3.92857	stability	20.875
Q8NBM8	PCYOX1L	30	2	3	5.6024	7.73681	stability	20.7904
Q03252	LMNB2	45	12	16	5.20048	2.2693	stability	20.7399
P30520	ADSS	45	14	20	5.05905	-9.78397	stability	20.7321
Q8NBJ5	COLGALT1	45	14	20	5.45574	7.45179	stability	20.6486
P20839|P20839-2|P20839-3|P20839-4|P20839-5|P20839-6|P20839-7	IMPDH1	45	3	13	6	-2.72145	stability	20.5336
Q4G148|Q4G148-2	GXYLT1	45	5	7	5.28308	6.86071	stability	20.5032
P54922	ADPRH	30	8	11	5.24632	-2.07979	stability	20.4915
Q4G0N4|Q4G0N4-2|Q4G0N4-3	NADK2	45	2	12	5.25625	-4.13006	stability	20.3927
P24534	EEF1B2	45	7	12	6	2.85054	stability	20.3379
P62195|P62195-2	PSMC5	45	13	27	4.58794	-4.48704	stability	20.31
Q9NZN4	EHD2	45	3	15	4.52288	-5.17576	stability	20.0818
P45877	PPIC	45	3	5	5.11635	5.9842	stability	20.0422
O00469-2	PLOD2	45	18	29	5.45433	6.89934	stability	19.978
Q9NSY2	STARD5	30	3	5	5.57999	2.76567	stability	19.9754
P31949	S100A11	45	6	8	6	2.25197	stability	19.9124
Q96DA2	RAB39B	30	4	5	5.05033	-1.54661	stability	19.8131
Q13043	STK4	30	7	12	4.64358	-3.80589	stability	19.656
P30085	CMPK1	45	7	13	4.52288	-2.81223	stability	19.5151
Q969X5|Q969X5-2	ERGIC1	30	4	4	5.08947	2.66574	expression/solubility	19.4905
Q15041|Q15041-2	ARL6IP1	30	2	2	5.34488	2.93257	expression/solubility	19.3711
O15315|O15315-1|O15315-2|O15315-4	RAD51B	30	5	7	4.52288	-5.75453	stability	19.2677
Q93062|Q93062-2|Q93062-3|Q93062-4|Q93062-5	RBPMS	45	2	5	5.12492	-2.79007	expression/solubility	19.1551
O75165	DNAJC13	45	9	52	6	5.42046	stability	19.1211
Q4V328|Q4V328-4	GRIPAP1	45	14	27	5.24694	1.87114	stability	19.1146
Q8WUY1	THEM6	45	2	3	6	2.70487	expression/solubility	19.087
Q15643	TRIP11	45	7	45	4.80944	3.81888	expression/solubility	18.9028
Q9NWX6	THG1L	30	7	9	5.19087	-4.67409	stability	18.8668
P55268	LAMB2	45	3	7	6	7.1534	stability	18.775
Q96CV9	OPTN	45	8	18	5.13366	5.00388	stability	18.7606
Q13200	PSMD2	45	22	47	4.58134	-4.43078	stability	18.6949
Q9Y5P6|Q9Y5P6-2	GMPPB	45	5	10	5.29792	-2.26919	stability	18.678
Q92791	P3H4	45	3	7	5.80011	4.26081	stability	18.6022
Q13219	PAPPA	45	4	7	5.52859	6.61257	stability	18.5268
P07741	APRT	45	7	10	5.32365	-1.68143	stability	18.5171
P12110|P12110-2	COL6A2	45	12	15	5.18743	6.20653	stability	18.4807
Q9Y6G9	DYNC1LI1	30	15	24	5.11427	-3.60048	stability	18.2218
O00468|O00468-3|O00468-4|O00468-5|O00468-6|O00468-7|O00468-2	AGRN	45	4	7	5.05469	5.63978	stability	18.168
P49590|P49590-2	HARS2	45	7	9	5.22395	-3.15542	stability	18.1647
O75531	BANF1	45	3	9	5.06679	-3.93865	stability	18.1487
P10620|P10620-2	MGST1	30	2	2	5.06095	3.03126	expression/solubility	18.0943
P33993|P33993-2|P33993-3	MCM7	30	23	33	5.2373	-5.20584	stability	17.9797
Q6P179|Q6P179-3	ERAP2	45	7	22	5.38233	6.49179	stability	17.88
P51153	RAB13	30	7	7	6	-5.34526	stability	17.8564
Q16836|Q16836-2|Q16836-3	HADH	45	2	11	4.81377	-5.18238	stability	17.6363
Q9BZQ6|Q9BZQ6-2	EDEM3	45	3	7	6	5.82755	stability	17.5949
Q96DZ1|Q96DZ1-3|Q96DZ1-2	ERLEC1	30	5	7	5.3535	9.92247	stability	17.5796
Q15398|Q15398-1|Q15398-3	DLGAP5	30	17	23	6	3.88209	stability	17.4721
P36915	GNL1	30	10	17	5.83334	-5.4257	stability	17.4657
O00625	PIR	45	3	10	5.40227	3.16674	stability	17.456
Q9C0E8|Q9C0E8-2|Q9C0E8-4	LNP	45	3	8	4.52288	2.72216	expression/solubility	17.3801
Q13572	ITPK1	30	3	3	4.79357	-4.73206	stability	17.3584
P20700	LMNB1	45	15	20	5.23949	2.01636	stability	17.3508
P43686	PSMC4	45	6	28	4.52288	-4.04975	stability	17.2922
Q15139	PRKD1	30	4	5	4.80278	-8.00234	stability	17.2473
Q6PFW1|Q6PFW1-2|Q6PFW1-3|Q6PFW1-7|Q6PFW1-4	PPIP5K1	30	5	10	6	-7.10421	stability	17.2461
Q96K76|Q96K76-2|Q96K76-4	USP47	45	3	43	4.97012	3.84513	stability	17.1848
Q9Y243	AKT3	30	9	10	5.68074	9.83274	stability	17.0911
P23284	PPIB	45	11	13	5.34827	9.62037	stability	16.9813
Q15113	PCOLCE	30	3	5	6	3.86909	stability	16.9653
Q9Y3M8|Q9Y3M8-2|Q9Y3M8-4	STARD13	30	3	8	5.03979	-4.55002	stability	16.9482
P27797	CALR	45	18	25	5.42828	6.34652	stability	16.9211
P49841|P49841-2	GSK3B	30	8	13	5.21582	-3.54239	stability	16.9056
Q13015	MLLT11	30	2	3	4.52288	-2.91181	stability	16.8888
P23921	RRM1	45	16	31	5.13846	-3.92273	stability	16.8798
O14867	BACH1	45	7	9	4.52288	4.14007	stability	16.8318
O14757	CHEK1	30	5	7	5.37249	-5.20374	stability	16.7651
Q9H173	SIL1	45	3	6	5.30659	7.91837	stability	16.7464
Q9NQC3|Q9NQC3-2|Q9NQC3-5	RTN4	45	15	24	5.25932	2.65114	expression/solubility	16.7353
Q14344|Q14344-2	GNA13	30	5	7	4.52288	-1.98192	expression/solubility	16.7169
Q02388|Q02388-2	COL7A1	45	17	23	5.8947	6.89596	stability	16.7047
O60256	PRPSAP2	45	7	16	5.14765	-2.34861	stability	16.7018
Q9UGJ0|Q9UGJ0-3	PRKAG2	45	3	12	6	-3.87028	stability	16.5418
P30101	PDIA3	45	23	27	5.294	6.43021	stability	16.3338
Q9Y689	ARL5A	30	2	3	4.52288	-3.78683	stability	16.0977
O76031	CLPX	45	2	18	4.52288	-5.17229	stability	16.0043
Q9UHI8	ADAMTS1	30	3	3	4.71798	6.44	expression/solubility	15.9732
P50454	SERPINH1	45	14	20	5.55523	7.16268	stability	15.963
P12270	TPR	45	37	76	5.20091	2.02375	stability	15.9417
Q9Y2B0	CNPY2	45	7	10	5.32045	3.19063	stability	15.9218
Q9NS15|Q9NS15-2	LTBP3	45	2	6	5.47069	2.93665	expression/solubility	15.8934
Q9UBS4	DNAJB11	45	10	12	5.12533	7.54847	stability	15.8675
O76054|O76054-5	SEC14L2	30	5	10	5.24634	4.44017	stability	15.8609
Q05397|Q05397-5|Q05397-7|Q05397-2	PTK2	30	22	28	5.59589	-5.70045	stability	15.8175
Q9H4A6	GOLPH3	30	5	8	4.98008	1.48726	stability	15.794
Q9NYV6	RRN3	30	7	12	4.78679	-4.63813	stability	15.7128
Q9H6Q4	NARFL	30	5	6	5.06834	-2.80436	stability	15.6803
O00231|O00231-2	PSMD11	45	10	26	4.67734	-4.73476	stability	15.6243
P31939|P31939-2	ATIC	45	17	34	5.30609	-5.14397	stability	15.5787
Q9NWZ5|Q9NWZ5-3	UCKL1	45	2	12	4.52299	-6.17648	stability	15.5392
P58215|P58215-3	LOXL3	30	4	4	5.58734	6.655	stability	15.489
Q9Y4L1	HYOU1	45	25	34	4.99236	6.22503	stability	15.4686
O14657	TOR1B	45	4	6	5.2765	6.43787	stability	15.2446
P06241	FYN	30	5	5	5.25178	-1.93848	expression/solubility	15.2417
Q5T6F2	UBAP2	45	11	15	5.02488	-3.2804	expression/solubility	15.2371
O95197|O95197-2|O95197-3|O95197-7	RTN3	45	9	11	5.13201	2.36319	expression/solubility	15.166
Q96C86	DCPS	45	6	13	5.03912	-5.18777	stability	15.095
P62191	PSMC1	45	8	23	4.7492	-4.31307	stability	15.0731
O96017|O96017-9|O96017-13|O96017-4|O96017-11|O96017-12	CHEK2	30	4	9	4.52288	-3.31568	stability	15.0636
Q14203|Q14203-3|Q14203-4|Q14203-6|Q14203-2|Q14203-5	DCTN1	45	5	49	5.81833	3.24586	stability	14.9887
Q8N142	ADSSL1	40	2	6	4.90407	-10.8161	stability	14.9691
P02452	COL1A1	45	2	6	4.52288	5.67655	expression/solubility	14.955
P49902	NT5C2	45	14	20	6	-7.32268	stability	14.9353
Q5JSZ5	PRRC2B	45	19	26	5.29549	-2.65993	stability	14.8964
Q3LXA3	TKFC	45	7	21	4.52288	-3.0506	stability	14.8884
P55809	OXCT1	45	4	18	4.67476	-5.12336	stability	14.8316
O43252	PAPSS1	30	20	23	5.69206	-3.55415	stability	14.8113
Q9BRK5	SDF4	45	6	9	6	1.59429	stability	14.77
P45954|P45954-2	ACADSB	45	4	11	4.52288	-2.69174	stability	14.7613
P16035	TIMP2	45	2	2	5.35302	4.82818	stability	14.7483
P28331|P28331-2|P28331-4|P28331-3|P28331-5	NDUFS1	30	12	15	5.31742	-3.47133	stability	14.6951
O00264|O00264-2	PGRMC1	45	3	5	6	2.53812	expression/solubility	14.672
P35998	PSMC2	45	13	28	4.89919	-4.23299	stability	14.6609
Q9BV19	C1ORF50	45	4	6	4.78199	4.92856	stability	14.5671
Q13131|Q13131-2	PRKAA1	30	10	18	4.55948	-3.88712	stability	14.4785
P10606	COX5B	45	3	6	5.18334	1.75793	expression/solubility	14.4693
P53004	BLVRA	45	2	12	4.89744	-3.61769	stability	14.4344
P13995	MTHFD2	45	4	12	4.70653	-2.63075	stability	14.4012
Q8N4P3	HDDC3	45	4	7	6	-7.25131	stability	14.3635
P00966	ASS1	45	10	18	5.20868	-4.30748	stability	14.2925
P40189|P40189-3	IL6ST	45	2	5	6	3.60663	stability	14.262
P24941|P24941-2	CDK2	45	9	13	4.52288	-5.57248	stability	14.2547
O96013|O96013-2|O96013-4	PAK4	45	2	15	4.79259	-7.00974	stability	14.2269
Q9Y6R4|Q9Y6R4-2	MAP3K4	30	12	28	5.64225	-6.65152	stability	14.1826
Q9ULC3	RAB23	30	6	7	5.32205	-6.07808	stability	14.1243
P48556	PSMD8	45	6	16	5.24566	-4.48649	stability	14.0944
Q6P4E1-2|Q6P4E1-4|Q6P4E1-5|Q6P4E1	CASC4	30	2	5	4.84952	3.41478	expression/solubility	14.0465
Q8NBL1	POGLUT1	45	2	10	5.56019	6.54937	stability	14.0426
Q14766|Q14766-2|Q14766-3|Q14766-4|Q14766-5	LTBP1	45	10	13	5.32182	3.94115	expression/solubility	14.0209
Q6UWP2	DHRS11	30	5	6	5.40157	-3.82909	stability	13.9837
Q7Z6J0	SH3RF1	30	3	10	5.41384	-3.83572	stability	13.8356
Q9H7Z7	PTGES2	45	12	13	6	-2.84559	expression/solubility	13.8297
P08123	COL1A2	45	5	7	4.71596	5.40042	expression/solubility	13.8055
P08254	MMP3	45	4	8	5.40276	4.31958	stability	13.7191
P22626|P22626-2	HNRNPA2B1	45	9	14	5.19053	2.7586	stability	13.7031
Q969G5	PRKCDBP	45	3	5	4.52288	-3.86965	stability	13.6117
Q9Y6Y0	IVNS1ABP	30	5	14	4.52288	5.5289	stability	13.5923
P41221|P41221-2	WNT5A	45	3	6	6	2.30659	expression/solubility	13.5808
Q92769	HDAC2	30	4	8	5.34503	-1.73141	stability	13.514
Q03405|Q03405-2|Q03405-3	PLAUR	45	4	7	4.97269	5.96936	expression/solubility	13.4897
Q9Y2G5	POFUT2	45	7	13	5.25436	7.01734	stability	13.4268
Q96AE7|Q96AE7-2	TTC17	45	4	6	5.70658	7.33562	stability	13.4202
Q9NW68|Q9NW68-4	BSDC1	45	8	11	5.95621	6.45887	expression/solubility	13.3865
A0FGR8|A0FGR8-2|A0FGR8-6	ESYT2	30	7	13	5.09036	-3.77969	stability	13.3511
Q96HY6	DDRGK1	45	2	6	5.12856	2.17022	expression/solubility	13.3249
P49454	CENPF	45	31	48	5.25814	1.52318	stability	13.2739
Q99985	SEMA3C	45	4	5	4.83914	7.40282	stability	13.2738
Q9NP81	SARS2	30	3	11	4.52288	-3.34939	stability	13.2063
Q9H6E4	CCDC134	45	4	8	5.23846	3.44798	stability	13.1741
P48735|P48735-2	IDH2	30	15	20	5.22125	-2.23266	stability	13.1713
Q9HCD6|Q9HCD6-2	TANC2	30	2	14	5.54602	-4.37259	expression/solubility	13.1709
O95340|O95340-2	PAPSS2	30	15	21	4.8248	-5.93788	stability	13.1433
Q13188|Q13188-2	STK3	30	7	10	4.52288	-2.9083	stability	13.1365
Q53GQ0	HSD17B12	30	3	5	4.52288	1.93243	expression/solubility	13.1252
Q13136|Q13136-2	PPFIA1	30	9	17	6	-9.2407	stability	13.1138
O75449	KATNA1	30	9	10	5.7243	-8.10256	stability	13.0994
P48634|P48634-3	PRRC2A	45	16	33	5.21	-2.65605	stability	13.0401
Q08AF3	SLFN5	30	5	16	6	-4.49491	stability	13.0348
P26022	PTX3	45	2	2	6	3.92141	stability	12.9852
Q96QU6	ACCS	45	3	6	5.23823	5.46881	stability	12.9836
Q8TD55|Q8TD55-2	PLEKHO2	45	3	13	5.98691	-3.91092	stability	12.933
Q6IA69	NADSYN1	45	5	12	5.63257	-5.46104	stability	12.8778
O94925|O94925-3|O94925-2	GLS	30	9	20	5.20946	-3.51973	stability	12.8347
Q86UU1|Q86UU1-2|Q86UU1-3	PHLDB1	30	6	13	4.866	-6.50389	stability	12.7907
Q15032-2|Q15032|Q15032-3	R3HDM1	30	5	13	4.52288	-3.19551	stability	12.7774
Q9Y320|Q9Y320-2	TMX2	30	2	3	5.26552	2.15445	expression/solubility	12.7721
P12109	COL6A1	45	15	21	5.22812	7.00115	stability	12.7303
Q99460	PSMD1	45	21	45	4.99163	-4.7459	stability	12.7124
Q96SU4|Q96SU4-2|Q96SU4-6|Q96SU4-7	OSBPL9	30	6	14	5.64966	3.98441	stability	12.6856
P04406|P04406-2	GAPDH	45	23	24	4.52288	-3.90987	stability	12.6827
Q14192|Q14192-2	FHL2	45	8	15	5.30971	2.65801	stability	12.5775
Q86VR2|Q86VR2-2	FAM134C	30	2	4	5.04163	2.67208	expression/solubility	12.5185
O95801	TTC4	30	3	15	4.94448	4.10035	stability	12.512
O14656	TOR1A	45	4	8	6	6.98328	expression/solubility	12.4915
Q9NSE4	IARS2	45	7	26	4.52288	-2.95442	stability	12.4434
Q9UMX0|Q9UMX0-3	UBQLN1	45	4	9	4.75207	-5.39852	stability	12.4375
Q9ULH7|Q9ULH7-4|Q9ULH7-5	MKL2	45	2	16	5.87231	-6.5095	stability	12.41
O15014	ZNF609	45	2	3	5.77817	-3.83142	stability	12.3649
Q8WXE1|Q8WXE1-2	ATRIP	30	3	6	5.87368	-6.15757	stability	12.2512
Q7Z4H8	KDELC2	45	7	13	5.5926	6.64641	stability	12.2262
Q9H792	PEAK1	30	5	12	4.52288	-4.99906	stability	12.2001
Q9NS69	TOMM22	30	2	3	6	6.7028	stability	12.1982
P50336	PPOX	30	7	9	5.42434	5.44699	stability	12.1597
Q14257|Q14257-2	RCN2	45	6	11	5.61948	4.32674	stability	12.0993
P07355	ANXA2	45	8	25	5.92306	2.52957	expression/solubility	12.0896
Q9NX57	RAB20	45	3	4	5.35112	-2.18193	stability	12.083
Q8IV48	ERI1	30	2	6	5.76631	4.81778	stability	11.9578
A6NIH7	UNC119B	45	3	6	5.26647	-1.49871	stability	11.9278
P47756|P47756-2	CAPZB	45	16	17	4.62909	-7.5886	stability	11.8792
P45984|P45984-2	MAPK9	30	6	9	5.30968	-4.46771	stability	11.8753
P20936|P20936-2|P20936-4	RASA1	30	2	30	5.48688	6.19597	stability	11.843
P30613|P30613-2	PKLR	30	2	2	5.23291	6.69399	stability	11.8219
O14735	CDIPT	45	2	3	4.93577	2.26405	expression/solubility	11.8132
P15153	RAC2	30	3	5	4.74763	-7.88643	stability	11.7858
Q9HDC9|Q9HDC9-2	APMAP	30	2	3	5.0237	2.79814	expression/solubility	11.6085
Q96CW6	SLC7A6OS	45	2	6	4.7071	5.95235	stability	11.5525
P00568	AK1	45	6	9	6	-4.27353	stability	11.5368
P10646	TFPI	30	2	3	5.17401	8.35195	stability	11.4627
Q9H1B7	IRF2BPL	45	4	16	5.10516	-4.13363	stability	11.4152
Q99470	SDF2	45	2	5	5.64624	5.37139	stability	11.4089
Q9UHD9	UBQLN2	45	5	6	4.85187	-4.34708	stability	11.3942
Q16698|Q16698-2	DECR1	45	8	10	5.99591	-4.95421	stability	11.3858
O95070	YIF1A	30	4	4	5.26241	0.919794	expression/solubility	11.3377
P23786	CPT2	30	4	15	6	2.44733	stability	11.333
Q49B96	COX19	45	3	4	4.94267	-3.05859	expression/solubility	11.246
P53365|P53365-3|P53365-2	ARFIP2	30	7	11	6	4.02015	expression/solubility	11.2447
P36969|P36969-2	GPX4	45	4	11	5.36701	-3.0841	stability	11.2166
Q9H9P8|Q9H9P8-2	L2HGDH	45	3	6	4.52288	-4.47517	stability	11.1935
Q01415|Q01415-2	GALK2	45	4	13	5.27233	-2.46611	stability	11.1884
Q6UW02|Q6UW02-2	CYP20A1	30	3	4	4.52288	1.87095	expression/solubility	11.1808
O75380	NDUFS6	45	4	4	6	4.37591	expression/solubility	11.1805
Q96BN8	OTULIN	30	4	10	4.52288	3.43259	stability	11.1798
Q9NR46	SH3GLB2	30	2	9	6	3.71376	stability	11.1379
P55036|P55036-2	PSMD4	45	9	11	4.52288	-3.80223	stability	11.1301
P22105|P22105-3|P22105-4	TNXB	45	2	3	4.99667	2.89877	stability	11.1241
P48729	CSNK1A1	30	5	14	6	-10.0004	stability	11.1097
O60331|O60331-2|O60331-3|O60331-4	PIP5K1C	30	2	5	4.9262	-5.18999	stability	11.1036
Q9UKU7	ACAD8	45	8	9	5.37321	-3.02728	stability	11.1015
P63165	SUMO1	45	4	5	6	4.94392	stability	11.1015
Q13085|Q13085-4	ACACA	30	4	53	5.25874	4.55183	stability	11.0824
P50995|P50995-2	ANXA11	30	4	15	5.54283	3.64413	stability	11.0618
Q9BZK7	TBL1XR1	44	3	10	5.02444	7.33084	stability	11.0246
Q96HE7	ERO1A	45	7	18	5.43481	6.59962	stability	11.0174
O60341|O60341-2	KDM1A	30	4	10	5.01731	-6.49042	stability	11.0106
Q9HCH0|Q9HCH0-3|Q9HCH0-2	NCKAP5L	30	3	5	4.55994	-5.50286	expression/solubility	11.0101
P52294	KPNA1	30	7	10	5.31142	2.91214	stability	11.0036
P52594|P52594-2|P52594-3|P52594-4	AGFG1	45	6	11	4.76053	-3.70949	stability	10.906
P25098	ADRBK1	30	4	11	6	-4.16806	stability	10.8949
Q08379	GOLGA2	45	7	15	4.53014	8.24272	stability	10.8659
P09417	QDPR	45	6	8	5.32666	-6.90625	stability	10.8534
Q9HAB8	PPCS	30	5	8	5.24985	-2.64986	stability	10.8414
P09543|P09543-2	CNP	30	6	13	6	-6.25238	stability	10.8143
Q9BVA0	KATNB1	30	6	14	5.31994	-5.5221	stability	10.7893
Q96F45	ZNF503	45	3	5	5.17542	-4.00565	stability	10.7585
P02545|P02545-2|P02545-3	LMNA	45	24	37	5.27322	1.91312	stability	10.6953
Q9GZT4	SRR	45	4	7	4.52288	-2.41984	stability	10.6946
O00391|O00391-2	QSOX1	45	2	5	5.32928	2.97056	stability	10.6472
P49189	ALDH9A1	45	18	20	5.64639	-6.19662	stability	10.6405
P13591|P13591-1|P13591-3|P13591-4|P13591-5	NCAM1	30	4	5	5.27162	2.85932	expression/solubility	10.6337
Q9P015	MRPL15	30	2	6	4.52288	3.24103	expression/solubility	10.6336
Q15645	TRIP13	45	3	19	4.52288	-4.81145	stability	10.5887
Q14894	CRYM	45	3	5	5.21628	-3.39519	stability	10.5885
Q07812|Q07812-2|Q07812-5|Q07812-8	BAX	45	5	8	5.23643	4.98319	stability	10.5877
Q9BV79	MECR	45	3	7	4.52288	-2.54061	stability	10.5832
P43155|P43155-2|P43155-3	CRAT	30	3	17	5.27764	1.5654	stability	10.535
O00273|O00273-2	DFFA	45	10	13	5.17103	6.49015	stability	10.475
P82933	MRPS9	30	4	8	5.94677	4.9122	expression/solubility	10.4673
Q6P9B6	TLDC1	30	5	12	5.21436	6.30905	stability	10.4656
O14908|O14908-2	GIPC1	30	4	10	6	2.56024	stability	10.463
Q8NBJ4|Q8NBJ4-2	GOLM1	45	4	6	5.1766	2.67121	expression/solubility	10.4523
P83916	CBX1	45	3	6	4.52288	4.29114	stability	10.3945
P23528	CFL1	45	9	11	5.09706	2.90619	stability	10.3885
Q9H9E3|Q9H9E3-2|Q9H9E3-3	COG4	30	2	27	5.05086	4.53565	stability	10.383
Q9NX01	TXNL4B	30	2	4	4.60124	12.6915	stability	10.3693
Q14137	BOP1	30	5	12	6	2.85443	stability	10.368
P02788|P02788-2	LTF	30	2	2	5.08272	3.72484	expression/solubility	10.3673
P14550	AKR1A1	30	13	18	5.23246	-4.03681	stability	10.3512
Q96EL3	MRPL53	30	2	4	5.3595	3.02524	expression/solubility	10.3333
P11498	PC	30	4	25	5.44944	-7.72621	stability	10.2966
P51003	PAPOLA	30	15	18	5.34667	-4.01373	stability	10.2926
O95376	ARIH2	30	11	12	5.27612	3.28327	stability	10.2472
Q8NBS9	TXNDC5	45	15	18	5.08071	4.26202	stability	10.2354
O00232|O00232-2	PSMD12	45	6	28	4.6952	-4.64636	stability	10.2343
P19022|P19022-2	CDH2	30	2	3	5.25548	2.04419	stability	10.2303
Q9H488	POFUT1	45	5	12	5.26247	4.98797	stability	10.138
P36871	PGM1	45	26	32	5.23872	-1.80997	stability	10.1004
Q9H4F8|Q9H4F8-2	SMOC1	30	2	5	5.22774	2.00435	expression/solubility	10.0904
O00487	PSMD14	45	3	15	4.66931	-4.76983	stability	10.0764
Q13263	TRIM28	45	13	31	4.77807	8.43021	stability	10.0591
Q9NYK5	MRPL39	30	9	12	5.77354	3.5714	expression/solubility	10.0092
Q9Y618|Q9Y618-4|Q9Y618-5|Q9Y618-3	NCOR2	45	9	18	5.69215	-3.14495	stability	10.0088
P04049	RAF1	30	2	8	4.74722	-6.84572	stability	9.98759
P09960|P09960-4	LTA4H	45	2	29	5.31021	5.86399	stability	9.96031
O00400	SLC33A1	30	2	2	5.28952	3.41966	expression/solubility	9.9386
Q9UBF6	RNF7	45	3	3	5.25206	2.84447	stability	9.91474
Q9UKF7-2|Q9UKF7	PITPNC1	30	4	9	5.2628	1.89782	stability	9.91324
Q96RK0	CIC	30	5	8	4.52288	-2.8537	expression/solubility	9.90746
Q96CN9	GCC1	30	5	15	4.52288	2.58037	stability	9.89307
O75828	CBR3	30	5	8	5.25259	-2.12935	stability	9.89159
P51178|P51178-2	PLCD1	30	3	6	5.13241	8.35865	stability	9.88209
P27701|P27701-2	CD82	30	4	4	5.17146	-3.09499	expression/solubility	9.86162
Q58FG1	HSP90AA4P	30	2	3	5.27285	-1.24744	stability	9.85584
P20337	RAB3B	45	4	6	4.52288	-3.54879	stability	9.80414
Q15020|Q15020-4	SART3	30	7	38	5.18357	5.95046	stability	9.79217
Q9BRS2	RIOK1	30	3	5	6	-2.98646	stability	9.78392
Q969Y2|Q969Y2-2|Q969Y2-3|Q969Y2-4	GTPBP3	30	4	5	5.07627	-4.17883	stability	9.78057
Q05655	PRKCD	30	13	21	6	-4.37427	stability	9.77583
Q8WVY7	UBLCP1	30	2	12	4.52288	3.94459	stability	9.77535
Q9NWM8	FKBP14	45	3	5	5.25056	6.78507	stability	9.77114
P40616|P40616-2	ARL1	45	4	8	4.52288	-4.48928	stability	9.74826
P98082|P98082-3	DAB2	45	6	12	4.99344	-3.02328	stability	9.74357
Q14CX7|Q14CX7-2	NAA25	30	19	31	5.22598	4.04849	stability	9.73946
Q7Z569	BRAP	30	2	12	6	7.41887	stability	9.72836
Q8IXB1|Q8IXB1-2	DNAJC10	45	9	12	4.61741	7.60275	stability	9.67886
P08237|P08237-3	PFKM	45	23	25	5.00304	-2.47181	stability	9.66492
Q7L099-3|Q7L099|Q7L099-2|Q7L099-4	RUFY3	30	3	13	5.12504	6.8017	stability	9.63342
P01033	TIMP1	45	2	4	5.31832	7.95058	stability	9.62846
Q96DB5|Q96DB5-2|Q96DB5-3	RMDN1	45	2	13	5.81882	-2.81814	expression/solubility	9.60507
O94829	IPO13	30	5	16	5.11084	10.4568	stability	9.59789
P51665	PSMD7	45	2	13	4.52288	-4.5867	stability	9.59273
Q8TCT9|Q8TCT9-5	HM13	45	5	7	5.30684	3.08669	expression/solubility	9.5907
O43776	NARS	45	3	23	4.52288	-3.17013	stability	9.53246
P60891	PRPS1	45	4	5	5.24907	-2.38535	stability	9.52876
O00186	STXBP3	30	2	18	5.2206	4.00936	stability	9.51332
P09486	SPARC	45	7	9	5.24068	1.54635	stability	9.50146
Q53GL0|Q53GL0-2	PLEKHO1	30	3	4	4.52288	-3.7532	expression/solubility	9.4945
Q9NVH1|Q9NVH1-2|Q9NVH1-3	DNAJC11	30	2	3	5.36789	3.7443	expression/solubility	9.49004
Q8N5N7	MRPL50	45	3	6	5.04142	3.82944	expression/solubility	9.44283
Q9Y5Y2	NUBP2	30	3	5	4.52288	-3.41163	stability	9.4317
Q16363|Q16363-2	LAMA4	30	2	4	4.68699	6.95061	stability	9.40318
Q5TAQ9	DCAF8	30	2	12	5.35149	-7.83978	stability	9.35505
Q8NB91	FANCB	30	3	7	6	-4.40348	expression/solubility	9.3278
Q9Y676	MRPS18B	30	3	5	5.13497	3.42614	expression/solubility	9.31272
P07205	PGK2	30	3	3	5.33129	-7.80663	stability	9.31153
Q9BW66|Q9BW66-3	CINP	45	2	5	6	-3.66794	stability	9.28957
P49748|P49748-3|P49748-2	ACADVL	45	16	31	4.52288	-3.85717	stability	9.28634
Q8TD16|Q8TD16-2	BICD2	45	8	27	4.52288	3.38624	stability	9.25905
P22570|P22570-5|P22570-7|P22570-2|P22570-3|P22570-4	FDXR	30	3	17	4.93814	-7.13485	stability	9.25332
P27824|P27824-2	CANX	45	11	18	5.96163	5.21261	expression/solubility	9.24598
P52907	CAPZA1	45	8	9	5.46867	-7.34288	stability	9.20185
O14646|O14646-2	CHD1	45	2	6	5.21662	3.08122	stability	9.19716
O43741	PRKAB2	30	2	3	5.68567	-10.9165	stability	9.18987
P43243	MATR3	45	9	24	5.28479	2.98808	stability	9.18731
Q16822	PCK2	45	2	13	6	-5.4195	stability	9.18661
P07237	P4HB	45	32	37	5.11133	6.42175	stability	9.17562
Q9BRQ8	AIFM2	30	4	5	5.26354	-2.35568	expression/solubility	9.09235
Q96QB1-6	DLC1	30	4	9	4.72874	-7.82292	expression/solubility	9.0741
Q9Y4I1|Q9Y4I1-2|Q9Y4I1-3	MYO5A	45	2	25	5.98108	10.3526	expression/solubility	9.02088
Q02750	MAP2K1	30	7	9	4.52288	-5.17615	stability	9.02048
Q15008	PSMD6	45	17	26	4.97468	-4.44892	stability	9.01175
Q96DV4	MRPL38	30	3	4	6	6.50527	expression/solubility	8.99101
Q7Z4W1	DCXR	45	5	8	4.52288	-4.75255	stability	8.98829
Q9H2U2|Q9H2U2-2	PPA2	45	12	15	5.2307	-2.83313	stability	8.93255
P14618|P14618-2	PKM	45	34	40	5.11319	-6.11358	stability	8.91572
Q8NB15|Q8NB15-2	ZNF511	45	2	3	4.92845	-4.65084	stability	8.90408
P09525|P09525-2	ANXA4	45	4	20	6	4.14865	expression/solubility	8.88474
Q9UHJ6	SHPK	30	6	13	4.93388	-4.96711	stability	8.88282
Q13057-2|Q13057	COASY	30	4	11	4.71711	-5.54366	stability	8.86445
Q9H999	PANK3	30	3	5	5.22842	4.72109	stability	8.85123
Q9NYV4-2|Q9NYV4	CDK12	45	3	17	6	-3.6182	stability	8.82418
Q8WVM8	SCFD1	30	5	18	4.52288	9.21379	expression/solubility	8.81511
Q14974	KPNB1	45	10	40	4.74004	6.65449	stability	8.81395
Q16610|Q16610-4	ECM1	45	3	5	5.06439	2.13171	stability	8.81102
Q06033|Q06033-2	ITIH3	45	2	2	5.30774	2.44372	stability	8.79254
Q9Y680|Q9Y680-2|Q9Y680-3	FKBP7	45	8	9	5.44484	7.69697	stability	8.76696
Q5NDL2	EOGT	45	3	9	5.12908	3.5197	stability	8.75274
P14866|P14866-2	HNRNPL	30	2	14	5.2754	3.51168	stability	8.74316
P48449|P48449-3|P48449-2	LSS	30	6	8	6	4.2098	stability	8.73684
Q969E8	TSR2	45	2	3	6	4.33333	stability	8.72686
P04183	TK1	45	10	13	6	-3.60865	stability	8.71673
P62330	ARF6	45	5	8	5.16771	-4.04171	stability	8.70614
Q96DH6|Q96DH6-2	MSI2	30	2	6	5.36272	-3.62471	stability	8.70259
O60613	SEP15	45	2	3	5.47746	8.47942	stability	8.67906
P55058|P55058-2|P55058-3	PLTP	45	6	8	5.32043	5.65406	expression/solubility	8.64981
Q8IWB7	WDFY1	45	4	9	5.48731	1.36302	expression/solubility	8.63261
Q8TCG1|Q8TCG1-2	KIAA1524	30	4	27	4.52288	3.33454	stability	8.62589
Q765P7	MTSS1L	30	6	8	5.1909	-2.57324	stability	8.61078
O95396	MOCS3	30	2	18	4.52288	2.89811	stability	8.60468
Q9Y6V0|Q9Y6V0-2|Q9Y6V0-5|Q9Y6V0-6	PCLO	45	3	8	5.04607	3.44326	expression/solubility	8.59986
O15240	VGF	45	3	9	5.259	1.69223	expression/solubility	8.59859
Q9BUL8	PDCD10	45	3	10	6	-3.95606	stability	8.57523
Q9HA77	CARS2	45	11	20	5.24423	-3.80086	stability	8.54051
Q13257	MAD2L1	45	4	11	4.52288	4.17652	stability	8.535
Q9H446|Q9H446-2	RWDD1	45	3	5	4.52288	1.99284	stability	8.52771
O75915	ARL6IP5	45	2	4	4.52288	2.73156	expression/solubility	8.49947
Q9Y2R9	MRPS7	30	4	9	4.52288	7.48729	expression/solubility	8.4742
Q6V1X1|Q6V1X1-3	DPP8	30	12	19	5.16702	-2.35571	stability	8.44683
O43513	MED7	30	2	3	5.25096	2.63006	stability	8.4361
Q16799	RTN1	45	12	13	4.52288	2.64546	expression/solubility	8.42099
O15067	PFAS	45	5	41	4.52288	-5.17868	stability	8.40218
Q5EBL4|Q5EBL4-2	RILPL1	45	2	15	4.96179	4.99183	stability	8.40081
P61011	SRP54	30	11	21	4.72805	-6.41194	stability	8.36338
Q13144	EIF2B5	30	12	18	4.52288	-5.38489	stability	8.35333
Q9Y259	CHKB	45	3	8	4.83638	-2.20072	stability	8.33177
Q9H4G0|Q9H4G0-2|Q9H4G0-3	EPB41L1	45	3	22	5.29027	2.43041	stability	8.32735
Q9UBV2|Q9UBV2-2	SEL1L	30	3	3	6	1.84546	expression/solubility	8.32681
Q9Y3Z3	SAMHD1	45	14	28	6	-5.17225	expression/solubility	8.31981
Q9BV73|Q9BV73-2	CEP250	45	3	43	4.52288	1.32963	stability	8.30819
Q9H9T3|Q9H9T3-2	ELP3	30	16	21	6	-4.71129	stability	8.28718
Q9UBV8	PEF1	30	4	6	5.21189	6.50074	expression/solubility	8.28012
P40855	PEX19	45	9	13	5.285	1.93201	stability	8.27122
Q16270|Q16270-2	IGFBP7	45	4	5	5.23159	1.40092	stability	8.27022
Q96I99	SUCLG2	45	3	21	4.52288	-3.07768	stability	8.26986
Q9HCC0	MCCC2	45	13	21	4.67821	7.35199	expression/solubility	8.26652
O15230	LAMA5	45	5	14	5.33572	4.32754	stability	8.2638
P09884	POLA1	30	5	31	5.27424	4.58282	stability	8.22295
P13796	LCP1	45	8	18	5.03835	5.77378	stability	8.21505
Q00765	REEP5	45	3	5	5.59227	2.7748	expression/solubility	8.20713
Q9P0M9	MRPL27	30	3	5	5.3144	3.1019	expression/solubility	8.19684
O15173|O15173-2	PGRMC2	30	3	4	6	2.97503	expression/solubility	8.16133
Q8N0X4	CLYBL	45	5	11	5.08106	-10.0122	stability	8.15719
Q13464	ROCK1	30	15	46	5.28741	1.45764	stability	8.14037
P55290|P55290-4|P55290-5	CDH13	45	2	6	5.14577	2.65757	expression/solubility	8.10721
Q00839|Q00839-2	HNRNPU	45	9	34	4.52288	-6.83047	stability	8.08837
Q6P1R4	DUS1L	30	2	5	4.52288	-4.52317	stability	8.07672
Q9UBS8|Q9UBS8-2	RNF14	30	2	10	5.40332	10.2045	stability	8.05381
Q9Y520|Q9Y520-4|Q9Y520-5|Q9Y520-7|Q9Y520-6	PRRC2C	45	35	57	6	-4.58846	stability	8.04018
O14730|O14730-2	RIOK3	30	3	3	4.92328	-10.303	stability	8.03545
Q8NHP8	PLBD2	45	12	15	5.15242	-2.06018	stability	8.02562
Q92558	WASF1	45	3	5	5.22784	-3.22605	stability	8.02242
Q7Z7L7	ZER1	30	3	5	4.52288	-9.97258	stability	8.01194
Q9BYT8	NLN	45	8	22	5.74108	-3.69029	stability	7.98723
Q9Y4K4	MAP4K5	30	11	13	5.25239	-7.17578	stability	7.96016
P19838|P19838-2	NFKB1	30	3	22	4.52288	4.11663	stability	7.95487
P36507	MAP2K2	30	4	11	5.18074	-3.29212	stability	7.94313
O75506	HSBP1	45	5	6	5.44059	-2.82663	stability	7.93609
Q86X67|Q86X67-2|Q86X67-4	NUDT13	30	2	3	5.28879	-1.74122	stability	7.93242
Q5VTQ0|Q5VTQ0-2|Q5VTQ0-4|Q5VTQ0-3	TTC39B	30	7	7	5.35831	3.75937	stability	7.92808
Q9P2R3|Q9P2R3-2|Q9P2R3-4	ANKFY1	30	6	34	4.52288	4.39544	stability	7.91774
Q99653	CHP1	45	2	4	5.31379	2.58024	expression/solubility	7.90857
Q01082|Q01082-2	SPTBN1	45	29	116	4.52288	3.14503	stability	7.90451
Q9Y613	FHOD1	45	9	38	5.3081	2.12254	stability	7.89367
P19623	SRM	45	4	14	5.16278	-5.04707	stability	7.88923
O00442|O00442-2	RTCA	45	5	14	5.31216	-2.18577	stability	7.86509
P06733|P06733-2	ENO1	45	19	24	5.26482	-8.1976	stability	7.85486
Q9BZ23|Q9BZ23-3|Q9BZ23-4	PANK2	30	4	5	5.25848	2.00009	stability	7.85111
Q9UI26|Q9UI26-2	IPO11	30	18	24	5.2616	-1.83424	stability	7.84425
Q15293	RCN1	45	11	14	5.87543	-7.14639	expression/solubility	7.84156
Q9UKT4|Q9UKT4-2	FBXO5	30	2	3	5.80449	-5.59413	expression/solubility	7.83998
Q8N4Q0	ZADH2	30	7	7	5.21714	-2.91688	stability	7.83954
Q99685|Q99685-2	MGLL	30	9	9	5.2769	5.20734	stability	7.83675
Q14152|Q14152-2	EIF3A	45	10	82	5.35832	2.21421	stability	7.82609
Q9Y3F4|Q9Y3F4-2	STRAP	45	15	19	5.60081	-8.06427	stability	7.82356
P28482	MAPK1	45	8	12	5.34708	-5.71579	stability	7.81745
P53597	SUCLG1	30	8	9	5.26699	-3.57542	stability	7.81417
Q7KZ85|Q7KZ85-2|Q7KZ85-3	SUPT6H	45	2	45	5.25337	1.62479	stability	7.7937
Q10471	GALNT2	30	5	11	5.23657	3.71568	expression/solubility	7.79187
P55822	SH3BGR	30	3	3	5.36285	7.19305	stability	7.78851
P50991	CCT4	45	18	29	4.52288	-3.94159	stability	7.77406
Q86SQ0|Q86SQ0-2	PHLDB2	45	2	9	5.11778	-6.48903	stability	7.72563
Q9HA64	FN3KRP	45	6	10	6	-2.50659	stability	7.7112
O95831|O95831-3	AIFM1	45	6	14	5.23893	-2.85993	stability	7.70686
Q9UHY1	NRBP1	45	3	8	5.61044	3.81828	stability	7.69983
Q9NNW7|Q9NNW7-2	TXNRD2	45	12	14	4.93997	3.81183	stability	7.67535
P27816|P27816-4|P27816-5	MAP4	45	59	74	6	-5.63856	stability	7.65907
Q13049	TRIM32	30	7	13	4.52288	3.18629	stability	7.65261
Q96RT1|Q96RT1-2|Q96RT1-3|Q96RT1-5|Q96RT1-8|Q96RT1-9|Q96RT1-4|Q96RT1-6|Q96RT1-7	ERBIN	45	2	13	4.52288	-3.4145	expression/solubility	7.64908
Q9P2I0	CPSF2	45	2	21	5.26949	2.4828	stability	7.62061
Q8WXH0|Q8WXH0-2	SYNE2	45	2	8	5.31394	9.5108	stability	7.6205
Q9Y4P8|Q9Y4P8-4|Q9Y4P8-6	WIPI2	30	5	7	4.52288	-4.73157	stability	7.62
Q9UHB4|Q9UHB4-2|Q9UHB4-4	NDOR1	30	7	8	4.52288	-9.1693	stability	7.60794
Q9NQG6	MIEF1	30	2	3	5.60225	-7.55278	stability	7.5828
Q15046|Q15046-2	KARS	45	5	32	5.70749	-3.22253	stability	7.5536
Q6Y288	B3GLCT	30	4	5	4.52288	-1.13755	stability	7.54993
Q9H0W9	C11ORF54	45	8	8	5.24505	-1.67514	stability	7.5438
O60462|O60462-2|O60462-3|O60462-4|O60462-5	NRP2	45	2	6	5.2046	2.77626	expression/solubility	7.49115
Q9UHB7|Q9UHB7-2|Q9UHB7-3	AFF4	30	2	5	4.95852	4.42758	expression/solubility	7.47425
Q99538|Q99538-2	LGMN	45	3	7	5.66668	7.58615	stability	7.43026
Q07092|Q07092-2	COL16A1	30	2	2	4.56522	6.81753	stability	7.42986
Q8N3V7-2|Q8N3V7	SYNPO	45	4	9	5.08902	-3.22989	stability	7.42944
Q29RF7	PDS5A	45	5	24	6	-10.8434	stability	7.4152
Q9Y6B6	SAR1B	30	3	7	5.25111	-4.91355	stability	7.39845
Q9Y496	KIF3A	30	7	24	5.48935	-8.38594	stability	7.38472
P54646	PRKAA2	30	2	5	4.87038	-6.44801	stability	7.38194
O94973	AP2A2	30	11	22	6	-5.62512	expression/solubility	7.37909
Q9HD26|Q9HD26-2	GOPC	45	2	14	4.52288	3.16836	expression/solubility	7.37305
P51991|P51991-2	HNRNPA3	45	3	9	5.18991	3.18459	stability	7.36291
P23142|P23142-2|P23142-3|P23142-4	FBLN1	30	2	2	4.52288	1.3348	expression/solubility	7.36219
Q969M3|Q969M3-3|Q969M3-2	YIPF5	30	2	2	6	1.20719	expression/solubility	7.34018
Q8IZ81	ELMOD2	30	2	3	5.89347	1.95516	expression/solubility	7.31559
Q99613|Q99613-2	EIF3C	45	8	39	5.17015	2.92654	stability	7.3101
Q9NYA1-2	SPHK1	30	4	4	4.52288	-5.79428	stability	7.30206
P49840	GSK3A	30	3	6	4.8403	-5.77746	stability	7.29918
P33316|P33316-2	DUT	45	7	10	6	-3.60876	stability	7.29492
Q8TB61|Q8TB61-2|Q8TB61-3	SLC35B2	30	2	3	4.7827	8.60196	stability	7.29103
Q9Y6D6	ARFGEF1	30	6	26	5.19369	5.67801	stability	7.28636
P49588|P49588-2	AARS	45	9	50	4.52288	-3.1279	stability	7.28521
Q9NQX3-2|Q9NQX3	GPHN	45	12	26	5.44406	-5.18817	stability	7.26137
Q9UBE0	SAE1	45	5	19	4.52288	3.86231	stability	7.25165
Q15750|Q15750-2	TAB1	30	3	13	4.56209	9.35275	stability	7.23646
P29558|P29558-2	RBMS1	30	2	2	4.52288	-4.38466	expression/solubility	7.2216
Q9BQA1	WDR77	30	9	10	4.52288	-3.01612	stability	7.21345
Q9Y6X5	ENPP4	45	2	6	5.19354	-2.32154	stability	7.16883
Q14677|Q14677-3	CLINT1	45	9	17	5.2472	-4.37599	stability	7.1675
Q9Y6E0-2|Q9Y6E0	STK24	45	2	11	5.37584	-4.28893	stability	7.15256
P78316|P78316-2	NOP14	45	2	12	5.05774	3.48668	stability	7.15218
Q9H4A3|Q9H4A3-2|Q9H4A3-5|Q9H4A3-6|Q9H4A3-7	WNK1	45	5	28	6	-4.50679	stability	7.14563
P19474	TRIM21	30	5	12	5.22285	-1.45034	stability	7.14556
Q9UKM7	MAN1B1	30	2	2	5.96233	0.578721	expression/solubility	7.14421
O15260|O15260-2|O15260-3	SURF4	45	2	3	5.33847	2.94932	expression/solubility	7.13035
Q9H845	ACAD9	45	5	16	4.52288	-3.57991	stability	7.11809
Q9Y2R5	MRPS17	30	2	4	5.16163	4.66016	expression/solubility	7.11291
O95361	TRIM16	30	2	16	5.26323	1.66463	stability	7.11082
Q7Z309|Q7Z309-2|Q7Z309-4	FAM122B	45	2	5	5.98859	-2.50775	expression/solubility	7.11038
P46734|P46734-2|P46734-3	MAP2K3	30	2	10	4.52288	-3.94224	stability	7.10506
Q9BRR8	GPATCH1	30	3	5	5.24568	-8.7029	expression/solubility	7.10144
O15270	SPTLC2	30	2	3	6	1.75901	expression/solubility	7.09549
O95757	HSPA4L	45	7	29	5.31391	-5.66024	stability	7.09357
Q6ZNE5	ATG14	30	2	5	5.73267	-11.2936	stability	7.08914
P85037	FOXK1	30	6	15	5.27509	-3.22102	expression/solubility	7.08615
O95816	BAG2	45	6	9	4.52288	4.85766	expression/solubility	7.08575
P53602	MVD	30	9	14	4.52288	-3.01989	stability	7.05912
Q9Y5A9	YTHDF2	30	5	5	4.52288	-4.2094	expression/solubility	7.03996
Q8TDX7	NEK7	30	2	5	5.2912	-5.71685	stability	7.02526
P12004	PCNA	45	9	19	6	-3.93358	stability	7.01517
P12277	CKB	30	2	3	5.25583	-2.33201	stability	7.01361
Q8NCN5	PDPR	30	18	20	6	6.29121	expression/solubility	7.00618
Q3KQV9	UAP1L1	30	21	23	4.52288	-3.72059	stability	6.97429
O43734|O43734-2|O43734-5	TRAF3IP2	30	2	5	4.52288	-10.9511	stability	6.9643
Q8IWJ2	GCC2	45	13	54	4.52288	4.36027	stability	6.96078
P08253	MMP2	45	10	16	4.92875	6.98407	expression/solubility	6.96069
O60610|O60610-2|O60610-3	DIAPH1	45	5	56	4.91041	3.88629	stability	6.93734
Q9UBL3|Q9UBL3-3	ASH2L	30	3	16	5.15803	5.68853	stability	6.93057
P32455	GBP1	30	5	10	5.20406	-2.58092	stability	6.92243
Q96GY3	LIN37	45	2	5	5.61111	-5.13855	stability	6.91574
P13073	COX4I1	45	4	6	5.23499	4.71765	stability	6.90985
Q96M27	PRRC1	45	7	11	5.26732	-4.07086	stability	6.9046
P04844|P04844-2	RPN2	30	6	6	5.90859	2.48005	expression/solubility	6.9015
Q9UHL4	DPP7	45	13	15	5.16306	-1.95416	stability	6.89162
Q9NR50	EIF2B3	30	7	19	5.25046	-8.32719	stability	6.88101
Q96KP1	EXOC2	30	2	23	6	4.5642	stability	6.87097
O95373	IPO7	45	11	38	5.46534	8.05664	stability	6.85336
Q01804	OTUD4	30	10	20	5.62516	-11.9776	stability	6.84515
Q9BWS9|Q9BWS9-2|Q9BWS9-3	CHID1	30	2	3	5.07277	8.90005	stability	6.83392
O00762|O00762-2	UBE2C	45	4	9	5.14096	-4.58473	stability	6.83005
Q14554	PDIA5	45	4	9	4.84179	6.48914	stability	6.82743
Q99714	HSD17B10	45	2	13	4.52288	-4.00632	stability	6.82078
P05067|P05067-11|P05067-7|P05067-8|P05067-9	APP	45	6	12	5.0327	5.13278	expression/solubility	6.79579
P47897|P47897-2	QARS	30	9	33	4.52288	6.1277	stability	6.78918
Q9UL25	RAB21	45	4	7	5.1783	-4.48275	stability	6.78231
Q96EY7	PTCD3	30	5	14	5.64391	5.60019	expression/solubility	6.77778
O43169	CYB5B	30	3	4	5.29691	2.57383	expression/solubility	6.75073
Q7Z7H8|Q7Z7H8-2	MRPL10	30	2	3	4.52288	2.98727	expression/solubility	6.74215
P18206|P18206-2	VCL	45	68	84	5.24138	3.74974	stability	6.73434
Q92611	EDEM1	45	2	6	4.52288	3.51029	stability	6.72625
O95405|O95405-2	ZFYVE9	30	3	5	4.52288	-3.72914	stability	6.70723
P82664	MRPS10	30	3	5	4.83327	9.90151	expression/solubility	6.70515
P08865	RPSA	45	10	12	5.05541	-5.6423	stability	6.69699
P10809	HSPD1	45	26	33	6	6.26453	stability	6.69298
O95613|O95613-2	PCNT	45	3	19	5.77922	5.85896	stability	6.68167
Q13426	XRCC4	45	11	15	5.26361	1.16639	stability	6.6697
Q13084	MRPL28	30	4	7	5.33737	3.80827	expression/solubility	6.66753
P14314|P14314-2	PRKCSH	45	17	18	5.42889	4.0008	stability	6.6596
Q6GQQ9	OTUD7B	30	2	15	5.38705	9.69993	stability	6.65059
P80217|P80217-2	IFI35	45	2	9	5.35413	-3.90864	stability	6.64097
Q14558|Q14558-2	PRPSAP1	45	6	13	5.0316	-4.02071	stability	6.61872
Q8N128|Q8N128-2	FAM177A1	30	2	2	4.52288	3.32796	expression/solubility	6.61311
Q7Z4Q2|Q7Z4Q2-2	HEATR3	30	3	16	4.63506	26.7446	stability	6.60858
P41250	GARS	45	33	37	4.52288	-4.32555	stability	6.60442
P22033	MUT	30	12	19	5.22133	-6.83465	stability	6.60209
Q5U5X0	LYRM7	30	2	2	6	5.48747	expression/solubility	6.5986
P00533	EGFR	45	6	9	5.08368	-7.69736	stability	6.56295
Q9HCN8	SDF2L1	45	3	4	5.68636	4.79316	stability	6.5582
O43318|O43318-2	MAP3K7	30	2	11	5.25414	3.55113	stability	6.55517
Q92990	GLMN	30	4	14	5.1773	3.61838	stability	6.53227
Q86X55|Q86X55-1	CARM1	45	6	17	5.77869	-3.75516	stability	6.52306
P51571	SSR4	45	2	2	6	3.41082	expression/solubility	6.52144
Q12797|Q12797-10	ASPH	45	9	14	6	5.84234	stability	6.52104
Q14696	MESDC2	45	8	8	5.29332	6.99176	stability	6.51561
Q8NF91|Q8NF91-4	SYNE1	30	2	37	5.26344	2.00038	stability	6.50385
Q12996	CSTF3	30	12	19	5.30771	-2.88375	stability	6.49081
Q13363|Q13363-2	CTBP1	45	3	9	5.18239	-2.45926	stability	6.49053
Q8WU79|Q8WU79-2|Q8WU79-3	SMAP2	30	2	8	5.25335	-2.76779	expression/solubility	6.47421
Q96EM0	L3HYPDH	45	8	14	5.2932	-1.9108	stability	6.46545
P27348	YWHAQ	45	8	13	5.1627	3.34097	stability	6.45532
P13797|P13797-2	PLS3	45	7	27	5.22337	3.18141	stability	6.45206
Q8WWM7|Q8WWM7-9	ATXN2L	45	10	28	6	-2.71465	stability	6.44768
Q7Z3C6|Q7Z3C6-2	ATG9A	30	3	8	5.67115	1.17158	expression/solubility	6.44277
P17936|P17936-2	IGFBP3	30	3	4	5.1979	2.73208	expression/solubility	6.42217
P49406	MRPL19	30	3	9	6	5.75668	stability	6.41478
Q9NW15|Q9NW15-2|Q9NW15-3	ANO10	30	2	3	5.4376	2.60948	expression/solubility	6.40848
Q9H6L5	FAM134B	45	2	3	5.47292	3.05582	expression/solubility	6.38985
P59998|P59998-3	ARPC4	45	9	14	5.32255	-2.2813	stability	6.3739
O75844	ZMPSTE24	30	2	5	5.98808	8.35903	expression/solubility	6.37271
Q9Y281	CFL2	45	7	10	5.0448	2.57117	stability	6.37147
O00299	CLIC1	45	4	14	5.0953	6.6665	stability	6.36978
Q9BRJ2	MRPL45	30	3	4	5.60832	3.32909	expression/solubility	6.3631
Q06136	KDSR	45	3	4	6	2.69069	expression/solubility	6.33682
P48637	GSS	45	23	29	5.04668	-2.52419	stability	6.32435
Q9NPH0	ACP6	30	5	6	5.36352	-3.40956	expression/solubility	6.30709
Q15149|Q15149-3|Q15149-4	PLEC	45	65	182	5.33239	3.14345	stability	6.30608
P01111	NRAS	45	2	3	5.11184	5.41757	expression/solubility	6.29564
Q9UDY2|Q9UDY2-3|Q9UDY2-7	TJP2	45	5	36	5.21327	2.51272	stability	6.28477
P13929|P13929-3|P13929-2	ENO3	45	2	4	5.06464	-7.08821	stability	6.27626
O43815	STRN	30	21	26	5.43635	-4.42261	stability	6.27441
Q96T51	RUFY1	45	3	18	4.52288	3.80559	stability	6.26956
Q9HB90	RRAGC	45	5	7	4.52288	-5.37965	stability	6.23498
O15347	HMGB3	45	4	4	5.13357	-4.13435	stability	6.21342
Q96CG3	TIFA	30	2	3	5.42197	-4.49106	expression/solubility	6.21102
P55084|P55084-2	HADHB	30	10	14	6	3.92289	expression/solubility	6.20852
O95352	ATG7	30	16	32	5.25366	-2.83142	stability	6.19542
O43426	SYNJ1	30	4	28	5.36843	13.8038	stability	6.19206
O43242	PSMD3	45	14	31	4.93331	-4.65861	stability	6.18845
O14777	NDC80	30	2	16	4.99653	4.82892	stability	6.18617
P10515	DLAT	45	7	10	6	5.53737	expression/solubility	6.18507
Q9BTE3-2|Q9BTE3	MCMBP	30	9	20	5.20727	3.15715	stability	6.1745
Q12882	DPYD	30	19	21	4.5431	-1.02105	expression/solubility	6.1639
Q9Y230	RUVBL2	45	20	25	5.47069	-35.2788	stability	6.1633
Q92805	GOLGA1	45	6	19	5.55866	4.40608	expression/solubility	6.1381
P19532	TFE3	45	2	4	5.14832	-1.86126	expression/solubility	6.12831
P61604	HSPE1	45	8	9	5.74467	5.40064	expression/solubility	6.09889
Q00653|Q00653-4	NFKB2	30	2	18	4.52288	3.39154	stability	6.09753
P61964	WDR5	45	7	10	4.53175	-5.91056	stability	6.06959
Q9Y5B0	CTDP1	30	2	21	5.28074	1.94371	stability	6.06595
P68400	CSNK2A1	45	8	18	5.20592	-5.26934	stability	6.05903
P62318|P62318-2	SNRPD3	45	4	5	5.30369	5.18838	expression/solubility	6.05536
Q9BW62	KATNAL1	30	3	8	6	-3.30843	stability	6.05466
Q96IJ6	GMPPA	45	9	11	5.1224	-2.4468	stability	6.05356
Q92597	NDRG1	45	5	14	6	-8.25794	stability	6.04448
Q9HBH1	PDF	45	4	6	5.93191	3.98915	expression/solubility	6.03717
P55884|P55884-2	EIF3B	45	4	29	5.38373	4.95303	stability	6.01341
Q99439	CNN2	45	5	10	5.21202	-5.02326	stability	5.98904
Q6YN16|Q6YN16-2	HSDL2	30	6	13	5.38935	-6.30214	stability	5.98888
O95714	HERC2	30	3	39	5.15217	4.15812	stability	5.97462
Q9BYD3	MRPL4	30	3	6	6	2.82817	expression/solubility	5.96739
Q8NG68	TTL	30	9	12	4.99657	-3.2477	stability	5.96674
P14210|P14210-3	HGF	45	4	7	4.52288	5.31129	stability	5.96242
P09110	ACAA1	45	5	8	4.52288	-15.6888	stability	5.94922
Q86YS7|Q86YS7-2|Q86YS7-3|Q86YS7-4	C2CD5	30	8	8	5.30809	8.23076	stability	5.94828
P30414	NKTR	45	2	2	6	-0.824593	expression/solubility	5.94567
Q9Y5A7|Q9Y5A7-2	NUB1	30	2	17	5.10886	7.16798	stability	5.94046
O43818	RRP9	45	6	10	6	4.78506	stability	5.93952
O75390	CS	45	7	17	4.82083	-2.80286	stability	5.93928
P51159	RAB27A	45	2	6	4.52288	-2.52983	stability	5.9391
Q14118	DAG1	45	4	4	5.16514	-4.59248	stability	5.93096
Q9H9A6	LRRC40	30	3	16	5.22716	5.23351	stability	5.91682
Q99832	CCT7	45	28	33	5.18679	-3.0732	stability	5.89035
Q9NSI2|Q9NSI2-2	FAM207A	45	2	7	5.69264	4.18541	stability	5.88518
O60732|O60732-2	MAGEC1	30	2	5	4.52288	3.86848	stability	5.88094
Q9UBQ6	EXTL2	30	2	2	4.93678	2.26163	expression/solubility	5.87271
Q9BYD1	MRPL13	30	4	6	5.23452	2.75025	expression/solubility	5.85973
Q6PIU2|Q6PIU2-2	NCEH1	45	5	8	6	3.10377	expression/solubility	5.85973
Q9BT78	COPS4	45	4	24	5.26092	4.39939	stability	5.85888
Q3SY69	ALDH1L2	30	8	12	5.3976	7.00595	stability	5.85407
Q9H9Q4	NHEJ1	30	3	4	5.23638	-2.65316	stability	5.85327
P84157|P84157-2	MXRA7	45	6	7	5.26045	1.29095	expression/solubility	5.85006
O75306|O75306-2	NDUFS2	30	3	4	4.52288	2.58253	expression/solubility	5.84851
Q9UL15	BAG5	30	3	12	4.53362	6.56774	stability	5.84794
Q9P2D3|Q9P2D3-3	HEATR5B	30	5	25	5.21311	6.96634	stability	5.84661
P36954	POLR2I	45	2	4	5.2663	1.82744	stability	5.84552
Q9UIJ7	AK3	45	7	16	5.67581	-2.84928	stability	5.83643
Q9Y490	TLN1	45	30	116	5.09729	2.71535	stability	5.83619
Q7Z406|Q7Z406-2|Q7Z406-6	MYH14	30	3	3	5.2525	-3.97767	stability	5.82988
Q08J23	NSUN2	45	4	34	5.35543	7.21569	stability	5.82241
P31483|P31483-2|P31483-3	TIA1	30	3	3	4.94011	-1.5178	expression/solubility	5.82204
Q08209-2	PPP3CA	45	8	10	5.2214	2.35204	stability	5.81342
Q9Y265	RUVBL1	45	16	23	6	-15.271	stability	5.78371
Q9UQ35|Q9UQ35-2	SRRM2	45	11	18	5.22628	4.2563	stability	5.78011
Q15181	PPA1	45	9	19	4.8015	-4.38218	stability	5.76998
O15145	ARPC3	45	4	8	5.32745	-8.82892	stability	5.76667
Q00169	PITPNA	45	2	16	4.92406	3.41398	stability	5.76667
Q14165	MLEC	45	3	5	5.79078	5.82074	expression/solubility	5.76594
P32321|P32321-2	DCTD	45	7	9	5.22117	-1.68522	stability	5.76222
P05121	SERPINE1	45	13	15	5.22474	1.89594	stability	5.76067
Q99707|Q99707-2	MTR	30	2	16	4.63909	14.7438	stability	5.74812
Q7Z739	YTHDF3	45	2	9	5.20985	-3.49492	stability	5.73422
Q712K3	UBE2R2	45	3	4	4.52288	6.51702	stability	5.71893
P30049	ATP5D	45	2	3	6	3.161	stability	5.693
Q14997	PSME4	30	29	44	5.26772	-2.1972	stability	5.68951
Q96MW1	CCDC43	45	6	9	5.12613	7.59463	stability	5.68276
Q96EH3	MALSU1	30	2	3	5.15697	1.97115	expression/solubility	5.67143
Q15555|Q15555-3|Q15555-4|Q15555-5	MAPRE2	30	2	6	4.52288	4.69442	stability	5.66973
P07737	PFN1	45	9	10	5.32385	-1.88339	stability	5.66825
Q86V21	AACS	30	3	15	4.52288	3.4338	stability	5.6682
Q9UKG1	APPL1	45	3	23	5.07995	2.84129	stability	5.64886
Q9UNM6	PSMD13	45	6	22	4.52288	-4.99954	stability	5.64737
Q8IYD1	GSPT2	30	3	6	5.06996	-3.74092	stability	5.64541
Q8TD30	GPT2	30	5	11	5.47794	4.41207	stability	5.64153
O14653|O14653-2|O14653-3	GOSR2	45	2	4	4.88084	2.62392	expression/solubility	5.64083
Q9BZG8	DPH1	45	2	13	4.53161	-0.732862	stability	5.63817
Q7Z6M2	FBXO33	30	2	3	5.34794	-2.24926	stability	5.63465
Q13232	NME3	45	5	11	5.0844	-2.3356	stability	5.62766
Q8NCW5	NAXE	45	7	10	5.09892	-2.2605	stability	5.62748
Q9H6S3|Q9H6S3-2|Q9H6S3-3	EPS8L2	30	2	11	5.36615	1.0432	stability	5.62169
O14531	DPYSL4	30	11	13	4.52288	-5.87834	stability	5.61452
O43665-3|O43665|O43665-2	RGS10	30	4	5	5.3294	-6.99852	stability	5.61423
O60701	UGDH	45	11	27	4.85666	-5.45804	stability	5.61382
O75116	ROCK2	30	7	41	5.28023	1.57482	stability	5.61307
P61764|P61764-2	STXBP1	30	2	25	5.33255	4.53225	stability	5.60824
Q96A33|Q96A33-2	CCDC47	30	3	3	6	1.82424	expression/solubility	5.59975
Q96TC7|Q96TC7-2	RMDN3	30	4	6	5.25031	2.33694	expression/solubility	5.58213
O00541|O00541-2	PES1	30	2	15	5.27521	0.946607	stability	5.5813
P45973	CBX5	45	4	7	5.20986	2.02437	stability	5.57825
Q15393	SF3B3	45	11	38	5.2835	2.15162	stability	5.5776
Q96JB2	COG3	30	2	21	4.53656	6.95699	stability	5.57208
Q9P035|Q9P035-2	HACD3	30	2	2	5.17607	4.60057	expression/solubility	5.56029
Q96DX7	TRIM44	45	2	2	5.10891	3.84367	stability	5.54453
Q9NX46	ADPRHL2	45	8	13	5.5161	4.96321	stability	5.54217
Q8NC44	FAM134A	45	2	4	4.52288	5.98855	expression/solubility	5.54195
Q9H788|Q9H788-2	SH2D4A	30	4	16	4.52288	4.57062	stability	5.53234
Q96RN5|Q96RN5-2|Q96RN5-3	MED15	45	2	11	5.33334	-2.60834	stability	5.52555
P48382|P48382-2	RFX5	45	2	8	6	-4.21117	stability	5.52025
P48506	GCLC	30	15	20	4.91203	-8.03087	stability	5.51766
Q9BTV6	DPH7	45	4	7	5.59241	-1.72763	stability	5.49629
Q9Y617	PSAT1	45	16	23	5.50435	5.44156	stability	5.49509
Q86WQ0|Q86WQ0-2	NR2C2AP	30	2	3	4.52288	-3.87275	stability	5.47575
Q96EL2	MRPS24	25	2	2	4.52288	7.25791	stability	5.46673
Q2M389	KIAA1033	30	8	33	4.52288	4.85806	stability	5.45642
Q99797	MIPEP	30	9	16	6	4.69114	stability	5.45104
Q6UX53	METTL7B	30	2	3	5.20111	2.04846	expression/solubility	5.44609
Q69YQ0|Q69YQ0-2	SPECC1L	45	8	24	5.29582	2.62407	stability	5.44114
P10768	ESD	45	9	14	5.6172	-4.42563	stability	5.43979
Q6R327|Q6R327-3	RICTOR	30	2	20	4.52288	-16.3632	stability	5.43553
O95248|O95248-4	SBF1	30	4	13	6	-8.01636	stability	5.43381
Q99805	TM9SF2	30	5	8	4.52288	4.20362	expression/solubility	5.43316
Q9Y2Q9	MRPS28	30	2	3	4.84973	5.74697	expression/solubility	5.4319
P20585	MSH3	30	4	19	6	9.03115	stability	5.43127
O60763|O60763-2	USO1	45	9	35	4.52288	3.02418	stability	5.43125
Q969S3	ZNF622	30	10	12	6	-8.30071	stability	5.4306
Q8N1G2	CMTR1	30	4	19	5.29427	-2.04404	stability	5.4194
P39687	ANP32A	45	7	12	5.57658	5.25733	stability	5.40528
Q96DF8	DGCR14	45	2	7	4.71726	-9.00554	expression/solubility	5.40319
Q96FW1	OTUB1	45	3	14	5.32676	3.73025	stability	5.40233
P48436	SOX9	30	3	3	6	-3.17905	stability	5.39817
Q8N4C8|Q8N4C8-2|Q8N4C8-3	MINK1	30	5	10	5.39006	-6.32345	stability	5.39755
Q15021	NCAPD2	30	5	44	5.11586	4.51011	stability	5.39181
P61163	ACTR1A	45	9	11	5.71225	-8.61585	stability	5.38231
Q9NVS9|Q9NVS9-2	PNPO	45	9	10	5.39053	-2.01375	stability	5.38116
P43353|P43353-2	ALDH3B1	30	2	2	5.334	2.30262	stability	5.36835
O43708|O43708-2	GSTZ1	30	7	9	5.26909	-3.46683	stability	5.36428
Q93100-3|Q93100-4	PHKB	30	10	18	5.21685	-3.13771	stability	5.36327
P23497	SP100	45	8	9	5.27282	1.69924	stability	5.36065
Q8IWZ8	SUGP1	45	3	12	5.34714	-2.80873	stability	5.35465
P42785|P42785-2	PRCP	45	11	13	5.06673	-6.16622	stability	5.34683
P52823|P52823-2	STC1	45	3	4	5.84577	7.88074	stability	5.34375
Q7Z408|Q7Z408-4	CSMD2	30	2	3	5.63621	11.3305	stability	5.34272
Q9UNS2|Q9UNS2-2	COPS3	45	16	22	4.90988	8.25742	stability	5.33399
Q9Y478	PRKAB1	45	3	4	4.52525	-1.30096	stability	5.33296
Q8WUM4|Q8WUM4-2|Q8WUM4-3	PDCD6IP	45	10	48	5.36585	6.11217	stability	5.31162
Q8TAQ2-2|Q8TAQ2-3|Q8TAQ2	SMARCC2	45	3	22	5.2627	2.71435	stability	5.31159
P26440|P26440-2	IVD	45	7	13	5.29951	-2.54856	stability	5.31139
Q9Y646	CPQ	45	9	12	5.07147	-1.19849	stability	5.29613
Q8TB03|Q8TB03-3	CXORF38	30	8	8	5.079	6.83277	stability	5.29566
P26885	FKBP2	45	3	5	4.84565	7.79829	stability	5.29402
P30043	BLVRB	45	4	11	5.34956	-1.96805	stability	5.29298
Q92598|Q92598-2|Q92598-4	HSPH1	45	9	43	4.52288	3.83521	stability	5.29264
Q86UP2	KTN1	45	21	42	5.30885	3.39553	stability	5.28386
Q92900|Q92900-2	UPF1	45	18	37	5.41219	-8.07738	stability	5.27395
Q96AX1	VPS33A	30	3	12	5.27151	0.0335404	stability	5.26807
O95260|O95260-2	ATE1	30	4	11	5.2121	5.09801	stability	5.26102
Q9H7C4-2|Q9H7C4	SYNC	45	3	11	4.52288	3.71676	stability	5.24779
Q9Y6H1	CHCHD2	30	2	3	6	4.76302	stability	5.24547
Q01433|Q01433-2	AMPD2	45	20	32	5.2726	4.28536	stability	5.23903
Q70E73|Q70E73-9	RAPH1	45	5	28	5.27381	-2.60858	stability	5.23262
P40818|P40818-2	USP8	30	2	24	4.52288	6.35227	stability	5.23245
Q9Y2L5|Q9Y2L5-2	TRAPPC8	30	3	28	5.05475	3.52507	stability	5.22357
P31323	PRKAR2B	30	2	8	5.14341	8.62771	stability	5.2213
Q9NX74	DUS2	30	5	16	4.52288	2.42551	stability	5.21599
Q9BT40|Q9BT40-2	INPP5K	30	2	4	5.23994	2.05082	expression/solubility	5.2142
Q15772|Q15772-1|Q15772-3|Q15772-4	SPEG	30	2	5	5.7348	-4.4013	expression/solubility	5.20592
Q86X53	ERICH1	30	2	2	5.37445	-3.56273	stability	5.20375
Q99996-2|Q99996|Q99996-3|Q99996-5|Q99996-6	AKAP9	30	3	75	5.21404	2.06449	stability	5.1996
Q3B726	TWISTNB	30	2	3	5.64874	-8.28966	stability	5.19623
Q99798	ACO2	45	5	33	4.52288	-4.04476	stability	5.19523
Q9Y6M7-12|Q9Y6M7-13|Q9Y6M7-6|Q9Y6M7-7|Q9Y6M7-8|Q9Y6M7-9	SLC4A7	45	3	7	5.12659	-1.96499	stability	5.19281
P10109	FDX1	45	2	4	5.24502	1.99918	stability	5.18908
Q96B26	EXOSC8	45	2	8	5.28693	-3.41274	stability	5.18907
P15923|P15923-3|P15923-2	TCF3	30	3	3	5.14303	-2.28568	expression/solubility	5.17534
P49257	LMAN1	45	3	4	6	8.30188	stability	5.1729
Q9BSY4|Q9BSY4-2	CHCHD5	45	4	6	4.64128	-7.16459	expression/solubility	5.17165
Q15102	PAFAH1B3	30	4	12	5.58141	-6.84413	stability	5.16885
Q8NF37	LPCAT1	30	3	4	5.56014	1.69488	expression/solubility	5.16328
O15066	KIF3B	30	4	16	5.16398	-10.3728	stability	5.15235
Q8WZA9	IRGQ	30	7	11	5.25376	-5.50362	stability	5.15165
Q15424|Q15424-3|Q15424-4	SAFB	45	5	7	5.23002	1.62915	expression/solubility	5.14449
Q13813|Q13813-3	SPTAN1	45	58	156	4.69002	8.24681	stability	5.14288
Q17R31|Q17R31-2|Q17R31-3	TATDN3	45	5	6	5.26371	7.54175	stability	5.13753
Q8IWW6|Q8IWW6-3|Q8IWW6-2|Q8IWW6-4	ARHGAP12	45	3	18	5.28796	8.30817	stability	5.13643
P50748	KNTC1	30	3	45	4.52288	6.97193	stability	5.1343
Q6UXH1|Q6UXH1-4|Q6UXH1-5|Q6UXH1-6	CRELD2	45	5	6	5.99416	3.31565	stability	5.13199
Q9Y5L0|Q9Y5L0-3	TNPO3	45	3	32	4.75908	8.06512	stability	5.12816
Q9H019|Q9H019-3	MTFR1L	30	2	4	5.09604	-2.56259	stability	5.12547
P52732	KIF11	45	2	28	4.52288	4.12029	stability	5.11625
Q9NVJ2	ARL8B	45	3	4	4.7446	1.90608	expression/solubility	5.11618
Q9NZT2|Q9NZT2-2	OGFR	45	4	18	6	4.54566	stability	5.11298
P02458|P02458-1|P02458-3	COL2A1	30	2	2	5.3403	8.28403	stability	5.10746
Q6IPR1	LYRM5	45	2	4	6	3.47142	expression/solubility	5.09718
O94830	DDHD2	45	4	11	5.08861	-7.96393	stability	5.09463
Q9H992|Q9H992-2	MARCH7	30	2	2	4.52288	-7.29268	expression/solubility	5.09396
Q9P0J7	KCMF1	30	2	5	5.34455	1.90396	stability	5.0754
O95630|O95630-2	STAMBP	30	3	11	5.12051	9.62054	stability	5.06689
Q7Z5L9|Q7Z5L9-2|Q7Z5L9-3	IRF2BP2	45	8	12	5.9582	-2.93806	stability	5.06238
Q13045|Q13045-2|Q13045-3	FLII	30	12	39	5.36255	6.47886	stability	5.06165
Q9H299	SH3BGRL3	45	4	6	4.94659	6.38221	stability	5.05521
Q969U6|Q969U6-2	FBXW5	30	2	4	4.89906	0.746807	stability	5.04325
Q96JJ7	TMX3	30	3	3	6	6.84039	expression/solubility	5.043
P52788	SMS	45	12	17	5.00067	-7.66425	stability	5.02715
Q9Y4E6-2|Q9Y4E6	WDR7	30	2	11	6	-8.2424	stability	5.0238
Q8TCC3|Q8TCC3-2|Q8TCC3-3	MRPL30	30	2	2	5.80579	6.8007	expression/solubility	5.00996
Q9Y3B7|Q9Y3B7-2	MRPL11	30	4	5	6	3.89831	expression/solubility	5.00979
Q92888|Q92888-3	ARHGEF1	30	3	29	4.52288	5.31339	stability	5.00841
Q9H0H5	RACGAP1	45	2	5	6	-9.35804	stability	5.00804
P05166|P05166-2	PCCB	45	6	16	4.52288	-3.75844	stability	4.9821
Q08380	LGALS3BP	45	9	13	5.29244	11.1629	expression/solubility	4.97831
P54259	ATN1	45	4	6	5.78817	-4.54509	expression/solubility	4.97547
P26583	HMGB2	45	3	5	5.0736	-9.75048	stability	4.96692
Q9Y4P1|Q9Y4P1-6|Q9Y4P1-2	ATG4B	30	3	10	5.15346	4.07208	stability	4.95435
P82094|P82094-2	TMF1	45	27	40	6	4.6604	stability	4.95213
Q8N1Q1	CA13	30	5	6	5.44955	5.92021	stability	4.94823
O00399	DCTN6	45	4	7	6	-3.00172	stability	4.94624
Q9NQE9	HINT3	45	2	4	5.09489	-6.02578	stability	4.94612
Q92896|Q92896-2|Q92896-3	GLG1	45	8	14	5.21293	1.72277	expression/solubility	4.94184
A1L0T0	ILVBL	45	4	6	5.95673	3.59713	expression/solubility	4.93691
Q05469|Q05469-2	LIPE	30	3	4	5.98459	6.44996	stability	4.93608
Q9P206|Q9P206-2|Q9P206-3	KIAA1522	30	5	7	5.39283	-4.95446	stability	4.93422
P84085	ARF5	45	3	6	4.52288	-3.18906	stability	4.93045
P78371	CCT2	45	25	35	5.18492	-2.3219	stability	4.92214
Q5T5U3	ARHGAP21	45	2	16	6	-7.09152	expression/solubility	4.91846
Q9Y426|Q9Y426-3|Q9Y426-2	C2CD2	30	2	3	5.31739	-3.4898	stability	4.91716
Q9GZL7	WDR12	45	6	12	5.2297	1.94825	stability	4.91471
P63244	RACK1	45	13	17	4.7466	-7.02562	stability	4.90912
O96019	ACTL6A	45	7	13	5.37978	-2.53767	stability	4.89837
Q12841|Q12841-2	FSTL1	45	6	10	5.30045	1.48576	expression/solubility	4.89786
Q9HC38-2|Q9HC38	GLOD4	45	6	18	5.163	-4.72471	stability	4.88647
Q9UBG0	MRC2	45	3	9	5.27428	1.48837	expression/solubility	4.87233
Q9Y6G3	MRPL42	45	2	2	6	2.97052	expression/solubility	4.86697
Q9H5Q4	TFB2M	30	4	9	5.49055	5.41056	stability	4.8657
P80303|P80303-2	NUCB2	45	13	15	6	9.43381	stability	4.86183
P19784	CSNK2A2	30	8	15	5.4219	-3.27523	stability	4.85315
Q16623|Q16623-2|Q16623-3	STX1A	45	5	10	5.27747	1.82711	stability	4.8469
Q15843	NEDD8	45	3	4	5.29515	2.00728	stability	4.84592
P17612|P17612-2	PRKACA	30	6	8	5.13545	-2.04547	stability	4.84536
P63092|P63092-2|P63092-3|P63092-4|Q5JWF2|Q5JWF2-2	GNAS	30	3	5	5.96537	2.88376	expression/solubility	4.83645
Q8TAP6|Q8TAP6-2	CEP76	45	3	6	5.14793	4.42535	stability	4.82868
P51553|P51553-2	IDH3G	30	6	6	5.71724	7.04571	expression/solubility	4.82484
Q9H8Y8|Q9H8Y8-2|Q9H8Y8-3	GORASP2	45	4	10	4.62879	-3.99859	stability	4.81632
Q6T4R5|Q6T4R5-2|Q6T4R5-3|Q6T4R5-4	NHS	45	2	3	5.22182	-1.60668	stability	4.80947
Q5JS37	NHLRC3	45	2	6	4.52288	-4.80893	expression/solubility	4.80897
Q9NR31	SAR1A	30	5	6	4.98278	-3.6242	stability	4.80686
O95881	TXNDC12	45	6	8	5.06931	7.71141	stability	4.80531
P62314	SNRPD1	45	3	5	5.29379	2.07005	stability	4.80488
Q86TI2|Q86TI2-2|Q86TI2-4	DPP9	30	21	28	5.25139	-1.16069	stability	4.80012
P41226	UBA7	30	6	17	5.14249	5.92565	stability	4.79991
P31749|P31749-2	AKT1	30	3	7	5.20859	9.04759	stability	4.79542
Q86VN1|Q86VN1-2	VPS36	30	5	13	4.52288	-3.16028	stability	4.78614
O15397|O15397-2	IPO8	45	2	23	4.72804	5.27766	stability	4.76834
P09001	MRPL3	30	2	6	5.34172	10.7486	expression/solubility	4.76638
Q9NP61|Q9NP61-2	ARFGAP3	45	4	15	4.52297	-1.15011	stability	4.75175
P55789	GFER	45	3	6	6	-3.21778	expression/solubility	4.74593
P51784	USP11	30	2	12	5.04028	5.81419	stability	4.74511
Q9H269|Q9H269-2	VPS16	30	2	17	5.04231	6.46217	stability	4.74395
Q8TBX8|Q8TBX8-3	PIP4K2C	30	2	11	5.18566	13.5085	stability	4.74224
Q02297|Q02297-11|Q02297-2|Q02297-6|Q02297-7	NRG1	45	2	5	4.52288	-6.15573	expression/solubility	4.73746
Q06330|Q06330-4|Q06330-5|Q06330-6|Q06330-7|Q06330-2|Q06330-3	RBPJ	30	7	8	5.98414	-12.2426	expression/solubility	4.73491
Q96N06|Q96N06-2	SPATA33	30	2	2	5.3017	5.24073	stability	4.73296
Q9Y2X0|Q9Y2X0-2|Q9Y2X0-3	MED16	30	8	8	6	-4.10699	stability	4.73117
P05165	PCCA	30	18	20	5.27039	-5.53824	stability	4.7297
P82650|P82650-2	MRPS22	30	7	7	4.52288	5.48477	expression/solubility	4.72313
Q8IVL0|Q8IVL0-2|Q8IVL0-3	NAV3	30	4	11	4.90373	-9.84365	expression/solubility	4.72063
Q8N163|Q8N163-2	CCAR2	30	3	23	4.56927	7.38678	stability	4.72042
P07099	EPHX1	45	4	8	4.66396	3.03636	expression/solubility	4.71987
Q9NYL2|Q9NYL2-2|Q9NYL2-3	ZAK	30	12	18	5.20003	-2.52641	stability	4.71913
P18583|P18583-10|P18583-2|P18583-4|P18583-5|P18583-7|P18583-9|P18583-3|P18583-6	SON	45	3	10	5.02477	3.90768	stability	4.71687
Q6P1R3|Q6P1R3-3	MSANTD2	45	2	4	4.84591	8.67731	stability	4.70738
O75312	ZPR1	45	7	17	5.10788	3.37485	stability	4.70702
Q9Y6A5	TACC3	45	18	21	5.27225	1.91783	stability	4.70505
P49023|P49023-2|P49023-4	PXN	45	17	25	5.21562	1.98443	stability	4.70285
Q92621	NUP205	30	24	66	6	4.53238	stability	4.69881
P42765	ACAA2	45	8	14	4.64222	10.5748	stability	4.68757
Q86X02	CDR2L	30	8	9	5.35062	-2.65135	expression/solubility	4.68323
Q9BRR6|Q9BRR6-2	ADPGK	45	2	4	6	5.42845	expression/solubility	4.67797
P35080|P35080-2	PFN2	45	2	10	4.52288	-2.25385	stability	4.67567
P18827	SDC1	30	2	2	4.52288	2.01628	expression/solubility	4.67095
P50281	MMP14	45	8	10	5.18804	-2.4958	stability	4.66882
Q9Y5S9|Q9Y5S9-2	RBM8A	45	5	8	5.26942	1.7832	stability	4.66812
P04264	KRT1	45	18	19	5.19003	4.77231	expression/solubility	4.65926
Q96HC4|Q96HC4-7	PDLIM5	45	8	19	5.34807	-2.59038	stability	4.65573
P07686	HEXB	45	20	25	4.75069	-2.41883	stability	4.65103
Q13561|Q13561-2|Q13561-3	DCTN2	45	12	22	5.26191	-3.31442	stability	4.65005
Q13627|Q13627-2|Q13627-3|Q13627-4|Q13627-5	DYRK1A	30	4	5	6	-9.21066	stability	4.63723
Q12768	KIAA0196	30	7	31	4.52288	4.86192	stability	4.63604
O95747	OXSR1	45	3	10	4.52288	-4.82755	stability	4.62282
P62937|P62937-2	PPIA	45	8	13	4.94968	-3.49384	stability	4.62
P12532|P12532-2	CKMT1A	45	3	5	5.19961	-1.93707	expression/solubility	4.61934
Q96SB4|Q96SB4-3|Q96SB4-4	SRPK1	30	7	9	6	-6.48038	stability	4.61696
Q86V97	KBTBD6	30	2	3	5.26472	-6.264	stability	4.61247
P55011|P55011-3	SLC12A2	30	2	3	5.24885	-1.88802	stability	4.6124
Q9Y547	HSPB11	45	2	6	4.52288	4.34138	stability	4.61067
Q08623	PUDP	44	3	7	4.52288	-10.4746	stability	4.61053
P62979	RPS27A	30	11	13	5.94822	5.16159	expression/solubility	4.60649
Q16891|Q16891-2|Q16891-3|Q16891-4	IMMT	45	2	7	6	4.14304	expression/solubility	4.60517
P54687-4|P54687|P54687-5	BCAT1	45	13	13	5.28039	-3.73837	stability	4.60127
Q9UKM9|Q9UKM9-2	RALY	45	2	10	5.57177	1.22191	stability	4.59701
P53814-5|P53814|P53814-6	SMTN	45	5	18	6	-4.76961	stability	4.59399
Q93009|Q93009-3	USP7	30	5	42	5.22807	6.34126	stability	4.59329
Q14151	SAFB2	45	7	9	5.16003	2.91247	expression/solubility	4.59153
Q9Y263	PLAA	30	12	33	5.25231	5.58088	stability	4.58793
Q86UE4	MTDH	45	9	12	5.17444	5.86781	expression/solubility	4.58577
Q9NQT5	EXOSC3	30	4	9	5.98033	-4.82417	stability	4.58503
O75143|O75143-2|O75143-5	ATG13	45	7	11	4.83728	5.76962	stability	4.58139
P36405	ARL3	45	8	11	6	-2.06225	stability	4.57946
Q9Y485	DMXL1	30	6	28	6	-5.4008	stability	4.57419
Q9P1Z2|Q9P1Z2-2|Q9P1Z2-3|Q9P1Z2-4	CALCOCO1	30	4	13	4.52288	6.19722	stability	4.5678
P61923	COPZ1	45	4	5	5.221	2.54364	stability	4.56526
Q8NBT2|Q8NBT2-2	SPC24	45	2	5	5.33505	1.11764	stability	4.56367
Q9UMZ2|Q9UMZ2-5	SYNRG	45	6	25	5.1346	-3.31714	stability	4.55955
P41208	CETN2	45	7	8	5.29388	2.69231	stability	4.55533
Q9NWQ8	PAG1	45	7	10	6	-2.88285	expression/solubility	4.55455
Q15717|Q15717-2	ELAVL1	30	2	7	5.26955	3.12277	stability	4.55294
Q8TD19	NEK9	45	3	25	5.26311	-2.44902	stability	4.55274
Q13829	TNFAIP1	30	2	2	5.20366	3.32116	stability	4.54591
Q15276	RABEP1	45	14	37	4.52288	3.79385	stability	4.5436
Q9Y6I3|Q9Y6I3-1|Q9Y6I3-3	EPN1	45	4	8	5.12107	-3.05853	stability	4.54152
O43396	TXNL1	45	7	12	6	10.4263	stability	4.53836
Q32P44|Q32P44-2	EML3	30	6	17	6	-8.87361	expression/solubility	4.53326
Q8TCT8	SPPL2A	30	2	3	5.27666	-2.25455	stability	4.52359
O94855|O94855-2	SEC24D	30	16	24	5.10675	7.27092	stability	4.51353
Q9C0B1|Q9C0B1-4	FTO	45	20	27	4.52288	-2.8882	stability	4.5116
Q9NU22	MDN1	45	2	23	5.22122	4.02114	stability	4.49117
P63098	PPP3R1	45	6	7	5.3668	5.14507	stability	4.48362
Q9UJ14|Q9UJ14-5	GGT7	45	2	4	5.26374	3.09903	expression/solubility	4.47913
Q969Q5	RAB24	30	2	2	5.1803	-2.56584	stability	4.47607
Q9UJ83|Q9UJ83-2	HACL1	45	12	16	5.26842	-2.15182	stability	4.4666
O00329	PIK3CD	30	3	15	6	7.78154	stability	4.46639
P42575	CASP2	30	3	13	5.14853	-4.44719	stability	4.46069
Q8TBA6|Q8TBA6-2	GOLGA5	45	6	8	5.157	2.66399	expression/solubility	4.44427
Q9Y5J7	TIMM9	45	4	4	5.18742	-2.12956	expression/solubility	4.43324
P27707	DCK	45	5	10	5.26377	-2.20504	stability	4.43296
P19174-2|P19174	PLCG1	30	11	40	5.27059	4.70629	stability	4.43261
O60333|O60333-2|O60333-3|O60333-4	KIF1B	30	8	34	4.9749	-8.68442	stability	4.43206
P82930	MRPS34	30	4	4	5.46109	4.95782	expression/solubility	4.43034
Q5VTR2	RNF20	45	2	33	4.52288	2.99317	stability	4.42757
Q14160|Q14160-3|Q14160-2	SCRIB	45	3	16	4.52288	-7.09587	expression/solubility	4.42576
P49755	TMED10	45	2	3	6	3.27703	expression/solubility	4.42202
Q8TCJ2	STT3B	30	2	4	4.52288	8.2974	expression/solubility	4.42145
P61160	ACTR2	45	15	19	5.26648	-1.72041	stability	4.41427
P27144	AK4	30	10	11	4.87751	-7.17474	stability	4.41251
P82932	MRPS6	45	4	5	4.52288	8.74913	expression/solubility	4.41245
Q2VPK5|Q2VPK5-3	CTU2	45	2	10	5.01014	-3.48134	stability	4.40874
P60660|P60660-2	MYL6	45	5	7	5.10749	3.1208	stability	4.40615
P02795	MT2A	30	2	2	5.28215	2.6076	stability	4.40592
Q9BT17	MTG1	30	2	7	4.89535	-9.12205	stability	4.40331
Q9NRR5	UBQLN4	45	6	8	4.79303	-5.34709	stability	4.40064
Q13822|Q13822-2|Q13822-3	ENPP2	45	4	6	4.52288	31.2276	stability	4.39917
O94905	ERLIN2	30	2	3	6	9.67922	expression/solubility	4.39618
P27361|P27361-2|P27361-3	MAPK3	30	9	11	5.17021	-3.41826	stability	4.39578
O60271|O60271-4|O60271-2	SPAG9	45	16	54	4.59524	4.83036	stability	4.39571
O95295	SNAPIN	45	3	7	5.02225	-1.91165	stability	4.39526
Q8NFT8	DNER	45	2	5	5.71858	4.21014	expression/solubility	4.39431
P54252|P54252-2|P54252-4	ATXN3	45	2	9	5.64366	6.14374	stability	4.39334
Q9H7L9	SUDS3	30	3	3	4.52288	11.2009	expression/solubility	4.38971
O43765	SGTA	45	5	13	5.28621	-4.74673	stability	4.3872
Q01813	PFKP	45	25	31	6	-2.8995	stability	4.38241
P33121|P33121-2|P33121-3	ACSL1	30	4	11	5.27999	-2.84082	stability	4.38005
Q8WVJ2	NUDCD2	45	3	4	4.52288	7.56547	stability	4.37158
Q6SZW1	SARM1	30	15	23	5.34571	-4.17581	stability	4.37095
P10253	GAA	45	13	22	5.13017	-1.55173	stability	4.36037
Q8IUI8|Q8IUI8-2	CRLF3	45	3	11	6	4.20599	stability	4.35213
Q9P0R6	GSKIP	45	2	3	4.52288	3.40955	stability	4.34656
Q96BM9	ARL8A	45	2	4	4.943	2.76802	expression/solubility	4.34064
Q9NWZ3	IRAK4	30	3	11	4.78009	-5.76054	stability	4.33748
A0MZ66|A0MZ66-3|A0MZ66-5|A0MZ66-6	SHTN1	45	5	20	5.86409	5.29648	stability	4.336
Q9HAU5	UPF2	30	6	22	4.52288	1.65775	stability	4.33521
Q9BRA2	TXNDC17	45	6	9	4.88831	5.03801	stability	4.32433
Q6QNY1	BLOC1S2	45	2	5	6	-6.47596	stability	4.31936
Q96GK7	FAHD2A	45	9	9	5.31807	-2.45961	stability	4.31415
O43615	TIMM44	45	2	14	4.72632	-4.47788	stability	4.31136
O75113	N4BP1	30	2	12	4.90121	8.29758	stability	4.30883
P35244	RPA3	30	5	5	5.00089	-5.32075	stability	4.30856
Q9NPF4	OSGEP	45	7	15	5.31584	-2.25198	stability	4.28619
Q9Y6K9|Q9Y6K9-2	IKBKG	45	12	15	4.52288	9.09495	stability	4.28274
Q9NYZ3	GTSE1	30	3	4	4.52288	-5.45843	expression/solubility	4.28057
Q16531|Q16531-2	DDB1	45	41	53	4.59544	-6.23648	stability	4.27917
Q92995	USP13	30	2	19	5.12024	8.88315	stability	4.27854
Q5XUX1|Q5XUX1-3	FBXW9	30	5	6	5.19042	-6.86794	stability	4.27534
Q6IAA8	LAMTOR1	30	3	4	5.25143	-1.97085	stability	4.27441
Q08AG7	MZT1	45	2	3	6	-9.2023	stability	4.26661
Q9H7D0	DOCK5	30	2	31	4.52288	6.09137	stability	4.26374
Q15075	EEA1	45	64	74	5.29765	7.25669	expression/solubility	4.26305
P04083	ANXA1	45	13	23	6	5.29393	stability	4.26118
P57105	SYNJ2BP	30	2	3	5.22734	2.3985	stability	4.25521
Q9BRX8|Q9BRX8-2	FAM213A	45	2	4	6	2.41318	expression/solubility	4.25384
P24928	POLR2A	45	26	41	5.17734	2.54058	stability	4.25184
Q9NWU5	MRPL22	30	4	6	5.27437	1.34186	expression/solubility	4.25034
Q6PJG6|Q6PJG6-3	BRAT1	30	10	13	5.47779	5.82086	stability	4.24736
P15586	GNS	45	10	13	5.21495	-1.79461	stability	4.24643
Q8TC07-2|Q8TC07-3	TBC1D15	30	6	24	4.82771	6.16095	stability	4.2453
Q96T76|Q96T76-5|Q96T76-9	MMS19	30	4	26	5.14855	4.99562	stability	4.24425
O95292	VAPB	30	2	3	5.18075	2.54946	expression/solubility	4.24347
Q6IN85|Q6IN85-5|Q6IN85-2	PPP4R3A	30	16	18	5.23916	13.3583	stability	4.23893
Q13191	CBLB	45	3	12	5.33876	-7.79492	stability	4.23456
Q9UBD5|Q9UBD5-2	ORC3	30	2	9	4.88074	-11.1503	stability	4.22617
Q02818	NUCB1	45	20	24	5.34599	3.24546	expression/solubility	4.22045
Q9BVK6	TMED9	30	2	3	6	6.91738	expression/solubility	4.21712
Q9H5N1	RABEP2	45	3	18	4.52288	3.60138	stability	4.2165
Q13427	PPIG	30	4	5	5.24095	2.18832	expression/solubility	4.21264
P62316|P62316-2	SNRPD2	45	5	7	5.30217	1.84522	expression/solubility	4.21126
Q2NL82	TSR1	30	3	15	4.7768	5.92721	stability	4.20863
Q06190	PPP2R3A	30	2	15	5.27086	2.08421	stability	4.20459
Q9Y4C2|Q9Y4C2-2	TCAF1	30	7	20	4.52288	3.83585	stability	4.20413
Q92963|Q92963-3	RIT1	30	3	5	5.44593	-5.20272	stability	4.20342
Q9H2D6|Q9H2D6-2	TRIOBP	45	3	20	6	4.7597	stability	4.20037
Q9H4M9	EHD1	45	4	18	4.52288	-3.58116	stability	4.19818
Q12979|Q12979-2|Q12979-4	ABR	30	7	27	4.77601	6.2616	stability	4.19577
P17405|P17405-4	SMPD1	45	6	11	5.31641	-1.32138	stability	4.19468
Q9BRT3	MIEN1	45	2	3	4.52288	3.57448	stability	4.18243
Q9BZQ8	FAM129A	45	2	24	5.91275	4.08202	stability	4.18236
Q16831	UPP1	45	11	15	6	-2.13587	stability	4.18136
Q9UPP5|Q9UPP5-2	KIAA1107	30	2	3	5.41651	6.53012	stability	4.1799
Q12888|Q12888-2|Q12888-3	TP53BP1	45	25	44	5.49527	3.07818	stability	4.17893
Q9Y2S7	POLDIP2	30	8	13	6	1.00304	expression/solubility	4.17408
Q9BSB4	ATG101	45	6	10	5.29801	1.75513	stability	4.17259
Q96PZ0	PUS7	45	5	17	5.23744	2.26672	stability	4.17177
O75064	DENND4B	30	2	8	5.25254	-3.45299	stability	4.171
Q9H307	PNN	45	9	14	5.46487	-7.82759	expression/solubility	4.17035
P63208	SKP1	45	10	12	4.61598	7.104	stability	4.1643
O15144	ARPC2	45	19	20	5.81289	-1.66986	stability	4.16295
Q86U28	ISCA2	45	4	5	4.52288	2.01631	stability	4.16256
A1X283	SH3PXD2B	45	2	24	5.27649	2.94127	stability	4.16041
Q9UBF8-2|Q9UBF8	PI4KB	30	12	17	4.52288	-8.35307	expression/solubility	4.15903
Q8NI22|Q8NI22-2|Q8NI22-3	MCFD2	45	3	4	4.67024	5.66705	expression/solubility	4.15837
Q2M1Z3	ARHGAP31	45	2	10	6	-8.56862	stability	4.15816
P41091	EIF2S3	30	16	16	5.96581	-12.5284	stability	4.1571
Q9UBK8|Q9UBK8-2	MTRR	30	4	14	5.53994	6.85146	stability	4.15609
O15258	RER1	45	2	2	4.52288	4.28214	expression/solubility	4.15371
Q96T88|Q96T88-2	UHRF1	30	2	8	4.52288	3.54947	stability	4.14709
Q15334	LLGL1	30	9	18	6	-6.86867	stability	4.14598
Q5RKV6	EXOSC6	45	3	7	5.26239	7.95675	stability	4.13784
Q9Y6X8	ZHX2	30	2	2	5.20626	-4.42833	stability	4.13762
Q9Y6Y8	SEC23IP	30	13	29	5.34469	5.4583	stability	4.13722
Q14671|Q14671-3|Q14671-2	PUM1	45	2	15	6	-2.52864	stability	4.13339
Q9Y5N5	N6AMT1	30	2	3	5.05764	-10.0234	stability	4.12905
O75629	CREG1	45	2	5	4.86995	-4.88624	stability	4.12456
P47712	PLA2G4A	30	2	12	6	6.49297	stability	4.12049
Q8IWX8	CHERP	30	2	6	5.36443	-5.24083	stability	4.11799
Q92979	EMG1	43	2	11	5.39377	-7.47877	stability	4.11756
Q9HC35	EML4	30	14	27	5.05335	5.28682	stability	4.11447
Q13242	SRSF9	45	5	7	5.22514	2.45023	expression/solubility	4.11418
Q8N8S7|Q8N8S7-2|Q8N8S7-3	ENAH	45	7	21	5.34337	-3.73208	stability	4.10218
O60684	KPNA6	45	3	8	6	3.88355	stability	4.09961
Q5JVF3|Q5JVF3-4|Q5JVF3-3	PCID2	30	2	20	5.1262	7.60649	stability	4.09851
Q8N6H7|Q8N6H7-2	ARFGAP2	45	4	17	4.52288	-2.46216	stability	4.08362
Q8IY81	FTSJ3	30	2	11	5.08486	0.950529	stability	4.0828
P56537	EIF6	45	8	9	5.19726	-6.59926	stability	4.07252
P00167|P00167-2|P00167-3	CYB5A	45	2	3	6	3.87612	expression/solubility	4.06253
Q6NYC1|Q6NYC1-2|Q6NYC1-3	JMJD6	30	3	9	4.52288	8.18927	stability	4.06083
Q9BTY7	HGH1	30	3	11	5.00605	5.87766	stability	4.05407
Q16555|Q16555-2	DPYSL2	45	22	29	5.59049	-10.3436	stability	4.05356
O00410	IPO5	45	18	47	5.19447	8.79687	stability	4.05099
O94991|O94991-2	SLITRK5	30	2	3	4.52288	-2.75067	expression/solubility	4.04689
Q8NEY1|Q8NEY1-2|Q8NEY1-3|Q8NEY1-4|Q8NEY1-7|Q8NEY1-5	NAV1	45	2	19	4.60643	-8.14727	expression/solubility	4.03914
P56545|P56545-2	CTBP2	30	5	6	5.25256	-1.99399	stability	4.03862
Q15907	RAB11B	45	2	12	5.6779	-6.51638	stability	4.03842
P22307|P22307-4|P22307-8	SCP2	45	8	13	5.27019	-1.78773	stability	4.03725
O00214-2|O00214	LGALS8	30	3	5	5.79895	6.3884	stability	4.03435
Q9UGK8	SERGEF	45	2	7	4.52288	-3.2784	stability	4.03069
P0C0S5|Q71UI9|Q71UI9-3|Q71UI9-4	H2AFZ|H2AFV	30	2	2	5.22059	1.17651	stability	4.02848
Q96C11|Q96C11-3	FGGY	45	5	13	5.00901	-7.32956	stability	4.02678
P54105	CLNS1A	45	3	5	5.56588	4.12763	stability	4.02658
P57678	GEMIN4	30	2	16	6	-3.85165	stability	4.02072
Q92620	DHX38	45	2	27	6	-10.3495	stability	4.01798
P35579	MYH9	45	49	112	5.25356	5.57974	stability	4.01738
P52435	POLR2J	30	2	5	4.52288	3.4962	stability	4.01063
P18085	ARF4	45	3	7	4.52288	-4.95863	stability	4.00451
Q9UHQ4|Q9UHQ4-2	BCAP29	45	4	6	5.67263	2.56624	expression/solubility	4.00412
P09104	ENO2	45	12	16	4.52288	-9.06331	stability	3.99465
Q8NBA8	DTWD2	30	3	4	6	-5.29217	stability	3.98609
Q99426|Q99426-2	TBCB	45	4	12	4.78413	7.70211	stability	3.98602
Q04917	YWHAH	45	8	12	4.92652	4.17022	stability	3.98482
Q99757	TXN2	45	3	3	5.19562	6.03469	stability	3.98077
Q7Z417	NUFIP2	45	5	19	5.89844	-6.36292	stability	3.97695
Q06481|Q06481-3|Q06481-6	APLP2	45	5	6	5.10236	1.99585	expression/solubility	3.97073
P13647	KRT5	45	7	9	5.28848	5.0374	expression/solubility	3.96997
O95628-8|O95628-9|O95628|O95628-10|O95628-2|O95628-3|O95628-4|O95628-6|O95628-7	CNOT4	45	3	9	4.93459	-3.59704	expression/solubility	3.96799
O43237|O43237-2	DYNC1LI2	45	4	20	5.91221	-5.61322	stability	3.9654
Q9NRD1	FBXO6	30	2	3	5.25442	8.90621	stability	3.95618
P0DI83|Q9BZG1|Q9BZG1-4	RAB34	45	2	12	4.73644	-2.99104	stability	3.95596
Q9NX63	CHCHD3	45	4	7	6	-7.90093	expression/solubility	3.95344
Q15386	UBE3C	30	12	36	4.52288	2.96551	stability	3.94765
P56181-2|P56181	NDUFV3	45	6	15	6	9.21675	expression/solubility	3.94612
Q5ST30|Q5ST30-4	VARS2	30	2	6	6	3.82968	stability	3.94288
Q9UBC2-2|Q9UBC2	EPS15L1	45	10	28	4.52288	-6.17492	stability	3.94231
Q15274	QPRT	45	4	4	5.80659	-0.946969	stability	3.93773
Q969J3	BORCS5	45	3	9	5.19934	-2.46977	stability	3.93219
Q86U70|Q86U70-2|Q86U70-3	LDB1	45	2	7	6	-4.54268	stability	3.93035
Q6IBS0	TWF2	45	6	15	5.55386	4.52011	stability	3.92751
Q15813|Q15813-2	TBCE	30	3	24	4.52288	2.68102	stability	3.92549
O95602	POLR1A	45	2	37	6	-7.03244	stability	3.92348
Q8NHH9|Q8NHH9-5|Q8NHH9-3	ATL2	30	3	10	4.52288	2.61993	expression/solubility	3.92172
Q99755-3|Q99755-4|Q99755|Q99755-2	PIP5K1A	30	5	8	4.52288	-7.6783	stability	3.9211
Q96PU8|Q96PU8-3	QKI	30	4	10	5.24294	-2.69978	expression/solubility	3.9123
Q13451	FKBP5	30	4	15	6	3.60838	stability	3.90618
Q8N954|Q8N954-2	GPATCH11	45	2	9	5.45371	2.24753	stability	3.90584
O14686|O14686-3	KMT2D	45	2	12	5.36558	2.58687	stability	3.90521
P31942|P31942-2|P31942-3	HNRNPH3	45	3	11	5.30424	2.798	stability	3.90105
P43121	MCAM	45	2	5	5.43162	3.94592	stability	3.89953
A0AVT1	UBA6	45	6	46	6	3.59272	stability	3.8989
P43490	NAMPT	45	20	33	5.27238	-5.98552	stability	3.89719
P49137	MAPKAPK2	30	4	12	5.24348	-2.57734	stability	3.89693
Q8TEX9|Q8TEX9-2	IPO4	45	3	30	4.52288	4.22427	stability	3.88886
Q07065	CKAP4	45	6	10	5.99346	11.7464	expression/solubility	3.88746
Q9NZ09|Q9NZ09-4|Q9NZ09-2	UBAP1	45	2	8	5.01534	-4.86796	stability	3.86539
P34910|P34910-2	EVI2B	30	2	2	5.00576	-5.22697	stability	3.86514
Q96P70	IPO9	45	4	26	4.52288	4.60179	stability	3.85969
O14732|O14732-2	IMPA2	45	2	3	4.97389	-4.64977	stability	3.85943
Q8WVC0	LEO1	45	4	7	5.24638	1.36319	stability	3.85888
Q9H9B4	SFXN1	30	3	5	6	-5.12655	stability	3.84694
Q13557|Q13557-10|Q13557-11|Q13557-12|Q13557-6|Q13557-8	CAMK2D	30	6	11	5.18809	3.90799	expression/solubility	3.84694
Q9Y4R8	TELO2	30	2	13	4.7579	5.53627	stability	3.82657
Q9UJ70|Q9UJ70-2	NAGK	45	10	17	5.24931	-1.86383	stability	3.82396
P40938|P40938-2	RFC3	30	2	9	6	-5.16468	stability	3.82142
O14964|O14964-2	HGS	45	3	17	5.27017	-4.36777	stability	3.81354
Q96N67|Q96N67-2|Q96N67-6|Q96N67-3|Q96N67-4|Q96N67-5	DOCK7	30	4	44	5.99648	-10.9477	stability	3.81287
O43414|O43414-2|O43414-3	ERI3	45	5	11	5.35977	-2.17825	stability	3.81241
Q96EK6	GNPNAT1	45	6	9	4.52288	-7.60615	stability	3.80895
P78347|P78347-2|P78347-3|P78347-4	GTF2I	30	3	24	4.61472	10.0456	stability	3.80717
Q8TCE6|Q8TCE6-2	FAM45A	30	3	13	5.30798	1.37278	stability	3.80442
Q8IVS2	MCAT	30	3	5	4.63818	4.71833	stability	3.80386
Q9H074|Q9H074-2|Q9H074-3	PAIP1	30	7	8	5.17329	4.69528	stability	3.80267
P49756	RBM25	45	6	13	5.2157	2.36255	stability	3.80248
Q6UUV9|Q6UUV9-2|Q6UUV9-3	CRTC1	45	2	4	5.3099	-0.782139	stability	3.80135
O43324|O43324-2	EEF1E1	30	3	13	4.52288	6.19646	stability	3.7949
O43715	TRIAP1	45	3	4	5.30254	-1.72317	expression/solubility	3.79099
Q13158	FADD	45	2	4	4.84627	-5.48882	stability	3.78974
Q9UEY8-2|Q9UEY8	ADD3	45	11	19	4.52949	-7.71531	expression/solubility	3.78847
Q8WXB1	METTL21A	30	2	3	5.08968	-4.58735	stability	3.78151
O00754|O00754-2	MAN2B1	45	19	21	5.04327	-3.02668	stability	3.77966
P17987	TCP1	45	26	33	4.52288	-6.67531	stability	3.7788
Q9UKF6	CPSF3	45	4	17	4.60347	3.75569	stability	3.77192
Q96AT9	RPE	45	6	8	5.26513	-1.99013	stability	3.77077
O95183	VAMP5	30	2	2	4.59113	-3.11833	stability	3.75698
P28370|P28370-2	SMARCA1	30	2	13	5.319	9.56556	stability	3.7557
P04632	CAPNS1	45	10	14	4.81132	-4.23405	stability	3.75481
P07384	CAPN1	45	22	34	5.15454	-4.25948	stability	3.7546
P10909|P10909-2|P10909-4|P10909-5	CLU	45	2	4	5.73448	10.1023	stability	3.7535
P09382	LGALS1	45	9	11	5.21691	1.04437	expression/solubility	3.75325
P18031	PTPN1	30	4	14	6	2.62307	stability	3.75211
P35237	SERPINB6	45	14	18	5.4865	-5.87515	stability	3.75196
O00303	EIF3F	45	2	13	5.28596	2.87944	stability	3.74943
Q6PD74	AAGAB	45	2	7	4.52288	4.99598	stability	3.74715
P04843	RPN1	45	5	12	6	4.68691	expression/solubility	3.74548
P61158	ACTR3	45	14	16	5.32029	-2.31925	stability	3.74352
Q15004	KIAA0101	45	2	5	6	-3.88402	stability	3.73919
Q9HBU6	ETNK1	30	5	6	5.34966	-7.51646	stability	3.73811
O75822|O75822-2	EIF3J	45	9	18	4.95386	-8.61602	stability	3.72799
Q9H3F6	KCTD10	45	6	9	5.08034	2.81958	stability	3.72785
P54725|P54725-3|P54725-2	RAD23A	45	5	10	5.25767	1.69594	stability	3.72583
Q8N465	D2HGDH	45	3	5	4.52288	-1.75701	stability	3.72542
Q96FS4	SIPA1	30	3	15	5.281	-16.8926	stability	3.72385
Q567U6	CCDC93	30	7	23	5.30639	5.32588	stability	3.72156
O75396	SEC22B	45	2	7	5.23205	2.37921	expression/solubility	3.71318
O15111	CHUK	30	2	15	6	-21.547	stability	3.71035
Q9BYM8|Q9BYM8-3	RBCK1	30	2	4	4.52288	8.54139	stability	3.7026
Q9UNW1	MINPP1	45	7	10	5.34731	5.99691	stability	3.70214
Q9NXR1|Q9NXR1-2	NDE1	45	6	11	5.29564	6.03465	stability	3.69855
Q9Y6V7	DDX49	30	3	8	6	-6.84163	stability	3.6949
P13807|P13807-2	GYS1	45	4	19	4.83622	-8.02554	stability	3.69208
O43542	XRCC3	30	2	5	5.24328	-2.80574	stability	3.69125
Q9Y266	NUDC	45	12	24	4.57397	3.28164	stability	3.68636
P67870	CSNK2B	30	5	5	5.192	-3.55792	stability	3.68556
Q14197	ICT1	45	2	5	5.28999	3.60899	expression/solubility	3.6826
Q56P03	EAPP	30	2	4	4.5297	-17.7761	stability	3.67829
O14772|O14772-2	FPGT	30	13	15	4.80537	-3.25905	stability	3.67729
Q15417|Q15417-2	CNN3	45	4	12	4.89039	-4.18266	stability	3.67384
Q9NRV9	HEBP1	45	7	12	5.16512	2.83142	stability	3.66809
O75909|O75909-4	CCNK	30	7	8	5.27851	-2.59495	stability	3.66705
Q12792|Q12792-3	TWF1	45	6	14	5.1701	3.94164	stability	3.66557
Q15811|Q15811-8|Q15811-9|Q15811-10|Q15811-11|Q15811-12|Q15811-2|Q15811-3|Q15811-4|Q15811-7|Q15811-13|Q15811-5|Q15811-6	ITSN1	45	2	25	5.26287	4.77923	stability	3.66484
P34897|P34897-3	SHMT2	45	19	21	6	10.7977	stability	3.66109
Q5FBB7|Q5FBB7-6|Q5FBB7-2|Q5FBB7-3|Q5FBB7-4|Q5FBB7-5	SGO1	30	2	5	5.03098	-10.0542	stability	3.66087
O00142|O00142-2|O00142-3	TK2	45	4	7	4.52288	15.8123	stability	3.65637
P25490	YY1	30	2	4	5.26767	6.93885	stability	3.65508
Q14195-2	DPYSL3	45	21	29	6	-8.18392	stability	3.6522
P30041	PRDX6	45	8	15	5.02303	4.13343	stability	3.6518
Q9UDR5	AASS	30	17	17	5.34143	4.61318	stability	3.64789
P13804	ETFA	45	13	15	4.98678	-3.22279	stability	3.64351
Q7L1T6	CYB5R4	30	12	14	5.22756	-1.4329	stability	3.64297
P45974-2|P45974	USP5	45	11	39	5.22495	3.20348	stability	3.64274
P48643	CCT5	45	27	35	4.52288	-4.49837	stability	3.63687
O15269	SPTLC1	30	2	4	6	3.91368	expression/solubility	3.62802
Q9BVM2	DPCD	30	2	7	5.50926	7.51015	stability	3.62369
Q15831|Q15831-2	STK11	45	2	5	6	-5.57256	stability	3.62231
Q9NRY4	ARHGAP35	30	3	31	4.73982	6.06309	stability	3.6195
Q6P3W7	SCYL2	30	11	16	4.75809	-3.78567	expression/solubility	3.61686
O95749	GGPS1	45	4	8	5.26381	2.26073	stability	3.61259
Q6P3W2|Q6P3W2-2	DNAJC24	30	2	3	5.2653	1.90443	stability	3.61134
P35222	CTNNB1	45	8	20	5.34956	-2.61096	expression/solubility	3.60602
P53990|P53990-2|P53990-4|P53990-5|P53990-3	IST1	45	4	10	4.93139	-3.85555	stability	3.60361
Q66K14|Q66K14-2	TBC1D9B	30	3	17	6	5.83759	stability	3.60168
Q9NPA8|Q9NPA8-2	ENY2	45	3	6	5.23453	-2.37026	stability	3.59922
P13693	TPT1	45	7	10	5.07787	-4.57903	stability	3.5985
P40763|P40763-2|P40763-3	STAT3	30	6	19	5.22633	7.79093	stability	3.59737
Q86YV5	SGK223	30	3	4	4.52288	-7.9707	stability	3.59711
Q8WUW1|Q8WUW1-2	BRK1	45	6	10	5.28183	10.9635	stability	3.59686
Q05639	EEF1A2	45	3	10	6	-2.16975	stability	3.59578
P26641|P26641-2	EEF1G	45	3	22	5.54992	3.22579	stability	3.59423
Q99973|Q99973-2	TEP1	30	2	14	4.88559	7.5803	stability	3.59077
P46976|P46976-2	GYG1	45	3	8	5.28138	-3.91119	stability	3.58472
P78406	RAE1	30	5	15	4.52288	-5.80707	stability	3.58354
Q9UII2	ATPIF1	45	4	6	6	2.60683	stability	3.58256
Q969V6	MKL1	30	3	3	4.52288	-3.4012	stability	3.58136
P81605|P81605-2	DCD	45	2	3	4.52288	5.97229	stability	3.58093
P30622|P30622-1|P30622-2	CLIP1	45	49	67	6	5.88844	stability	3.58028
Q06210|Q06210-2	GFPT1	45	11	29	5.13353	-7.06634	stability	3.57821
P29692|P29692-2|P29692-3|P29692-4	EEF1D	45	10	22	4.52288	2.90991	stability	3.57448
O75694|O75694-2	NUP155	30	8	22	5.25201	1.77959	expression/solubility	3.57259
Q16773	KYAT1	45	11	13	5.24308	-1.72868	stability	3.56656
Q9UJA9	ENPP5	30	2	3	4.52288	-4.06091	expression/solubility	3.56421
O43592	XPOT	45	2	34	5.42083	3.47548	stability	3.56028
P42025	ACTR1B	45	5	8	5.24858	-8.03347	stability	3.55626
Q15173|Q15173-2	PPP2R5B	30	2	7	5.26893	1.56154	stability	3.55111
Q16643|Q16643-3	DBN1	45	4	15	6	15.3584	stability	3.54975
Q15366|Q15366-6|Q15366-3|Q15366-4	PCBP2	45	3	10	5.3888	-5.92584	stability	3.54141
Q9BRT2	UQCC2	45	3	6	5.37564	3.66234	stability	3.53903
P00338|P00338-2|P00338-3	LDHA	45	21	24	5.48591	-8.5685	stability	3.53602
Q96C36	PYCR2	45	6	10	4.52288	5.45809	expression/solubility	3.53255
P60174|P60174-1	TPI1	45	18	19	5.21962	-2.56658	stability	3.53072
Q9GZN8|Q9GZN8-2	C20ORF27	45	3	7	5.30073	0.854516	stability	3.52686
Q9Y3S2	ZNF330	45	4	7	5.29372	2.8943	stability	3.52545
Q86Y56	DNAAF5	30	3	24	5.19526	4.25908	stability	3.52522
Q8N806	UBR7	45	5	12	4.52288	9.09888	stability	3.51708
Q15628|Q15628-2	TRADD	45	2	10	6	3.78356	stability	3.50864
Q92538|Q92538-2|Q92538-3	GBF1	45	2	47	5.19511	4.80105	stability	3.50769
P55042	RRAD	45	3	8	4.72535	-5.488	stability	3.50577
P49354	FNTA	45	5	13	5.35903	8.16195	stability	3.50362
A3KN83|A3KN83-2|A3KN83-3	SBNO1	30	6	22	5.08419	-4.31062	stability	3.50341
Q92820	GGH	45	11	16	4.52288	-8.66649	stability	3.50164
Q9BYX7	POTEKP	30	2	2	6	-15.4595	stability	3.4993
Q86UE8|Q86UE8-2|Q86UE8-3	TLK2	30	2	6	4.52288	-5.26783	stability	3.49883
Q96KB5|Q96KB5-2	PBK	30	3	14	4.52288	5.60381	stability	3.49018
P25774	CTSS	45	4	9	5.22606	-1.42412	expression/solubility	3.48946
P62308	SNRPG	30	3	3	5.26034	1.61875	stability	3.48207
P47985	UQCRFS1	45	5	7	6	8.86632	expression/solubility	3.48008
Q9NZW5	MPP6	30	2	5	4.52288	4.96266	stability	3.47956
Q71SY5-4|Q71SY5|Q71SY5-2|Q71SY5-3|Q71SY5-5	MED25	30	2	3	4.75772	-11.8638	stability	3.47889
Q6ZRP7	QSOX2	45	2	8	5.75548	9.12072	expression/solubility	3.47392
P35249	RFC4	45	2	11	4.91124	-3.2947	stability	3.46796
Q9H0Q0	FAM49A	30	2	6	5.97735	9.98608	stability	3.464
Q8NBJ7	SUMF2	45	5	8	4.6712	6.59999	stability	3.46366
Q00535|Q00535-2	CDK5	30	6	13	6	-1.90924	stability	3.46234
Q9NS87|Q9NS87-2|Q9NS87-4	KIF15	30	3	38	4.52288	5.93027	stability	3.46156
Q92466	DDB2	45	5	13	4.52288	-6.23121	stability	3.46046
P29966	MARCKS	45	8	12	6	-4.13722	expression/solubility	3.45555
Q14135|Q14135-2|Q14135-4|Q14135-5|Q14135-6	VGLL4	45	2	4	5.24128	-3.34982	expression/solubility	3.45395
Q99719	SEPT5	30	3	4	5.33813	28.2989	stability	3.45351
P46977	STT3A	45	2	5	6	4.85053	expression/solubility	3.45299
Q5VT52|Q5VT52-3|Q5VT52-5|Q5VT52-2	RPRD2	45	5	13	5.21499	-2.35913	stability	3.45132
Q08752	PPID	45	2	19	5.54183	7.91735	stability	3.45125
Q02790	FKBP4	45	9	33	5.19826	2.7888	stability	3.44985
Q8IW50|Q8IW50-4|Q8IW50-2|Q8IW50-3|Q8IW50-5|Q8IW50-6	FAM219A	45	2	5	6	-2.73051	expression/solubility	3.44967
Q9UDY4	DNAJB4	30	2	7	5.26867	-1.65459	stability	3.44913
Q15036|Q15036-2	SNX17	30	8	15	5.54096	8.95742	stability	3.44899
Q14956|Q14956-2	GPNMB	45	3	6	5.22009	-6.94156	stability	3.43975
O94826	TOMM70	30	2	14	6	3.11036	stability	3.43096
P20908	COL5A1	45	3	10	4.80746	9.0678	expression/solubility	3.42623
Q9ULZ3	PYCARD	45	2	7	4.92437	-3.11078	stability	3.42558
Q96T23|Q96T23-2	RSF1	45	2	23	5.35071	1.29231	stability	3.41998
Q5QJE6	DNTTIP2	45	3	6	5.16949	3.41707	stability	3.41708
Q13405	MRPL49	45	3	6	6	1.94771	expression/solubility	3.413
Q9P0K7|Q9P0K7-4|Q9P0K7-2|Q9P0K7-3	RAI14	45	5	35	5.33956	3.62193	stability	3.40667
Q15652|Q15652-3|Q15652-2	JMJD1C	45	2	15	6	-5.58558	stability	3.40438
P13489	RNH1	45	10	22	5.25523	2.94791	stability	3.40117
Q9P2K3|Q9P2K3-3|Q9P2K3-4|Q9P2K3-2	RCOR3	30	2	3	5.24737	14.6789	stability	3.40111
Q9Y2Q3	GSTK1	30	8	8	5.1873	-2.50221	stability	3.40064
Q5JTJ3|Q5JTJ3-2|Q5JTJ3-3	COA6	45	3	3	6	-0.716562	expression/solubility	3.39787
Q9NPF0|Q9NPF0-2	CD320	30	2	2	6	6.75454	stability	3.39468
Q96KR1	ZFR	30	18	20	5.63861	-9.51259	stability	3.39287
P40261	NNMT	30	10	10	5.26037	-1.38561	stability	3.39276
Q9NP74	PALMD	45	20	20	5.27445	2.028	stability	3.39246
Q9NRN7	AASDHPPT	30	8	9	5.30579	8.1203	stability	3.39139
Q9UL42	PNMA2	30	4	9	4.52288	3.39164	stability	3.3872
O43399|O43399-4|O43399-5|O43399-7	TPD52L2	45	10	15	4.64095	5.81057	expression/solubility	3.38642
Q13889|Q13889-2	GTF2H3	30	2	4	5.6937	-10.1046	stability	3.38485
Q9NZ01|Q9NZ01-2	TECR	30	4	6	6	1.71604	expression/solubility	3.38047
Q8NCC3	PLA2G15	45	6	8	5.01209	-3.39809	expression/solubility	3.37901
Q99829	CPNE1	45	2	16	5.18151	7.82572	stability	3.3697
Q2TAM9	TUSC1	30	2	3	5.26145	6.08613	stability	3.36726
P08236	GUSB	45	9	10	5.06732	-2.96474	stability	3.36107
Q15185|Q15185-4	PTGES3	45	5	7	4.52288	4.97105	stability	3.35931
Q8N350	CBARP	30	2	3	5.65611	-2.71006	expression/solubility	3.35896
Q6UWZ7|Q6UWZ7-2	FAM175A	45	2	7	4.52288	7.08089	stability	3.35856
O75414	NME6	45	3	6	5.24809	-2.68589	stability	3.35635
O94906|O94906-2	PRPF6	45	2	14	5.26941	5.19609	stability	3.3553
Q7L1Q6|Q7L1Q6-3|Q7L1Q6-4|Q7L1Q6-2	BZW1	45	2	23	6	5.8967	stability	3.35271
Q9Y394|Q9Y394-2	DHRS7	45	2	5	5.2346	1.65519	expression/solubility	3.34995
O75153	CLUH	45	4	43	6	8.41299	stability	3.34937
O75947	ATP5H	30	3	6	4.77335	6.72017	expression/solubility	3.34643
P36957	DLST	45	13	17	6	9.52578	expression/solubility	3.34561
Q9HD33|Q9HD33-2	MRPL47	30	4	5	5.38433	2.14601	expression/solubility	3.34292
P15408|P15408-3	FOSL2	45	2	5	5.36346	5.08524	stability	3.34208
O60566|O60566-3	BUB1B	30	2	25	5.22461	6.0127	stability	3.34162
Q9BYD6	MRPL1	30	3	8	6	3.12608	expression/solubility	3.34003
Q9Y450|Q9Y450-2	HBS1L	45	5	34	6	-7.63668	stability	3.33823
Q9NUJ3	TCP11L1	30	2	20	4.8926	8.41636	stability	3.33638
P07954|P07954-2	FH	45	4	21	4.52288	-3.08909	stability	3.33591
Q15738	NSDHL	45	3	5	6	2.8331	expression/solubility	3.33512
P17707	AMD1	30	3	3	6	6.1703	stability	3.33167
Q15003	NCAPH	30	4	17	4.52288	2.68723	stability	3.3303
O95965|O95965-2|O95965-3	ITGBL1	30	2	2	4.64343	5.02586	stability	3.32895
Q6IPR3	TYW3	30	4	6	6	-8.07322	stability	3.32509
P60880|P60880-2	SNAP25	45	4	5	4.52288	-7.00894	stability	3.32442
Q99747|Q99747-2	NAPG	30	3	5	5.2555	-5.68098	stability	3.32181
Q9NVT9	ARMC1	30	4	7	5.05828	2.76719	stability	3.32116
Q53SF7|Q53SF7-2|Q53SF7-3|Q53SF7-4	COBLL1	45	4	13	4.52288	-2.5297	stability	3.31985
O75534|O75534-4|O75534-2|O75534-3	CSDE1	45	6	34	5.096	3.45602	stability	3.31526
Q86VQ6	TXNRD3	30	3	4	5.61377	7.40394	stability	3.31225
Q96GX2	ATXN7L3B	30	2	3	4.52288	1.79836	stability	3.30871
Q86UU0|Q86UU0-2|Q86UU0-3|Q86UU0-4	BCL9L	45	2	10	5.01139	-2.63021	stability	3.30121
Q8NBX0	SCCPDH	30	2	2	6	3.04615	expression/solubility	3.29972
O00458|O00458-2	IFRD1	30	6	7	5.1942	1.75073	expression/solubility	3.29832
Q93008|Q93008-1	USP9X	30	14	41	5.15018	7.80956	stability	3.29787
Q9BYN0	SRXN1	45	3	6	4.8275	-3.28434	stability	3.29699
Q8IV50	LYSMD2	45	2	5	5.31173	2.52527	stability	3.29557
Q96JH7	VCPIP1	45	2	16	4.52288	-11.6117	stability	3.29463
P61769	B2M	45	5	6	6	8.85595	expression/solubility	3.29249
Q13895	BYSL	30	2	10	4.55511	2.68502	stability	3.28988
Q86YS6	RAB43	30	2	3	5.26416	-3.02443	stability	3.28903
Q9Y2B9	PKIG	45	2	2	6	-3.14279	stability	3.28735
P52306|P52306-4|P52306-5	RAP1GDS1	45	9	33	5.15586	4.37001	stability	3.28541
Q96JJ3	ELMO2	30	5	16	6	3.48506	stability	3.28526
P23381	WARS	45	20	25	5.37328	8.5576	stability	3.28476
Q13492|Q13492-2|Q13492-3|Q13492-5|Q13492-4	PICALM	30	13	13	4.99104	-3.71421	expression/solubility	3.28182
Q9NYL9	TMOD3	45	7	15	4.94252	-3.29484	stability	3.28129
Q9UNX3	RPL26L1	30	2	3	6	-8.54356	stability	3.27755
Q9NRS6|Q9NRS6-2	SNX15	45	2	10	5.31946	-3.96655	stability	3.27577
Q96SB3	PPP1R9B	45	3	9	4.52288	1.70389	expression/solubility	3.27379
Q92747	ARPC1A	45	7	17	6	-1.55051	stability	3.27308
P04040	CAT	45	14	21	5.31414	-2.11768	stability	3.27235
P23193	TCEA1	45	9	13	4.97896	-3.54307	stability	3.26685
P02794	FTH1	45	8	11	5.30513	1.74729	stability	3.2657
Q86W42|Q86W42-2	THOC6	30	3	8	5.47331	-5.68318	stability	3.26556
Q2TAZ0|Q2TAZ0-3	ATG2A	30	11	21	5.21591	-3.08971	stability	3.26521
Q9H6Z4|Q9H6Z4-2	RANBP3	45	17	22	6	7.63966	stability	3.26501
P39656|P39656-2|P39656-3	DDOST	45	2	4	6	7.57526	expression/solubility	3.26225
Q96GS4	BORCS6	45	4	8	5.05864	-2.58763	stability	3.26107
Q9NR19|Q9NR19-2	ACSS2	30	11	19	5.28536	-2.28268	stability	3.26048
Q9UBK9	UXT	30	4	4	5.65179	-11.6644	stability	3.25686
Q13287	NMI	45	10	16	4.52288	-4.49943	stability	3.24931
Q9BXW7|Q9BXW7-2	CECR5	30	5	9	5.79314	24.4606	stability	3.24884
Q9H6R7|Q9H6R7-2	WDCP	30	2	10	6	-6.96418	stability	3.23766
P46934-4|P46934|P46934-2|P46934-3	NEDD4	30	5	18	5.2352	1.669	stability	3.23724
Q9Y3D9	MRPS23	45	2	6	4.80045	13.6796	expression/solubility	3.2293
P60981	DSTN	45	6	12	5.45223	4.43377	stability	3.22638
Q969E4	TCEAL3	45	6	9	4.62779	-2.45975	expression/solubility	3.2213
P47755	CAPZA2	45	3	8	5.18975	-2.42408	stability	3.22032
Q9BV86	NTMT1	30	2	7	5.57165	6.38622	stability	3.21859
Q96P47|Q96P47-2|Q96P47-4	AGAP3	30	2	7	6	4.23784	stability	3.21813
Q9Y653|Q9Y653-2|Q9Y653-3|Q9Y653-5	ADGRG1	45	2	8	4.52288	6.47132	stability	3.2174
Q96PD2|Q96PD2-2	DCBLD2	45	7	8	4.52288	11.371	expression/solubility	3.2137
P51398|P51398-2|P51398-3	DAP3	30	8	8	5.53035	7.34288	expression/solubility	3.20767
Q08378|Q08378-2	GOLGA3	45	21	51	4.52288	3.9092	stability	3.20682
P31937	HIBADH	45	7	9	6	13.6251	expression/solubility	3.20624
P25325|P25325-2	MPST	45	2	6	5.24378	-1.42904	stability	3.2058
Q13098|Q13098-5|Q13098-7	GPS1	45	6	20	5.3798	8.55415	stability	3.20242
P11137|P11137-3|P11137-4	MAP2	45	27	29	6	-3.04071	expression/solubility	3.20168
Q9H3U1|Q9H3U1-2	UNC45A	45	4	33	6	5.35605	stability	3.19885
Q5TFE4	NT5DC1	45	10	18	5.64536	-4.78689	stability	3.19875
Q8WWX9	SELM	45	3	3	5.23316	-3.2729	stability	3.19868
P53582	METAP1	30	10	16	5.34607	-8.96643	stability	3.19775
Q147X3|Q147X3-2	NAA30	30	5	5	4.97504	-8.40537	stability	3.19591
Q16539|Q16539-2	MAPK14	30	5	13	4.75394	10.9048	stability	3.19564
Q9NX18	SDHAF2	45	4	4	5.93843	8.32228	expression/solubility	3.19463
Q9NXG2	THUMPD1	45	10	18	5.26448	1.6831	stability	3.19046
Q9H467	CUEDC2	45	3	7	4.52288	2.57109	stability	3.1904
Q01968|Q01968-2	OCRL	30	5	21	4.52288	1.49497	expression/solubility	3.1888
Q6N069	NAA16	30	6	20	4.52288	4.1644	stability	3.18878
O75208	COQ9	45	6	6	5.25136	-4.45067	stability	3.17954
Q8N2Z9|Q8N2Z9-2	APITD1	30	2	4	4.52288	-2.66908	stability	3.17752
O15143	ARPC1B	45	11	17	5.26364	-1.13838	stability	3.17103
Q96JN2|Q96JN2-4|Q96JN2-2	CCDC136	30	3	9	5.28465	1.06073	stability	3.16925
O00154|O00154-4	ACOT7	45	12	15	5.2929	-4.51358	stability	3.16888
P31327|P31327-3	CPS1	30	18	27	6	4.37715	stability	3.16886
O14744|O14744-2	PRMT5	45	4	24	5.01305	-3.93715	stability	3.16788
Q8N5K1	CISD2	45	2	4	4.58224	3.3358	expression/solubility	3.16559
P98170	XIAP	45	2	13	4.52288	4.7181	stability	3.16483
Q7L2E3-2|Q7L2E3	DHX30	30	2	17	5.22847	2.48943	stability	3.16254
Q8WUX9	CHMP7	30	4	16	5.17883	3.76339	stability	3.16047
O43299	AP5Z1	30	5	11	5.76433	-8.98855	stability	3.15696
P35232	PHB	45	3	5	4.988	4.31859	expression/solubility	3.15245
Q9HB40	SCPEP1	45	13	14	4.60647	-2.26968	stability	3.15211
Q9NY33|Q9NY33-4	DPP3	45	8	31	5.09686	-3.35192	stability	3.14813
Q9HAN9	NMNAT1	45	7	8	6	-7.44911	stability	3.14568
Q96LT7	C9ORF72	30	4	6	5.26734	-2.76386	stability	3.14264
Q8N668	COMMD1	30	4	7	5.27497	-8.51287	stability	3.14212
Q16543	CDC37	45	8	17	5.19822	2.70052	stability	3.13968
Q96A35	MRPL24	30	2	8	4.52288	4.13984	expression/solubility	3.13593
Q86VP1|Q86VP1-2|Q86VP1-4	TAX1BP1	45	3	10	4.52288	7.78091	expression/solubility	3.1331
P08758	ANXA5	45	13	25	5.30315	5.39668	stability	3.12912
Q9BQC3	DPH2	45	10	12	4.52288	-3.44285	stability	3.12881
Q96SW2|Q96SW2-2	CRBN	30	7	11	5.23906	-2.49994	stability	3.12859
O60282	KIF5C	30	9	24	5.57262	5.33161	stability	3.12767
Q9Y312	AAR2	30	4	9	5.2618	6.55839	stability	3.12701
Q15257|Q15257-2	PPP2R4	45	3	20	5.18921	2.9614	stability	3.12593
Q9P2R6|Q9P2R6-2	RERE	45	2	4	4.96866	-8.94619	expression/solubility	3.12513
O14980	XPO1	45	6	39	5.83977	6.7073	stability	3.12277
Q12802|Q12802-2|Q12802-4	AKAP13	45	7	30	5.55027	-5.94858	stability	3.12038
Q9UK45	LSM7	45	3	4	5.20108	-2.47568	stability	3.11548
O94763|O94763-4|O94763-3|O94763-2	URI1	45	6	11	6	-13.9942	stability	3.11273
Q7Z7E8	UBE2Q1	30	4	8	4.72489	8.01955	stability	3.1127
Q9BRV8-2|Q9BRV8	SIKE1	30	2	3	5.25404	2.49714	expression/solubility	3.11007
Q9C010|Q9C010-2	PKIB	45	2	2	6	-2.00015	stability	3.10472
Q9UMY1|Q9UMY1-2	NOL7	45	2	6	6	-5.16052	stability	3.09825
O14545	TRAFD1	45	3	6	5.24385	3.26181	stability	3.09775
P49662|P49662-3|P49662-4|P49662-5	CASP4	30	5	12	5.37779	11.7122	stability	3.0973
Q8WWV3|Q8WWV3-2	RTN4IP1	30	3	7	5.46847	2.74956	stability	3.09451
Q7Z6Z7|Q7Z6Z7-2|Q7Z6Z7-3	HUWE1	45	9	114	4.63533	3.70453	stability	3.08979
Q9NQW6|Q9NQW6-2	ANLN	45	5	32	5.58816	-4.89653	stability	3.08856
Q8IWT0|Q8IWT0-2	ZBTB8OS	30	4	6	5.49411	-1.8915	stability	3.08729
P24592	IGFBP6	30	2	3	5.25788	1.47834	expression/solubility	3.0849
P27487	DPP4	45	9	14	5.13775	-2.46311	stability	3.0821
P12814|P12814-3	ACTN1	45	21	35	6	4.72849	stability	3.07909
O60831	PRAF2	30	2	3	6	5.03958	expression/solubility	3.07908
O94875-8|O94875-2|O94875-4|O94875|O94875-10|O94875-11|O94875-12|O94875-3|O94875-7|O94875-9	SORBS2	45	3	11	4.52288	-5.16125	stability	3.07838
Q96DA6|Q96DA6-2	DNAJC19	30	2	2	5.07094	7.56009	expression/solubility	3.07688
Q8N6T3|Q8N6T3-2|Q8N6T3-5|Q8N6T3-4	ARFGAP1	45	3	12	4.52288	3.21989	expression/solubility	3.07679
P42330	AKR1C3	45	4	11	5.15501	2.05622	stability	3.07668
Q96K21|Q96K21-2|Q96K21-3|Q96K21-4	ZFYVE19	45	6	8	5.24095	2.21972	stability	3.07408
O75122|O75122-3	CLASP2	30	2	27	5.26954	14.9693	stability	3.07279
P42224|P42224-2	STAT1	45	2	30	6	3.52636	stability	3.07243
Q96C19	EFHD2	45	8	13	5.59985	5.68797	stability	3.06906
O60664|O60664-2|O60664-3	PLIN3	45	19	25	5.15422	-3.93153	stability	3.06571
O94919	ENDOD1	45	4	5	5.78811	6.98471	expression/solubility	3.0634
Q86WA6|Q86WA6-2	BPHL	30	4	5	5.30832	-1.95854	stability	3.06316
Q09666	AHNAK	45	218	230	5.29756	1.7511	expression/solubility	3.06161
Q9NXF1|Q9NXF1-2	TEX10	30	3	4	4.52288	1.16208	expression/solubility	3.06157
Q08357	SLC20A2	30	2	3	4.52288	-7.94572	stability	3.06103
Q92844	TANK	45	3	8	6	-5.47441	stability	3.06052
P52789	HK2	45	4	33	5.1317	3.82221	stability	3.05975
Q14061	COX17	45	3	4	6	-3.13656	expression/solubility	3.05791
P61599	NAA20	30	4	6	5.11748	2.30924	stability	3.05615
O60936	NOL3	45	4	6	5.1731	-1.38272	stability	3.05384
P22314|P22314-2	UBA1	45	7	48	6	4.21048	stability	3.04983
Q9Y587	AP4S1	30	3	3	5.21783	2.69032	stability	3.04671
Q8NE71	ABCF1	45	2	21	6	-8.67089	stability	3.04609
P53680	AP2S1	30	3	4	5.20796	-7.76322	expression/solubility	3.04536
O43813	LANCL1	45	10	16	5.65853	-7.35204	stability	3.04217
Q9H0D6	XRN2	45	21	24	4.72357	-1.2433	stability	3.04214
Q9H008|Q9H008-2	LHPP	45	2	4	5.27115	-4.40765	stability	3.04183
O95391	SLU7	30	2	7	4.5229	-16.7123	expression/solubility	3.04089
Q08AM6	VAC14	30	22	22	5.23754	-3.2508	stability	3.04033
Q96F63	CCDC97	45	4	7	4.85935	4.09517	stability	3.03954
Q709C8|Q709C8-3|Q709C8-2|Q709C8-4	VPS13C	30	58	75	5.26595	-4.09729	stability	3.03674
P49458	SRP9	45	4	6	5.27856	-15.83	stability	3.03648
Q8NBN3|Q8NBN3-3	TMEM87A	45	2	4	6	-5.30439	stability	3.03449
Q7L5Y9|Q7L5Y9-2|Q7L5Y9-3	MAEA	30	3	5	4.52288	2.29717	stability	3.03429
Q9C0D7|Q9C0D7-2	ZC3H12C	30	2	4	5.23312	-3.06851	stability	3.03344
O95379	TNFAIP8	30	4	6	4.52288	-1.74506	stability	3.03039
Q7KZI7|Q7KZI7-16|Q7KZI7-4|Q7KZI7-8|Q7KZI7-9|Q7KZI7-11|Q7KZI7-15|Q7KZI7-5	MARK2	30	2	7	5.21284	-8.87294	stability	3.02497
P16435	POR	30	5	7	6	10.4449	expression/solubility	3.01599
Q8NEC7	GSTCD	30	4	8	4.73496	6.74071	stability	3.01162
Q9BSL1	UBAC1	45	2	10	4.52288	7.13375	stability	3.00604
P50213	IDH3A	45	3	14	5.01215	-1.11896	stability	3.00425
P19367	HK1	45	9	43	4.52288	-6.48535	stability	3.00175
Q9C0B5|Q9C0B5-2	ZDHHC5	45	6	8	6	-1.78031	stability	2.9999
Q13347	EIF3I	30	10	23	4.52288	5.4127	stability	2.99931
P09012	SNRPA	45	6	9	5.18336	1.95389	expression/solubility	2.99919
Q96FZ7	CHMP6	30	2	2	5.40533	0.167117	stability	2.99753
P62877	RBX1	45	2	3	5.22171	1.77053	stability	2.99728
O60885	BRD4	30	5	14	6	-2.26039	stability	2.99519
Q92599|Q92599-2|Q92599-4|Q92599-3	SEPT8	45	3	14	5.30228	1.09629	stability	2.99204
Q9NVM9|Q9NVM9-2	ASUN	30	5	10	4.52288	3.81433	stability	2.9913
O14974|O14974-3|O14974-5	PPP1R12A	45	12	29	5.01943	-10.096	stability	2.99121
Q9UPQ9|Q9UPQ9-1	TNRC6B	45	2	12	5.26536	8.17124	stability	2.98925
O95433	AHSA1	45	6	20	5.27162	3.95538	stability	2.98874
Q9Y3B4	SF3B6	30	4	6	4.52288	2.07167	stability	2.98793
Q15018	FAM175B	45	8	12	5.78865	-20.8738	stability	2.98788
P37802|P37802-2	TAGLN2	45	8	9	4.98685	-3.18009	stability	2.98751
P29083	GTF2E1	45	3	9	4.52288	5.71151	stability	2.98561
P0C0L4|P0C0L4-2|P0C0L5	C4A|C4B	30	3	5	5.21661	2.90745	expression/solubility	2.98256
O00116	AGPS	30	5	5	5.37899	-5.26838	stability	2.98023
O00748	CES2	45	3	6	6	3.23295	stability	2.97989
O43805	SSNA1	45	5	5	5.2472	3.61158	stability	2.97394
Q9Y3P9	RABGAP1	45	2	28	4.73702	3.69539	stability	2.97209
P35658|P35658-2|P35658-3|P35658-4|P35658-5	NUP214	45	12	36	5.34541	-2.00241	stability	2.96935
Q04726-3|Q04726-4|Q04726-6|Q04726-7|Q04726|Q04726-2|Q04726-5	TLE3	30	5	10	4.52288	-2.08122	expression/solubility	2.96396
Q9NQR4	NIT2	45	7	19	4.52288	-3.72202	stability	2.96384
P11172	UMPS	45	5	23	4.52288	-2.75343	stability	2.96343
P61619	SEC61A1	45	3	5	4.52288	5.71087	expression/solubility	2.96265
P30530|P30530-2	AXL	30	3	3	6	-4.02126	expression/solubility	2.96084
Q9Y3D5	MRPS18C	30	2	2	5.30389	16.9471	expression/solubility	2.95981
Q8TEA1	NSUN6	30	5	11	5.39218	-4.86948	stability	2.95935
P33991	MCM4	45	2	34	4.52288	-3.58908	stability	2.9554
P99999	CYCS	45	5	6	6	-2.84887	expression/solubility	2.95519
Q5TAX3	ZCCHC11	30	2	16	4.52288	-4.95695	expression/solubility	2.955
P49790|P49790-3	NUP153	45	11	19	5.39165	-4.94876	stability	2.95428
Q9BTT0|Q9BTT0-3	ANP32E	45	2	6	6	6.93492	stability	2.95166
Q96MX6	WDR92	30	4	6	6	-6.81989	stability	2.94919
Q7Z333|Q7Z333-3|Q7Z333-4	SETX	30	2	6	4.52288	12.6082	stability	2.94796
Q9Y570|Q9Y570-4	PPME1	45	2	14	5.23052	6.20019	stability	2.94031
P11310|P11310-2	ACADM	45	8	12	4.52288	-11.8375	stability	2.93832
Q9NSY1	BMP2K	45	2	8	5.79071	-3.96255	stability	2.93746
Q14232	EIF2B1	45	7	14	4.52288	-14.4942	stability	2.93693
Q9Y5M8	SRPRB	30	3	5	6	2.63485	expression/solubility	2.93641
Q13617|Q13617-2	CUL2	45	2	34	5.26409	7.67776	stability	2.9344
Q96GA3	LTV1	30	2	8	4.94437	9.27384	stability	2.9336
Q96BH1	RNF25	45	2	10	5.80632	9.06118	stability	2.92799
Q5JTD0|Q5JTD0-2|Q5JTD0-4	TJAP1	45	4	8	5.1414	0.377562	stability	2.92611
Q13618|Q13618-2|Q13618-3	CUL3	30	34	35	5.1857	-2.7859	stability	2.92556
P52292	KPNA2	45	3	14	4.52288	3.97657	stability	2.92434
P05141	SLC25A5	45	2	3	4.52288	3.85037	expression/solubility	2.9226
Q92804|Q92804-2	TAF15	45	3	8	5.16053	3.9761	expression/solubility	2.92113
Q9BTY2	FUCA2	45	8	10	5.95371	8.56727	stability	2.92075
O75607	NPM3	45	2	4	5.36553	4.06898	stability	2.92018
Q15435	PPP1R7	45	5	19	5.10529	11.3449	stability	2.91613
Q9Y2L1|Q9Y2L1-2	DIS3	45	3	34	5.97431	4.63916	stability	2.91429
Q96DE0	NUDT16	45	8	10	4.52288	-1.34896	stability	2.9127
Q92743	HTRA1	45	3	4	5.22756	2.10939	expression/solubility	2.91137
Q86VX2|Q86VX2-2	COMMD7	30	2	5	5.36605	10.2079	stability	2.91009
Q12907	LMAN2	45	2	11	6	2.82575	expression/solubility	2.90822
Q8TB72-3|Q8TB72|Q8TB72-2	PUM2	45	2	8	6	-5.38818	stability	2.90514
O15511	ARPC5	45	6	9	6	-5.36081	stability	2.90292
Q5TC82|Q5TC82-2	RC3H1	30	2	5	4.79464	-0.559516	stability	2.90222
Q8WWW0|Q8WWW0-2	RASSF5	30	3	3	6	-6.50336	stability	2.89264
Q9H7D7|Q9H7D7-2	WDR26	30	9	18	5.27615	4.83301	stability	2.89241
P38117	ETFB	45	13	15	5.29266	-1.93229	stability	2.89157
Q14686	NCOA6	45	8	9	5.68973	-12.1904	stability	2.88899
Q7L2J0	MEPCE	45	2	12	6	-4.35556	stability	2.88781
P49407|P49407-2	ARRB1	30	6	9	5.25585	-1.92434	expression/solubility	2.88551
O43617|O43617-2	TRAPPC3	45	4	8	4.52288	3.69486	stability	2.88147
P23511|P23511-2	NFYA	30	2	3	5.16694	-2.92244	stability	2.88124
O94979|O94979-2|O94979-3|O94979-8|O94979-9|O94979-10|O94979-4|O94979-6|O94979-7	SEC31A	45	4	41	4.52288	5.84565	stability	2.87862
Q6P3S6	FBXO42	30	5	6	4.52288	-2.29367	stability	2.87807
P20020|P20020-3|P20020-4|P20020-6	ATP2B1	45	4	5	4.52288	-5.7915	stability	2.875
P15924	DSP	45	2	11	5.01527	8.22315	stability	2.87445
O95793|O95793-2|O95793-3	STAU1	45	5	16	6	-9.29589	stability	2.87374
Q9BYD2	MRPL9	30	2	3	4.52288	4.54795	expression/solubility	2.87359
Q13162	PRDX4	45	9	10	5.25075	-1.68708	stability	2.87072
Q86YZ3	HRNR	30	4	5	6	2.16015	expression/solubility	2.86988
A6NDG6	PGP	45	8	12	4.52288	-2.62451	stability	2.86777
O43395	PRPF3	45	3	11	5.20595	-10.9242	stability	2.8666
P35573|P35573-2|P35573-3	AGL	30	16	46	6	8.73339	expression/solubility	2.8659
P30281|P30281-2	CCND3	45	2	4	6	5.31503	stability	2.86435
O14579	COPE	45	3	15	5.32254	6.57261	stability	2.86263
Q9ULF5	SLC39A10	30	3	5	4.52288	-1.97198	expression/solubility	2.86221
O14562	UBFD1	45	4	9	4.87131	-3.64509	stability	2.8622
P42566	EPS15	45	7	26	5.34285	6.88459	stability	2.85982
Q9NSD9|Q9NSD9-2	FARSB	45	5	32	4.52288	-4.34132	stability	2.85917
P35611|P35611-3|P35611-2|P35611-6	ADD1	45	11	16	4.52288	-7.22659	stability	2.85565
Q9BPX3	NCAPG	45	3	25	5.83537	4.49567	stability	2.85381
O75635|O75635-2	SERPINB7	45	2	10	5.01024	3.12322	stability	2.85348
Q8IXQ5|Q8IXQ5-2|Q8IXQ5-3|Q8IXQ5-4|Q8IXQ5-5	KLHL7	30	3	3	4.66142	7.56341	stability	2.85297
P58546	MTPN	45	6	7	5.21481	8.39191	stability	2.85126
P61201|P61201-2	COPS2	45	3	21	5.59769	8.36785	stability	2.84767
O60671|O60671-2|O60671-3	RAD1	30	4	5	5.45894	-3.46375	stability	2.84565
O75044	SRGAP2	30	10	17	5.00155	-11.0355	expression/solubility	2.84509
P36776|P36776-2	LONP1	45	11	35	4.70612	-4.48751	stability	2.8442
Q9NR28|Q9NR28-2	DIABLO	45	8	11	5.75898	-2.87735	expression/solubility	2.8437
P04114	APOB	45	8	8	4.98908	13.7582	expression/solubility	2.84347
P49591	SARS	45	7	27	5.25424	-3.06995	stability	2.84259
Q13905|Q13905-3|Q13905-4	RAPGEF1	30	2	10	4.52288	-2.23471	stability	2.84225
P35613|P35613-2|P35613-3|P35613-4	BSG	45	4	6	5.4413	3.78208	stability	2.83453
Q8IUW5	RELL1	30	2	2	6	-1.59212	expression/solubility	2.82846
Q9Y4E8|Q9Y4E8-3|Q9Y4E8-2	USP15	45	2	34	5.0504	4.83653	stability	2.82714
Q6P1W5|Q6P1W5-2	C1ORF94	45	3	3	5.15741	-2.23163	expression/solubility	2.82704
Q5JRA6|Q5JRA6-2	MIA3	45	13	22	4.52288	-2.6834	stability	2.82298
Q6Y7W6|Q6Y7W6-4|Q6Y7W6-5|Q6Y7W6-3	GIGYF2	45	5	22	4.52288	-7.92151	stability	2.81742
P09972	ALDOC	45	14	17	4.52288	-11.4226	stability	2.817
P82970	HMGN5	45	7	9	6	-1.33084	stability	2.81683
Q96C90	PPP1R14B	45	4	6	5.41517	-0.927773	stability	2.81562
Q9BZM1	PLA2G12A	30	2	2	5.25941	1.18971	stability	2.80474
Q15631	TSN	45	13	15	5.26289	12.5076	stability	2.80342
O75326	SEMA7A	45	4	13	5.22834	0.912717	expression/solubility	2.80263
P51659|P51659-2|P51659-3	HSD17B4	45	8	21	5.01274	-5.62983	stability	2.80214
Q8WUD4	CCDC12	45	3	5	5.06668	-2.74898	stability	2.80106
O15318	POLR3G	45	2	4	5.26014	2.07014	stability	2.79632
P09874	PARP1	45	2	28	6	6.74675	stability	2.79115
Q7Z7G8|Q7Z7G8-2|Q7Z7G8-6	VPS13B	30	2	12	4.80655	7.98494	stability	2.79026
O95989	NUDT3	45	2	8	5.3461	2.4545	stability	2.78486
Q8NBK3|Q8NBK3-2|Q8NBK3-5	SUMF1	45	4	6	6	9.89305	stability	2.7842
Q6NXE6|Q6NXE6-2	ARMC6	30	2	9	4.52288	3.47459	stability	2.78361
Q6ZNW5	GDPGP1	30	3	4	5.15886	7.71379	stability	2.7832
Q9UG63|Q9UG63-2	ABCF2	45	3	22	5.97155	-6.66462	stability	2.78142
Q8IXM3	MRPL41	30	2	4	5.26193	2.50764	expression/solubility	2.78119
Q9Y2P8	RCL1	30	2	6	6	0.432066	stability	2.77596
P48739|P48739-3|P48739-2	PITPNB	45	4	16	4.52288	2.54177	stability	2.77388
Q6PI48	DARS2	45	3	7	4.52288	2.43457	stability	2.77173
P55145	MANF	45	9	10	4.52288	-1.59725	stability	2.77069
Q9UQE7	SMC3	30	22	35	6	-18.6473	stability	2.77063
P52888	THOP1	45	25	33	5.82862	-0.824699	stability	2.76964
P13611|P13611-2|P13611-3|P13611-4|P13611-5	VCAN	45	3	11	5.20534	3.8959	expression/solubility	2.76816
Q8TCA0|Q8TCA0-2	LRRC20	30	5	6	5.23449	1.85365	stability	2.76634
Q96AG4	LRRC59	45	5	8	5.2683	2.54598	expression/solubility	2.75936
Q14814|Q14814-4	MEF2D	45	3	4	5.18042	-1.15544	stability	2.75747
Q09028-2|Q09028-3	RBBP4	45	8	13	5.22972	-2.36526	stability	2.75746
Q9UPQ3|Q9UPQ3-2	AGAP1	30	5	6	6	-9.57631	expression/solubility	2.75486
Q9GZZ9	UBA5	45	3	10	5.2336	-1.72036	stability	2.75411
Q6PGN9|Q6PGN9-2|Q6PGN9-3	PSRC1	30	2	2	5.40932	-9.78349	expression/solubility	2.75219
Q07960	ARHGAP1	45	2	18	5.24676	3.35592	stability	2.75212
P61254	RPL26	30	2	3	6	-8.09925	stability	2.75202
Q9NYI0|Q9NYI0-2	PSD3	30	3	19	6	-7.47404	expression/solubility	2.74842
Q7L8J4|Q7L8J4-2	SH3BP5L	45	2	7	4.52288	10.7616	stability	2.74592
Q8IX18|Q8IX18-2|Q8IX18-3|Q8IX18-4	DHX40	30	4	8	6	-5.4332	stability	2.74143
Q5T200|Q5T200-2	ZC3H13	30	4	5	5.15557	3.16756	expression/solubility	2.74052
P23246|P23246-2	SFPQ	45	5	22	4.9914	4.2871	stability	2.73912
Q9BRS8	LARP6	30	4	9	5.22972	5.4139	stability	2.73848
Q96EW2	HSPBAP1	30	2	6	5.32073	-1.6546	stability	2.73757
Q9HAT2	SIAE	45	7	10	5.9761	-2.69874	expression/solubility	2.73677
Q15369	TCEB1	45	3	7	4.97465	3.49551	stability	2.7351
O00628|O00628-2	PEX7	30	2	3	5.05929	-7.08112	expression/solubility	2.73365
P41223	BUD31	30	4	8	5.244	1.57307	stability	2.73224
Q9BQG0|Q9BQG0-2	MYBBP1A	30	15	31	5.06701	3.09729	stability	2.73197
Q9UKS6	PACSIN3	30	2	5	4.9081	-13.9947	stability	2.73148
Q8IWD4	CCDC117	45	4	6	4.52288	-1.07558	stability	2.7313
O43747|O43747-2	AP1G1	45	2	27	6	7.89272	stability	2.73077
Q9H1Y0	ATG5	30	10	10	5.21115	-6.43002	stability	2.72369
Q9HCN4|Q9HCN4-5	GPN1	45	6	8	5.28854	9.55436	stability	2.72353
P02533	KRT14	45	2	6	5.45421	4.47781	expression/solubility	2.72352
O43766|O43766-2|O43766-3	LIAS	45	2	9	5.53143	-1.01877	stability	2.72253
O75525|O75525-2	KHDRBS3	30	2	3	5.13888	3.96869	stability	2.72176
Q9BVS4|Q9BVS4-2	RIOK2	30	8	10	6	-8.58607	stability	2.72132
Q8WUX2	CHAC2	30	4	5	5.18892	6.2716	stability	2.72056
Q9Y2Q5	LAMTOR2	45	5	6	5.16978	-2.85523	stability	2.72016
Q12965	MYO1E	45	3	27	4.59766	-13.4508	stability	2.71802
P49589-3	CARS	45	4	38	4.52288	-2.64906	stability	2.71538
P04080	CSTB	45	6	9	5.92291	6.43677	stability	2.71526
O94822|O94822-3	LTN1	30	8	43	5.20667	8.79506	stability	2.71391
Q9H2J4	PDCL3	45	6	10	5.17091	2.83283	stability	2.71197
Q9NRX2	MRPL17	30	3	3	6	3.25991	expression/solubility	2.71178
Q9BZE2	PUS3	30	5	7	5.15426	-2.46406	stability	2.70951
Q495W5	FUT11	30	3	3	5.56432	7.03794	stability	2.70845
Q9Y3D8|Q9Y3D8-2	AK6	30	3	6	5.20304	4.43944	stability	2.7036
Q7Z2K8	GPRIN1	45	9	17	6	-2.88491	stability	2.70354
Q7Z6B7|Q7Z6B7-2	SRGAP1	30	7	13	4.78343	-8.78645	stability	2.70245
P07902	GALT	30	4	5	5.2323	2.7305	stability	2.7024
Q9NPD3	EXOSC4	45	5	7	5.11736	0.671093	stability	2.70141
P29590|P29590-3|P29590-14|P29590-2|P29590-4|P29590-5|P29590-8|P29590-9	PML	45	7	15	4.52288	1.91462	stability	2.70055
P08670	VIM	45	21	27	5.3138	2.18162	expression/solubility	2.69873
P04233|P04233-2	CD74	45	3	4	5.71774	5.95466	expression/solubility	2.69458
Q9NVX2	NLE1	45	5	9	5.23153	1.90447	stability	2.6928
O75410|O75410-2	TACC1	45	12	17	4.99009	1.19872	expression/solubility	2.68974
Q02241|Q02241-2|Q02241-3	KIF23	45	5	14	5.90788	-6.2428	expression/solubility	2.6894
Q00325|Q00325-2	SLC25A3	30	4	5	6	2.86648	expression/solubility	2.68825
Q01432|Q01432-4|Q01432-5	AMPD3	30	12	18	4.52288	-2.99623	stability	2.68566
Q07954	LRP1	45	72	79	6	4.39506	stability	2.68535
O43716	GATC	45	3	5	5.2197	1.98557	stability	2.68227
Q9BVL2|Q9BVL2-2|Q9BVL2-3	NUP58	45	2	6	4.73148	-4.57323	stability	2.68016
P50990	CCT8	45	30	38	5.21678	-3.38042	stability	2.6798
P60866|P60866-2	RPS20	45	2	6	5.22833	-2.29851	stability	2.67693
Q9GZT3|Q9GZT3-2	SLIRP	45	4	6	5.26102	-2.51521	stability	2.67645
P22061|P22061-2	PCMT1	45	3	12	5.16182	-3.23839	stability	2.6764
P43146	DCC	30	2	2	5.26716	-7.04805	stability	2.67411
Q13308|Q13308-4|Q13308-6	PTK7	30	5	9	4.79543	-6.20096	expression/solubility	2.67354
P21283	ATP6V1C1	45	2	24	5.28925	5.73839	stability	2.67107
Q92665	MRPS31	30	2	7	5.69676	8.67667	expression/solubility	2.66723
P00480	OTC	30	2	2	5.25215	1.71308	expression/solubility	2.66245
P13798	APEH	45	24	25	5.21183	-3.20502	stability	2.66149
Q9UPN3|Q9UPN3-3|Q9UPN3-2|Q9UPN3-5	MACF1	45	5	177	6	2.42876	stability	2.66032
O60563	CCNT1	45	2	5	5.37793	-6.43614	stability	2.65462
Q9BXV9	C14ORF142	45	3	5	4.89945	-7.72856	stability	2.65183
Q9H0Y0	ATG10	30	2	4	5.18412	-1.73866	stability	2.65077
P21912	SDHB	45	2	3	4.82683	-3.61749	stability	2.64978
Q9UJX2|Q9UJX2-3	CDC23	30	9	19	5.10663	2.77802	stability	2.64762
Q9NVG8	TBC1D13	45	6	17	5.23687	3.72796	stability	2.64747
P51687	SUOX	45	3	8	5.4377	-1.00871	expression/solubility	2.64558
P35637|P35637-2	FUS	45	5	6	5.13079	1.34393	expression/solubility	2.64194
Q96BR5	COA7	45	6	7	4.52288	-1.96461	expression/solubility	2.64106
Q9Y248	GINS2	30	3	5	5.01399	9.85812	stability	2.63827
Q9UHD1|Q9UHD1-2	CHORDC1	45	5	18	5.21724	-6.59735	stability	2.63619
A2RUC4	TYW5	30	5	7	5.25946	-0.955804	stability	2.63525
Q9HB71|Q9HB71-3	CACYBP	45	4	16	5.14592	1.44659	stability	2.63334
P24386	CHM	30	9	13	6	-5.06269	stability	2.63237
Q5TC12|Q5TC12-3	ATPAF1	30	4	9	6	1.95232	stability	2.62987
P33240|P33240-2	CSTF2	45	3	7	5.37055	8.47019	stability	2.62976
Q8TB24|Q8TB24-4	RIN3	30	2	8	4.52288	20.0517	stability	2.6261
O60504|O60504-2	SORBS3	45	3	12	6	-5.24304	stability	2.62202
Q07021	C1QBP	45	3	6	5.27016	1.7062	stability	2.61973
O60488|O60488-2	ACSL4	45	3	19	4.52288	-7.75296	stability	2.6183
Q9BXP5-2|Q9BXP5-3|Q9BXP5-4|Q9BXP5	SRRT	45	2	31	6	1.30616	stability	2.6174
P42898|P42898-2	MTHFR	30	3	12	4.94632	-5.15035	stability	2.6076
Q8TDQ7|Q8TDQ7-4	GNPDA2	45	8	11	5.13707	-2.62652	stability	2.60683
P62854	RPS26	30	2	3	6	-6.56137	stability	2.60615
Q7KZF4	SND1	45	12	41	6	3.39178	stability	2.60222
P20339|P20339-2	RAB5A	45	2	5	4.73324	-4.05017	stability	2.60191
P46060	RANGAP1	45	5	28	5.24228	3.36282	stability	2.60096
O60711	LPXN	30	4	8	5.25597	1.78059	stability	2.59901
P30153	PPP2R1A	45	4	24	5.18659	2.25492	stability	2.59899
P04424	ASL	45	9	19	4.52288	-2.90383	stability	2.59895
P13010	XRCC5	45	4	34	6	4.45169	stability	2.59886
Q01469	FABP5	45	4	10	4.69376	9.41622	stability	2.59874
P23526	AHCY	45	19	21	5.162	-1.64016	stability	2.59642
Q8N999	C12ORF29	45	3	8	5.10097	10.5127	stability	2.59457
Q04446	GBE1	45	4	33	6	10.4731	stability	2.59176
Q96EY4	TMA16	30	3	3	6	-14.9197	stability	2.5894
Q96BX8	MOB3A	30	2	6	4.52288	8.5598	stability	2.58883
Q96IV0	NGLY1	30	4	11	5.14407	2.65698	expression/solubility	2.58784
Q9BWM7	SFXN3	30	4	5	6	4.03518	expression/solubility	2.58766
Q08AD1|Q08AD1-2|Q08AD1-3	CAMSAP2	30	14	26	6	-10.7397	stability	2.58333
Q7Z7K0	CMC1	45	3	4	5.20887	-1.80414	expression/solubility	2.58178
O95394|O95394-3|O95394-4	PGM3	30	14	27	5.15875	-4.20309	stability	2.58089
Q15067-2|Q15067	ACOX1	45	6	15	5.11476	-2.37393	stability	2.58059
Q69YH5	CDCA2	45	2	12	5.41977	-8.23548	stability	2.57779
Q9UM22	EPDR1	45	7	8	4.86744	-3.18824	stability	2.5769
Q9C0D5|Q9C0D5-2	TANC1	30	2	19	5.85856	-9.3954	expression/solubility	2.57426
Q15363	TMED2	45	2	4	6	6.54222	expression/solubility	2.5724
Q8NI36	WDR36	30	2	12	6	3.34478	stability	2.57206
P00390|P00390-2|P00390-3	GSR	45	18	22	6	-2.41489	stability	2.56911
Q9BPX6|Q9BPX6-2|Q9BPX6-3	MICU1	30	2	4	4.52288	-10.5293	stability	2.56678
Q96C01	FAM136A	45	6	8	6	-2.65932	expression/solubility	2.56616
Q9BXW6	OSBPL1A	30	3	20	5.16677	4.94015	stability	2.56508
Q92734|Q92734-2	TFG	45	12	13	5.71478	-3.96313	stability	2.5632
Q13867	BLMH	45	18	21	5.25302	-3.02275	stability	2.56272
Q96I51|Q96I51-2|Q96I51-3	WBSCR16	45	4	6	4.52288	-7.00521	stability	2.55806
Q9Y3E7|Q9Y3E7-3	CHMP3	45	2	6	5.22153	-5.47497	stability	2.55699
Q92974|Q92974-2|Q92974-3	ARHGEF2	45	5	24	5.0862	2.89871	stability	2.55647
Q9HAV7	GRPEL1	45	5	12	4.8959	-4.89492	stability	2.55623
Q9BW30	TPPP3	45	4	8	6	-1.53208	stability	2.55517
Q9Y696	CLIC4	45	5	14	4.52288	5.49629	stability	2.55513
P46736|P46736-2|P46736-3	BRCC3	45	12	14	4.61197	-14.0321	stability	2.55465
Q9UJX6|Q9UJX6-2	ANAPC2	30	6	14	5.24205	3.75793	stability	2.55146
O00743|O00743-3	PPP6C	45	12	15	4.52288	2.73528	stability	2.55146
Q5T4S7-3|Q5T4S7-4|Q5T4S7|Q5T4S7-2	UBR4	45	7	143	5.37855	8.6476	stability	2.55119
O95208-2|O95208	EPN2	45	8	11	5.006	-3.14255	stability	2.54902
Q9BZL1	UBL5	45	3	4	5.35989	2.69352	expression/solubility	2.54508
Q8IWL3	HSCB	30	2	5	4.52288	-2.64315	stability	2.54354
P51116	FXR2	45	2	9	5.16588	3.83297	stability	2.54331
Q8WUH6	TMEM263	30	2	2	4.52288	-1.30337	expression/solubility	2.54167
Q01658	DR1	45	2	5	5.29569	4.62827	stability	2.54156
Q15654	TRIP6	45	4	14	4.52288	4.32822	stability	2.53774
O95071|O95071-2	UBR5	30	9	34	4.52288	7.30951	stability	2.53649
P09211	GSTP1	45	4	12	5.08886	-7.72916	stability	2.535
P00918	CA2	30	5	9	5.62208	7.34247	stability	2.53496
Q969T7|Q969T7-2	NT5C3B	30	4	8	6	5.01925	stability	2.53479
Q9BUF5	TUBB6	45	4	10	5.27224	-5.43758	stability	2.52746
O15371|O15371-2|O15371-3	EIF3D	45	3	19	6	3.28065	stability	2.52308
Q9ULP9|Q9ULP9-2	TBC1D24	30	8	12	5.12493	-1.74283	stability	2.52267
Q99536	VAT1	45	11	13	6	-5.39402	expression/solubility	2.5212
P02792	FTL	45	4	6	5.30551	1.30873	stability	2.51953
O75674|O75674-2	TOM1L1	30	5	5	5.23848	11.2224	stability	2.5169
Q8NCG7|Q8NCG7-2|Q8NCG7-4	DAGLB	30	2	6	5.60153	0.78689	stability	2.51536
Q13496	MTM1	45	6	13	4.98542	-11.7722	expression/solubility	2.51124
P51148|P51148-2	RAB5C	45	4	7	4.81633	-5.86146	stability	2.51028
Q96BY6|Q96BY6-3	DOCK10	30	26	47	4.98732	-12.3399	stability	2.50996
Q5H9R7|Q5H9R7-2|Q5H9R7-5|Q5H9R7-6|Q5H9R7-3|Q5H9R7-4	PPP6R3	45	10	34	4.52288	27.7462	stability	2.50978
P06865	HEXA	45	11	15	4.71745	-1.74654	stability	2.50974
O14786	NRP1	45	5	7	5.32134	2.44976	stability	2.50787
Q13148	TARDBP	30	3	8	5.27796	2.03621	stability	2.50777
P50750|P50750-2	CDK9	30	5	9	5.9956	-18.3456	stability	2.50373
Q8IXQ4	GPALPP1	45	7	10	5.20152	-1.54095	stability	2.50264
Q9Y4B6|Q9Y4B6-2	VPRBP	30	16	28	4.52288	2.35326	stability	2.4987
Q12884	FAP	45	7	14	5.21533	-2.24343	stability	2.49367
P20810-6|P20810-3	CAST	45	31	39	5.1227	-2.90561	stability	2.49299
P20962	PTMS	45	4	5	5.29111	-1.40948	stability	2.4902
Q96C92|Q96C92-3	SDCCAG3	30	4	4	6	-7.27589	expression/solubility	2.48752
P32322|P32322-2|P32322-3	PYCR1	45	4	8	4.95567	3.16834	expression/solubility	2.48625
P06493	CDK1	45	3	13	5.2627	-2.47069	stability	2.48502
Q9NVX7|Q9NVX7-2	KBTBD4	30	8	10	5.69064	-0.863317	expression/solubility	2.48114
Q13637	RAB32	45	3	11	5.1746	-1.52593	stability	2.48103
Q9C0C9	UBE2O	45	3	39	4.8754	3.90286	stability	2.47997
O95819-2|O95819-3|O95819-4|O95819-5|O95819	MAP4K4	30	7	14	6	-7.62784	stability	2.47399
Q9UPQ0-3|Q9UPQ0-4|Q9UPQ0|Q9UPQ0-10|Q9UPQ0-2|Q9UPQ0-5|Q9UPQ0-6|Q9UPQ0-8|Q9UPQ0-9	LIMCH1	30	4	7	4.86266	-8.33267	stability	2.47395
Q8N335	GPD1L	45	3	17	5.2788	-2.20129	stability	2.4735
Q00059	TFAM	45	2	5	4.54568	-14.2332	stability	2.4734
O43312|O43312-4|O43312-5	MTSS1	30	2	3	5.39374	5.49042	stability	2.47242
P46020|P46020-2	PHKA1	30	4	18	4.52288	-5.78635	stability	2.47065
Q10567|Q10567-2|Q10567-3	AP1B1	45	4	17	5.26269	8.13334	stability	2.46773
Q6NVY1|Q6NVY1-2	HIBCH	30	6	12	6	1.42144	stability	2.46588
Q9NUQ9	FAM49B	45	3	14	4.52288	12.6223	stability	2.46523
Q13185	CBX3	45	3	6	4.52288	4.53192	stability	2.46173
Q9UNF0|Q9UNF0-2	PACSIN2	30	7	18	4.52288	3.36733	stability	2.46023
O95402|O95402-2	MED26	30	2	3	5.56989	-11.3774	stability	2.45827
P62328	TMSB4X	45	3	5	5.75403	-2.37125	stability	2.45759
Q92600|Q92600-2	RQCD1	30	7	11	5.31339	3.57082	stability	2.45598
P18615|P18615-3	NELFE	45	5	13	5.17289	-4.66467	expression/solubility	2.4554
Q96GY0	ZC2HC1A	45	4	10	6	-8.95397	expression/solubility	2.45101
Q13546	RIPK1	30	2	13	4.52288	4.93701	stability	2.45072
Q9Y6W5	WASF2	45	8	13	5.27282	-2.60366	stability	2.45036
Q10570	CPSF1	30	9	18	5.0342	7.66037	stability	2.44942
O75448|O75448-2	MED24	30	5	12	5.19777	-2.08307	stability	2.44893
P78537|P78537-2	BLOC1S1	30	3	3	5.05563	-3.44631	stability	2.44862
Q9NXW2|Q9NXW2-2	DNAJB12	45	3	4	4.52288	-6.20647	stability	2.44771
P10070|P10070-1|P10070-2	GLI2	45	2	4	6	-2.94016	expression/solubility	2.44665
Q9NWV8	BABAM1	45	8	11	5.05459	-3.05803	stability	2.44544
O15305	PMM2	45	2	9	4.52288	-1.04281	stability	2.4439
Q8IX12|Q8IX12-2	CCAR1	45	2	25	5.22015	1.96304	expression/solubility	2.44329
O94903	PROSC	45	4	7	5.262	-4.98566	stability	2.4428
P61006	RAB8A	45	4	7	5.23243	-3.213	stability	2.44251
O43353	RIPK2	45	9	17	5.26203	3.60348	stability	2.44167
Q4G0J3|Q4G0J3-3	LARP7	30	4	18	4.52288	13.0151	stability	2.44079
O75521|O75521-2	ECI2	45	3	9	4.52288	-1.65598	stability	2.43959
P43246|P43246-2	MSH2	30	8	35	6	-5.79017	stability	2.43769
Q04727|Q04727-2|Q04727-3|Q04727-4	TLE4	30	2	2	5.31385	-1.75586	stability	2.43768
Q99638	RAD9A	45	2	4	4.71366	8.26502	stability	2.4366
Q9HCJ6	VAT1L	45	18	25	5.27527	-1.69372	stability	2.43491
O15042|O15042-2	U2SURP	45	3	8	5.15442	5.23034	expression/solubility	2.43258
Q96EI5|Q96EI5-2	TCEAL4	45	8	10	6	-2.90179	stability	2.43135
Q5TF21	SOGA3	45	3	7	5.23787	2.45431	stability	2.43089
Q969H8	MYDGF	45	6	8	5.28922	3.93547	stability	2.43043
Q99471	PFDN5	45	9	10	4.77035	-3.49725	stability	2.42957
O00170	AIP	45	2	19	5.26318	0.000458988	stability	2.42936
Q3MHD2|Q3MHD2-2	LSM12	30	4	6	5.37081	-5.59355	stability	2.42733
Q7Z3U7-5|Q7Z3U7|Q7Z3U7-2|Q7Z3U7-6	MON2	30	9	35	4.52288	6.84499	stability	2.42582
Q13443	ADAM9	30	2	4	5.2585	1.09461	stability	2.42544
Q8WXA9-2	SREK1	30	4	5	5.33376	-43.9011	stability	2.42289
Q8TBF2|Q8TBF2-2|Q8TBF2-3|Q8TBF2-7|Q8TBF2-8|Q8TBF2-4|Q8TBF2-5|Q8TBF2-6	FAM213B	30	3	5	5.25618	-4.67354	stability	2.42048
Q9HAU0|Q9HAU0-2|Q9HAU0-4|Q9HAU0-6|Q9HAU0-8|Q9HAU0-5	PLEKHA5	30	2	8	5.13255	-6.67371	stability	2.41731
Q14653	IRF3	30	5	8	5.10581	-12.4183	stability	2.41615
Q9Y295	DRG1	30	17	17	5.25866	-2.60227	stability	2.40518
O15372	EIF3H	45	7	18	4.52288	2.18305	stability	2.40512
Q8IXS6-2|Q8IXS6	PALM2	45	7	10	4.52288	-3.77816	expression/solubility	2.40117
Q86U90	YRDC	30	6	9	5.13198	2.99872	stability	2.40013
Q02952|Q02952-2|Q02952-3	AKAP12	45	68	71	4.52288	3.48161	stability	2.39626
Q86VG3|Q86VG3-2	C11ORF74	30	2	3	5.23981	3.5991	stability	2.39579
Q9H0U4	RAB1B	45	4	6	4.99654	-4.7072	stability	2.39539
Q99497	PARK7	45	11	14	5.19847	-2.59675	stability	2.39143
Q9NX55|Q9NX55-3	HYPK	45	6	7	5.25144	1.09626	stability	2.39056
Q96KP4	CNDP2	45	15	29	5.07714	-3.21973	stability	2.38859
O95716	RAB3D	45	2	2	4.6404	-3.11367	stability	2.38797
O95218-2	ZRANB2	45	10	15	6	-2.31953	stability	2.38088
Q9UHY7	ENOPH1	45	5	7	5.99991	33.8767	stability	2.38067
Q9BVS5	TRMT61B	30	2	3	4.52288	3.71799	expression/solubility	2.37909
Q99615|Q99615-2	DNAJC7	45	4	23	5.52665	2.75644	stability	2.37864
P01116-2	KRAS	30	3	3	4.88122	3.98386	expression/solubility	2.37835
Q4J6C6|Q4J6C6-4|Q4J6C6-2|Q4J6C6-3	PREPL	30	25	27	5.10462	-4.67707	stability	2.37191
O00499-2|O00499-6|O00499|O00499-10|O00499-11|O00499-3|O00499-4|O00499-5|O00499-7|O00499-8|O00499-9	BIN1	45	7	22	5.19695	-3.77224	stability	2.37019
Q69YN4|Q69YN4-3|Q69YN4-2|Q69YN4-4	KIAA1429	30	2	18	5.15446	4.81219	expression/solubility	2.36934
Q13151	HNRNPA0	30	2	3	5.57203	0.785282	stability	2.36755
Q53FA7	TP53I3	45	5	12	5.34123	-1.55071	stability	2.36748
Q9BRG1	VPS25	30	4	6	5.21923	-4.03706	stability	2.36644
Q8IVH4	MMAA	30	4	5	6	-8.42194	stability	2.36631
Q96F86	EDC3	45	5	12	5.99773	-7.06472	stability	2.36545
P63279	UBE2I	45	2	6	4.52288	-3.4281	expression/solubility	2.36148
Q01844|Q01844-3|Q01844-5|Q01844-6	EWSR1	45	5	7	5.47527	4.54964	stability	2.36039
P51114	FXR1	45	3	13	4.52288	3.11494	stability	2.35936
P21953	BCKDHB	30	5	7	6	4.56875	expression/solubility	2.35918
Q01518|Q01518-2	CAP1	45	8	29	5.4005	6.38789	stability	2.35857
P20248	CCNA2	45	5	7	6	-7.73009	stability	2.35784
P49368	CCT3	45	19	35	5.28994	-2.36021	stability	2.35689
O75362	ZNF217	30	4	10	5.3207	-6.71386	stability	2.35629
P15291|P15291-2	B4GALT1	30	2	3	5.23042	6.73905	stability	2.35311
Q9ULH0|Q9ULH0-4|Q9ULH0-2|Q9ULH0-5	KIDINS220	45	2	7	5.65452	-3.60849	expression/solubility	2.35009
Q9NUU7	DDX19A	45	2	11	4.52288	-3.70707	stability	2.34979
P31946|P31946-2	YWHAB	45	6	7	4.52288	3.99314	stability	2.34939
Q9UMS0|Q9UMS0-3	NFU1	45	4	6	6	9.58101	stability	2.34683
P35270	SPR	45	7	11	4.52288	-2.36239	stability	2.3448
P53618	COPB1	45	8	47	5.26535	2.11052	stability	2.34387
P67812|P67812-3|P67812-4	SEC11A	30	2	2	6	7.81828	expression/solubility	2.34382
Q8N0W3|Q8N0W3-2	FUK	45	4	12	5.61272	-0.69004	stability	2.34353
O60216	RAD21	45	2	10	6	-20.3075	stability	2.34257
P57764	GSDMD	30	3	7	5.74459	5.64854	stability	2.34116
Q8TED1	GPX8	30	2	3	5.87037	4.69426	expression/solubility	2.34058
P37198	NUP62	45	3	8	4.93432	-6.36731	stability	2.33966
C4AMC7|Q6VEQ5	WASH3P|WASH2P	45	5	10	5.30614	-3.96669	stability	2.33896
O15182	CETN3	45	4	4	5.33275	2.19071	stability	2.3373
O60220	TIMM8A	45	3	5	6	-4.82672	expression/solubility	2.3361
P04150|P04150-10|P04150-11|P04150-3|P04150-8|P04150-2|P04150-5|P04150-6|P04150-7|P04150-9	NR3C1	30	2	15	4.52288	-3.64156	expression/solubility	2.33584
Q53QV2	LBH	30	2	3	4.52288	2.62335	stability	2.33562
P55060|P55060-3	CSE1L	45	10	52	5.50603	8.2603	stability	2.33546
Q13435	SF3B2	45	21	33	6	-9.1807	stability	2.33545
Q9BPX5	ARPC5L	45	4	8	5.65214	-1.26579	stability	2.33511
Q15653|Q15653-2	NFKBIB	30	2	4	4.52288	4.93088	stability	2.33309
Q92576|Q92576-2	PHF3	45	3	6	6	-8.60442	expression/solubility	2.33082
Q9NQT8	KIF13B	30	2	36	5.28726	8.95405	stability	2.32577
Q6YP21|Q6YP21-3	KYAT3	45	12	13	5.02782	-1.82756	stability	2.32466
Q6PJT7-5|Q6PJT7|Q6PJT7-2|Q6PJT7-9	ZC3H14	45	6	16	6	-11.9524	stability	2.32337
P83111|P83111-2	LACTB	30	2	6	5.23797	-7.80226	stability	2.32081
Q9UMS4	PRPF19	45	4	16	4.52288	-0.312496	stability	2.31931
P51513|P51513-3|P51513-4|P51513-5	NOVA1	30	3	5	5.27621	-4.13427	expression/solubility	2.31862
Q96RS6|Q96RS6-2|Q96RS6-3	NUDCD1	45	3	20	5.41754	11.4777	stability	2.31702
Q8TBZ3|Q8TBZ3-2	WDR20	30	2	3	6	-7.28005	expression/solubility	2.31549
Q9UNH7|Q9UNH7-2	SNX6	30	9	14	5.23479	-1.71167	stability	2.31403
P25705|P25705-2	ATP5A1	45	25	25	6	3.01915	expression/solubility	2.31354
[truncated: 2,768 more rows]
