# Supplementary material for: Novel Broad-Spectrum Antiviral Inhibitors Targeting Host Factors Essential for Replication of Pathogenic RNA Viruses
Source: Viruses. 2020 Dec 10;12(12):1423. doi: 10.3390/v12121423 (PMC7762994; doi:10.3390/v12121423)
Supplement: Supplementary file 1 [file viruses-12-01423-s001.zip › Revised Supplementary material 2/Data S4.xlsx]

## Sheet: Legend
Data S4 - 2D-TPP of U87 cells treated with 1 µM, 3 µM, 10 µM or 30 µM TH6744 for 1.5 hours
Summarized are a list of proteins identified in each replicate and experimental condition
Columns	Description
protein_id	Uniprot identifier
Gene_name	Gene name
temperature	Temperature ( ͦC)
norm_rel_fc_protein_0_unmodified	Normalized relative fold change of protein in 30 µM TH6744 sample with respect to DMSO
norm_rel_fc_protein_1_unmodified	Normalized relative fold change of protein in 10 µM TH6744 sample with respect to DMSO
norm_rel_fc_protein_3_unmodified	Normalized relative fold change of protein in 3 µM TH6744 sample with respect to DMSO
norm_rel_fc_protein_10_unmodified	Normalized relative fold change of protein in 1 µM TH6744 sample with respect to DMSO
norm_rel_fc_protein_30_unmodified	Normalized relative fold change of protein in DMSO sample with respect to DMSO
pec50	Logaritm 10 of half-maximal effective concentration
slope	Slope of the dose-response curve
r_sq	R2 value of the dose-response curve
qupm	Quantified unique peptides
qssm	Quantified unique spectra
experiment	Experiment identifier

## Sheet: Experiment details
2D-TPP experimental details
Labelling information. Samples with different TH6744 doses distributed between TMTpro-sets
Compound	Experiment	Temperature	126	127L	127H	128L	128H	129L	129H	130L	130H	131L	131H	132L	132H	133L	133H	RefCol
TH6744	Set1	42	30	10	3	1	0											128H
TH6744	Set1	45						30	10	3	1	0						131L
TH6744	Set1	48											30	10	3	1	0	133H
TH6744	Set2	51	30	10	3	1	0											128H
TH6744	Set2	54						30	10	3	1	0						131L
TH6744	Set2	57											30	10	3	1	0	133H
TH6744	Set3	60	30	10	3	1	0											128H
TH6744	Set3	63						30	10	3	1	0						131L
TH6744	Set3	66											30	10	3	1	0	133H

## Sheet: Data S4
protein_id	gene_name	temperature	norm_rel_fc_protein_0_unmodified	norm_rel_fc_protein_1_unmodified	norm_rel_fc_protein_3_unmodified	norm_rel_fc_protein_10_unmodified	norm_rel_fc_protein_30_unmodified	pec50	slope	r_sq	qupm	qssm	experiment
A0A087WUL8	NBPF19|NBPF26|NBPF1|NBPF20|NBPF8|NBPF12|NBPF14	45	1	0.969735	0.761041	0.630037	0.627216	5.61462	-6.41287	0.999841	2	2	Set1
A0AVT1	UBA6	51	1	1.34866	1.57211	1.5768	1.55742	6.05042	8	0.995525	29	38	Set2
A0FGR8	ESYT2	54	1	0.913852	0.761757	0.586954	0.511139	5.51725	-3.36189	0.99808	7	8	Set2
A0FGR8	ESYT2	57	1	0.881869	0.712689	0.53097	0.549289	5.70966	-4.09352	0.986181	7	8	Set2
A0FGR8-2	ESYT2	54	1	0.913852	0.761757	0.586954	0.511139	5.51725	-3.36189	0.99808	7	8	Set2
A0FGR8-2	ESYT2	57	1	0.881869	0.712689	0.53097	0.549289	5.70966	-4.09352	0.986181	7	8	Set2
A0FGR8-6	ESYT2	54	1	0.913852	0.761757	0.586954	0.511139	5.51725	-3.36189	0.99808	7	8	Set2
A0FGR8-6	ESYT2	57	1	0.881869	0.712689	0.53097	0.549289	5.70966	-4.09352	0.986181	7	8	Set2
A1A4S6	ARHGAP10	51	1	1.23311	1.26896	1.28392	1.59786	5.45647	1.51368	0.837323	2	2	Set2
A1L0T0	ILVBL	48	1	1.01527	1.22601	1.44856	1.62665	5.3154	3.66322	0.988082	6	6	Set1
A1L157	TSPAN11	60	1	1.56504	2.05694	2.10991	2.1108	6.00562	6.17156	0.999998	1	1	Set3
A1L390	PLEKHG3	48	1	1.06691	0.964658	0.676327	0.560276	5.14797	-7.04475	0.976159	1	1	Set1
A1L390-3	PLEKHG3	48	1	1.06691	0.964658	0.676327	0.560276	5.14797	-7.04475	0.976159	1	1	Set1
A1L4H1	SSC5D	48	1	1.26883	1.44239	1.51878	2.22869	5.19616	2.21844	0.865649	1	1	Set1
A1L4H1-2	SSC5D	48	1	1.26883	1.44239	1.51878	2.22869	5.19616	2.21844	0.865649	1	1	Set1
A1X283	SH3PXD2B	51	1	1.06468	1.07508	1.27776	1.55619	5.03714	4.68355	0.967674	9	9	Set2
A3KMH1	VWA8	48	1	0.933358	0.970481	0.65608	0.517411	5.13601	-6.69913	0.976776	8	9	Set1
A3KMH1-3	VWA8	48	1	0.933358	0.970481	0.65608	0.517411	5.13601	-6.69913	0.976776	8	9	Set1
A3KN83	SBNO1	51	1	1.00568	0.966274	0.856515	0.576484	4.93545	-10.2379	0.991259	6	6	Set2
A3KN83-2	SBNO1	51	1	1.00568	0.966274	0.856515	0.576484	4.93545	-10.2379	0.991259	6	6	Set2
A3KN83-3	SBNO1	51	1	1.00568	0.966274	0.856515	0.576484	4.93545	-10.2379	0.991259	6	6	Set2
A4D1E9	GTPBP10	48	1	0.920828	0.947289	0.680864	0.608315	5.24343	-5.80296	0.953177	8	9	Set1
A4D2B0	MBLAC1	63	1	0.89889	0.848079	0.677278	0.633772	5.52769	-2.98847	0.972524	1	1	Set3
A5A3E0	POTEF	45	1	0.952632	1.11607	1.04544	0.635376	4.78432	-50	0.871325	1	2	Set1
A5A3E0	POTEF	60	1	0.546562	0.439139	0.510552	0.428973	6.26144	-5.05124	0.971028	1	3	Set3
A5A3E0	POTEF	66	1	1.33218	1.02044	0.528442	0.2092	4.99534	-8	0.85016	1	3	Set3
A6NHX0	GATSL2	63	1	1.23655	0.899876	1.53955	1.64161	5.20635	15	0.82771	3	3	Set3
A6NIH7	UNC119B	57	1	0.876411	0.764093	0.625043	0.589987	5.67761	-3.00334	0.994275	3	4	Set2
A6NIH7	UNC119B	60	1	0.817751	0.696043	0.544714	0.540715	5.82679	-3.0291	0.988437	4	6	Set3
A6NIH7	UNC119B	63	1	0.763417	0.750326	0.607187	0.493969	5.75148	-1.75558	0.951112	4	6	Set3
A6NIH7	UNC119B	66	1	0.86284	0.756881	0.567694	0.465507	5.52188	-2.74577	0.988386	4	6	Set3
A6NNY8	USP27X	48	1	1.18649	1.26493	1.30701	2.07134	4.90195	8.78405	0.846413	1	1	Set1
A6QL64	ANKRD36|ANKRD36B	45	1	0.999617	1.05102	1.20296	2.65747	4.90862	21.5521	0.998737	1	1	Set1
A6QL64-3	ANKRD36|ANKRD36B	45	1	0.999617	1.05102	1.20296	2.65747	4.90862	21.5521	0.998737	1	1	Set1
A7E2V4	ZSWIM8	48	1	1.10448	0.989563	1.24701	1.66251	4.99534	50	0.957611	3	4	Set1
A7E2V4-3	ZSWIM8	48	1	1.10448	0.989563	1.24701	1.66251	4.99534	50	0.957611	3	4	Set1
A7E2V4-4	ZSWIM8	48	1	1.10448	0.989563	1.24701	1.66251	4.99534	50	0.957611	3	4	Set1
A7E2V4-5	ZSWIM8	48	1	1.10448	0.989563	1.24701	1.66251	4.99534	50	0.957611	3	4	Set1
A7E2Y1	MYH7B	48	1	1.36481	1.19853	1.00476	2.34416	4.87016	43.4283	0.861772	1	1	Set1
A7KAX9	ARHGAP32	54	1	0.914178	0.764164	0.753122	0.622538	5.56962	-2.24883	0.941227	1	1	Set2
A7KAX9-2	ARHGAP32	54	1	0.914178	0.764164	0.753122	0.622538	5.56962	-2.24883	0.941227	1	1	Set2
A8CG34	POM121C|POM121	63	1	0.969899	0.904217	0.7626	0.509141	5.05555	-4.03937	0.967623	3	3	Set3
A8CG34-2	POM121C|POM121	63	1	0.969899	0.904217	0.7626	0.509141	5.05555	-4.03937	0.967623	3	3	Set3
A8MPP1	DDX11L8|DDX12P|DDX11	45	1	1.04128	0.684271	0.37123	0.405583	5.52537	-50	0.992817	1	1	Set1
A8MPP1	DDX11L8|DDX12P|DDX11	48	1	0.664496	0.458155	0.447163	0.421943	6.06954	-4.72728	0.997977	1	1	Set1
A8MTZ0	BBIP1	45	1	1.03622	0.784567	0.52681	0.584831	5.52439	-50	0.978347	1	2	Set1
A8MTZ0-2	BBIP1	45	1	1.03622	0.784567	0.52681	0.584831	5.52439	-50	0.978347	1	2	Set1
A8MXV4	NUDT19	57	1	1.08033	0.979761	1.30081	1.62442	4.99534	15	0.976553	9	14	Set2
A8MXV4	NUDT19	60	1	1.09822	1.20698	1.791	2.24442	5.14936	4.40663	0.990106	2	2	Set3
B1AJZ9	FHAD1	57	1	1.05408	1.15585	0.954122	1.50843	4.78432	50	0.851454	1	1	Set2
B1AJZ9	FHAD1	63	1	0.817732	0.855017	0.704542	0.589751	5.56095	-1.8147	0.891262	2	2	Set3
B1AJZ9-3	FHAD1	57	1	1.05408	1.15585	0.954122	1.50843	4.78432	50	0.851454	1	1	Set2
B1AJZ9-3	FHAD1	63	1	0.817732	0.855017	0.704542	0.589751	5.56095	-1.8147	0.891262	2	2	Set3
B1AJZ9-4	FHAD1	57	1	1.05408	1.15585	0.954122	1.50843	4.78432	50	0.851454	1	1	Set2
B1AJZ9-4	FHAD1	63	1	0.817732	0.855017	0.704542	0.589751	5.56095	-1.8147	0.891262	2	2	Set3
B4DH59	NBPF19|NBPF26|NBPF1|NBPF20|NBPF8|NBPF12|NBPF14	45	1	0.969735	0.761041	0.630037	0.627216	5.61462	-6.41287	0.999841	2	2	Set1
E9PRG8	C11ORF98	60	1	0.70405	0.514287	0.339727	0.339568	5.9148	-3.11259	0.993446	1	1	Set3
O00116	AGPS	45	1	1.09533	1.40971	1.37065	1.55082	5.63871	2.68812	0.897945	5	5	Set1
O00116	AGPS	51	1	1.01731	0.951565	0.610659	0.55958	5.25688	-7.95162	0.998273	5	5	Set2
O00116	AGPS	54	1	0.939699	0.898159	0.76371	0.627481	5.24166	-3.13732	0.972934	5	5	Set2
O00116	AGPS	66	1	0.444067	0.342013	0.332996	0.404868	6.05042	-50	0.97097	1	1	Set3
O00139	KIF2A	63	1	0.926235	0.602251	1.32357	1.86186	4.99534	50	0.816398	1	1	Set3
O00139-1	KIF2A	63	1	0.926235	0.602251	1.32357	1.86186	4.99534	50	0.816398	1	1	Set3
O00139-2	KIF2A	63	1	0.926235	0.602251	1.32357	1.86186	4.99534	50	0.816398	1	1	Set3
O00139-4	KIF2A	63	1	0.926235	0.602251	1.32357	1.86186	4.99534	50	0.816398	1	1	Set3
O00139-5	KIF2A	63	1	0.926235	0.602251	1.32357	1.86186	4.99534	50	0.816398	1	1	Set3
O00148	DDX39A	48	1	0.988593	0.823454	0.459703	0.467527	5.41737	-8	0.996569	7	22	Set1
O00159	MYO1C	51	1	1.1808	1.27279	1.51837	1.59935	5.57325	2.73227	0.978147	15	18	Set2
O00159-2	MYO1C	51	1	1.1808	1.27279	1.51837	1.59935	5.57325	2.73227	0.978147	15	18	Set2
O00159-3	MYO1C	51	1	1.1808	1.27279	1.51837	1.59935	5.57325	2.73227	0.978147	15	18	Set2
O00160	MYO1F	45	1	1.06385	0.949398	1.05992	0.525265	4.78432	-50	0.9497	2	3	Set1
O00186	STXBP3	51	1	1.36883	1.6345	2.25252	2.28706	5.61888	3.29837	0.973571	2	2	Set2
O00203	AP3B1	51	1	1.16438	1.41964	1.46249	1.56698	5.75941	3.05806	0.977654	16	19	Set2
O00203	AP3B1	60	1	0.96969	0.898604	0.747279	0.643169	5.27187	-3.71872	0.993794	4	6	Set3
O00203	AP3B1	63	1	1.22331	1.58996	2.26288	1.88884	5.73455	5.37098	0.841582	4	6	Set3
O00203-3	AP3B1	60	1	0.96969	0.898604	0.747279	0.643169	5.27187	-3.71872	0.993794	4	6	Set3
O00203-3	AP3B1	63	1	1.22331	1.58996	2.26288	1.88884	5.73455	5.37098	0.841582	4	6	Set3
O00214	LGALS8	57	1	0.922218	1.21576	1.62457	1.53164	5.41737	8	0.942799	3	3	Set2
O00214-2	LGALS8	57	1	0.922218	1.21576	1.62457	1.53164	5.41737	8	0.942799	3	3	Set2
O00217	NDUFS8	54	1	1.05875	0.979476	0.78642	0.466214	4.96126	-10.3591	0.983563	1	1	Set2
O00217	NDUFS8	57	1	0.765314	0.615695	0.38928	0.392163	5.80087	-3.05049	0.981797	1	1	Set2
O00231	PSMD11	54	1	0.939723	0.807297	0.422288	0.344956	5.36811	-5.13816	0.995738	22	96	Set2
O00231	PSMD11	57	1	0.904706	0.668647	0.297205	0.244236	5.4885	-4.54583	0.996614	22	96	Set2
O00231	PSMD11	60	1	0.920483	0.664361	0.364798	0.344489	5.5461	-4.93498	0.997692	10	12	Set3
O00231-2	PSMD11	60	1	0.920483	0.664361	0.364798	0.344489	5.5461	-4.93498	0.997692	10	12	Set3
O00232	PSMD12	54	1	0.967697	0.800032	0.441222	0.347493	5.3607	-4.96988	0.999612	24	111	Set2
O00232	PSMD12	57	1	0.858479	0.654343	0.285088	0.220929	5.50874	-3.8589	0.991566	24	111	Set2
O00232	PSMD12	60	1	0.901981	0.739339	0.359351	0.346641	5.47473	-5.1147	0.985088	6	8	Set3
O00232	PSMD12	63	1	1.38797	1.66383	2.5133	2.10017	5.78134	4.30462	0.832219	6	8	Set3
O00232-2	PSMD12	60	1	0.901981	0.739339	0.359351	0.346641	5.47473	-5.1147	0.985088	6	8	Set3
O00232-2	PSMD12	63	1	1.38797	1.66383	2.5133	2.10017	5.78134	4.30462	0.832219	6	8	Set3
O00264	PGRMC1	42	1	1.18098	1.28925	1.69996	1.6607	5.57876	3.88929	0.941288	4	7	Set1
O00264	PGRMC1	48	1	1.09421	1.29074	1.48274	1.57016	5.53023	3.44284	0.998445	4	7	Set1
O00264	PGRMC1	60	1	1.09327	1.04319	1.32047	1.59076	5.03956	5.7965	0.961933	3	4	Set3
O00264	PGRMC1	63	1	1.18007	1.19381	1.42993	1.50421	5.55541	2.46684	0.941899	3	4	Set3
O00264-2	PGRMC1	60	1	1.09327	1.04319	1.32047	1.59076	5.03956	5.7965	0.961933	3	4	Set3
O00264-2	PGRMC1	63	1	1.18007	1.19381	1.42993	1.50421	5.55541	2.46684	0.941899	3	4	Set3
O00273	DFFA	60	1	0.960113	1.01039	1.36493	1.50803	5.09905	9.46351	0.993595	10	22	Set3
O00291	HIP1	51	1	1.11907	1.27334	1.54599	1.72525	5.38756	3.13624	0.991383	15	16	Set2
O00291-4	HIP1	51	1	1.11907	1.27334	1.54599	1.72525	5.38756	3.13624	0.991383	15	16	Set2
O00299	CLIC1	63	1	1.08611	1.63077	2.20483	1.79236	5.70883	8.12702	0.829111	4	6	Set3
O00300	TNFRSF11B	45	1	1.05381	1.02938	1.23659	1.73774	4.93984	12.4562	0.990152	1	2	Set1
O00303	EIF3F	51	1	1.44656	1.77634	2.92086	2.90239	5.52242	4.12855	0.959066	7	12	Set2
O00329	PIK3CD	57	1	0.971391	1.67881	1.75187	1.64795	5.8394	50	0.979245	3	4	Set2
O00338	SULT1C2	45	1	0.943802	0.880342	0.858244	2.96405	4.78432	50	0.988791	1	1	Set1
O00338-2	SULT1C2	45	1	0.943802	0.880342	0.858244	2.96405	4.78432	50	0.988791	1	1	Set1
O00391	QSOX1	45	1	1.19766	1.11278	1.43974	3.46889	4.91297	17.5692	0.987867	2	2	Set1
O00391	QSOX1	54	1	1.29163	1.29094	1.51358	1.82153	5.42046	1.98055	0.912823	5	6	Set2
O00391-2	QSOX1	45	1	1.19766	1.11278	1.43974	3.46889	4.91297	17.5692	0.987867	2	2	Set1
O00391-2	QSOX1	54	1	1.29163	1.29094	1.51358	1.82153	5.42046	1.98055	0.912823	5	6	Set2
O00399	DCTN6	66	1	0.946615	0.744154	0.503934	0.419621	5.45845	-4.08575	0.999133	4	5	Set3
O00400	SLC33A1	48	1	1.06315	1.24341	1.5075	1.64781	5.38018	3.66574	0.997242	1	1	Set1
O00400	SLC33A1	51	1	1.19628	1.51825	1.9099	1.99395	5.57381	3.66548	0.997065	2	3	Set2
O00400	SLC33A1	57	1	1.03453	1.2516	1.52001	1.51484	5.5211	6.86802	0.997443	2	3	Set2
O00422	SAP18	51	1	1.21162	1.2407	1.74508	1.85842	5.39095	3.69233	0.949235	2	2	Set2
O00423	EML1	63	1	1.60062	1.42577	2.01462	1.93923	6.04329	1.88476	0.826285	1	1	Set3
O00423-3	EML1	63	1	1.60062	1.42577	2.01462	1.93923	6.04329	1.88476	0.826285	1	1	Set3
O00425	IGF2BP3	48	1	1.02472	1.01513	1.13314	1.52652	4.9303	15.5409	0.995758	15	28	Set1
O00425	IGF2BP3	51	1	1.40884	1.72583	2.2835	2.52748	5.55691	2.80327	0.989264	4	5	Set2
O00425	IGF2BP3	57	1	1.11303	1.4619	1.75292	1.55647	5.78817	6.80394	0.898311	4	5	Set2
O00425	IGF2BP3	63	1	1.18354	0.870789	1.49137	1.85656	4.99534	15	0.910544	3	3	Set3
O00429	DNM1L	51	1	0.949951	0.824053	0.573436	0.452322	5.33781	-3.90183	0.997128	27	48	Set2
O00429-3	DNM1L	51	1	0.949951	0.824053	0.573436	0.452322	5.33781	-3.90183	0.997128	27	48	Set2
O00442	RTCA	60	1	0.84342	0.87704	0.605184	0.60578	5.56953	-2.84533	0.863054	5	6	Set3
O00442	RTCA	63	1	0.853143	0.838844	0.809205	0.52395	5.2193	-1.91779	0.810631	5	6	Set3
O00442-2	RTCA	60	1	0.84342	0.87704	0.605184	0.60578	5.56953	-2.84533	0.863054	5	6	Set3
O00442-2	RTCA	63	1	0.853143	0.838844	0.809205	0.52395	5.2193	-1.91779	0.810631	5	6	Set3
O00458	IFRD1	48	1	0.948977	1.02479	1.24059	1.62785	4.95585	10.7107	0.989836	6	7	Set1
O00458	IFRD1	51	1	1.0131	1.22718	1.4453	1.77945	5.17385	3.47166	0.971923	7	8	Set2
O00458	IFRD1	54	1	1.12909	1.27764	1.52132	1.56186	5.57364	3.48018	0.990166	7	8	Set2
O00458-2	IFRD1	48	1	0.948977	1.02479	1.24059	1.62785	4.95585	10.7107	0.989836	6	7	Set1
O00458-2	IFRD1	51	1	1.0131	1.22718	1.4453	1.77945	5.17385	3.47166	0.971923	7	8	Set2
O00458-2	IFRD1	54	1	1.12909	1.27764	1.52132	1.56186	5.57364	3.48018	0.990166	7	8	Set2
O00468	AGRN	60	1	1.05391	1.3349	1.77731	1.93782	5.38156	4.33261	0.999081	4	5	Set3
O00468	AGRN	63	1	1.05869	1.49856	2.594	2.85606	5.33737	5.38841	0.999805	4	5	Set3
O00468	AGRN	66	1	1.11751	1.12315	2.62306	2.37294	5.41737	22	0.968839	4	5	Set3
O00468-2	AGRN	60	1	1.05391	1.3349	1.77731	1.93782	5.38156	4.33261	0.999081	4	5	Set3
O00468-2	AGRN	63	1	1.05869	1.49856	2.594	2.85606	5.33737	5.38841	0.999805	4	5	Set3
O00468-2	AGRN	66	1	1.11751	1.12315	2.62306	2.37294	5.41737	22	0.968839	4	5	Set3
O00468-3	AGRN	60	1	1.05391	1.3349	1.77731	1.93782	5.38156	4.33261	0.999081	4	5	Set3
O00468-3	AGRN	63	1	1.05869	1.49856	2.594	2.85606	5.33737	5.38841	0.999805	4	5	Set3
O00468-3	AGRN	66	1	1.11751	1.12315	2.62306	2.37294	5.41737	22	0.968839	4	5	Set3
O00468-4	AGRN	60	1	1.05391	1.3349	1.77731	1.93782	5.38156	4.33261	0.999081	4	5	Set3
O00468-4	AGRN	63	1	1.05869	1.49856	2.594	2.85606	5.33737	5.38841	0.999805	4	5	Set3
O00468-4	AGRN	66	1	1.11751	1.12315	2.62306	2.37294	5.41737	22	0.968839	4	5	Set3
O00468-5	AGRN	60	1	1.05391	1.3349	1.77731	1.93782	5.38156	4.33261	0.999081	4	5	Set3
O00468-5	AGRN	63	1	1.05869	1.49856	2.594	2.85606	5.33737	5.38841	0.999805	4	5	Set3
O00468-5	AGRN	66	1	1.11751	1.12315	2.62306	2.37294	5.41737	22	0.968839	4	5	Set3
O00468-6	AGRN	60	1	1.05391	1.3349	1.77731	1.93782	5.38156	4.33261	0.999081	4	5	Set3
O00468-6	AGRN	63	1	1.05869	1.49856	2.594	2.85606	5.33737	5.38841	0.999805	4	5	Set3
O00468-6	AGRN	66	1	1.11751	1.12315	2.62306	2.37294	5.41737	22	0.968839	4	5	Set3
O00468-7	AGRN	60	1	1.05391	1.3349	1.77731	1.93782	5.38156	4.33261	0.999081	4	5	Set3
O00468-7	AGRN	63	1	1.05869	1.49856	2.594	2.85606	5.33737	5.38841	0.999805	4	5	Set3
O00468-7	AGRN	66	1	1.11751	1.12315	2.62306	2.37294	5.41737	22	0.968839	4	5	Set3
O00469-2	PLOD2	57	1	1.2287	1.35743	2.00591	1.81267	5.58285	4.85747	0.875753	24	58	Set2
O00469-2	PLOD2	60	1	1.07808	1.27921	1.96726	1.99203	5.40642	7.78644	0.994671	18	43	Set3
O00469-2	PLOD2	63	1	1.27207	1.61742	2.47592	2.26869	5.57394	5.25501	0.935188	18	43	Set3
O00471	EXOC5	51	1	1.47645	1.53029	2.14913	2.14432	5.7169	2.62752	0.924729	1	1	Set2
O00478	BTN3A3	45	1	1.11114	1.21924	1.37789	23.5981	4.89518	38.8691	0.99985	1	1	Set1
O00481	BTN3A1	48	1	1.03682	1.10442	0.751591	0.331288	4.98705	-40.6245	0.969409	1	1	Set1
O00481-4	BTN3A1	48	1	1.03682	1.10442	0.751591	0.331288	4.98705	-40.6245	0.969409	1	1	Set1
O00487	PSMD14	54	1	1.00008	0.844229	0.477605	0.420726	5.36081	-6.27224	0.999602	14	41	Set2
O00487	PSMD14	57	1	0.896765	0.679047	0.347236	0.271637	5.48588	-4.04869	0.99723	14	41	Set2
O00487	PSMD14	60	1	0.830914	0.640935	0.36431	0.335264	5.62835	-3.47948	0.989703	3	3	Set3
O00499	BIN1	60	1	1.0262	1.02207	0.971069	0.662542	4.78432	-15	0.984549	7	8	Set3
O00499-10	BIN1	60	1	1.0262	1.02207	0.971069	0.662542	4.78432	-15	0.984549	7	8	Set3
O00499-11	BIN1	60	1	1.0262	1.02207	0.971069	0.662542	4.78432	-15	0.984549	7	8	Set3
O00499-2	BIN1	60	1	1.0262	1.02207	0.971069	0.662542	4.78432	-15	0.984549	7	8	Set3
O00499-3	BIN1	60	1	1.0262	1.02207	0.971069	0.662542	4.78432	-15	0.984549	7	8	Set3
O00499-4	BIN1	60	1	1.0262	1.02207	0.971069	0.662542	4.78432	-15	0.984549	7	8	Set3
O00499-5	BIN1	60	1	1.0262	1.02207	0.971069	0.662542	4.78432	-15	0.984549	7	8	Set3
O00499-6	BIN1	60	1	1.0262	1.02207	0.971069	0.662542	4.78432	-15	0.984549	7	8	Set3
O00499-7	BIN1	60	1	1.0262	1.02207	0.971069	0.662542	4.78432	-15	0.984549	7	8	Set3
O00499-8	BIN1	60	1	1.0262	1.02207	0.971069	0.662542	4.78432	-15	0.984549	7	8	Set3
O00499-9	BIN1	60	1	1.0262	1.02207	0.971069	0.662542	4.78432	-15	0.984549	7	8	Set3
O00505	KPNA3	63	1	1.17706	1.44724	2.1574	2.02793	5.50078	8.0874	0.954781	2	2	Set3
O00506	STK25	48	1	0.855655	0.861088	0.665908	0.577228	5.46863	-2.45257	0.930456	2	5	Set1
O00506	STK25	51	1	0.910066	0.679692	0.326473	0.26975	5.48609	-4.49312	0.997327	2	2	Set2
O00506	STK25	54	1	0.607706	0.460937	0.289451	0.180015	5.91712	-2.06649	0.992534	2	2	Set2
O00506-2	STK25	51	1	0.910066	0.679692	0.326473	0.26975	5.48609	-4.49312	0.997327	2	2	Set2
O00506-2	STK25	54	1	0.607706	0.460937	0.289451	0.180015	5.91712	-2.06649	0.992534	2	2	Set2
O00506-3	STK25	51	1	0.910066	0.679692	0.326473	0.26975	5.48609	-4.49312	0.997327	2	2	Set2
O00506-3	STK25	54	1	0.607706	0.460937	0.289451	0.180015	5.91712	-2.06649	0.992534	2	2	Set2
O00507	USP9Y|USP9X	60	1	0.785754	0.950812	0.512925	0.480155	5.28631	-8.89162	0.804362	2	2	Set3
O00507	USP9Y|USP9X	63	1	2.00582	1.1993	3.64622	3.33642	5.47543	50	0.810823	2	2	Set3
O00507-2	USP9Y|USP9X	60	1	0.785754	0.950812	0.512925	0.480155	5.28631	-8.89162	0.804362	2	2	Set3
O00507-2	USP9Y|USP9X	63	1	2.00582	1.1993	3.64622	3.33642	5.47543	50	0.810823	2	2	Set3
O00534	VWA5A	66	1	1.15932	1.24125	1.45928	1.54444	5.5498	2.70582	0.97892	2	2	Set3
O00541	PES1	51	1	1.14574	1.27417	1.34467	1.62961	5.35303	2.15128	0.928441	2	3	Set2
O00541	PES1	54	1	1.1222	1.26607	1.23465	1.60211	5.2323	2.02284	0.828915	2	3	Set2
O00541-2	PES1	51	1	1.14574	1.27417	1.34467	1.62961	5.35303	2.15128	0.928441	2	3	Set2
O00541-2	PES1	54	1	1.1222	1.26607	1.23465	1.60211	5.2323	2.02284	0.828915	2	3	Set2
O00560	SDCBP	63	1	0.907973	0.888418	0.717987	0.638586	5.38796	-2.97353	0.959397	9	19	Set3
O00560-2	SDCBP	63	1	0.907973	0.888418	0.717987	0.638586	5.38796	-2.97353	0.959397	9	19	Set3
O00560-3	SDCBP	63	1	0.907973	0.888418	0.717987	0.638586	5.38796	-2.97353	0.959397	9	19	Set3
O00566	MPHOSPH10	48	1	1.11708	0.896004	1.02065	1.52102	4.78432	15	0.895138	4	4	Set1
O00566	MPHOSPH10	57	1	1.05388	1.12886	1.278	1.72273	4.95028	5.73834	0.948081	1	1	Set2
O00567	NOP56	51	1	1.25426	1.59699	1.43976	1.7482	5.7989	1.71813	0.84847	11	11	Set2
O00571	DDX3X	51	1	1.30851	1.44098	1.96248	2.10727	5.51203	2.94646	0.969084	11	15	Set2
O00571	DDX3X	66	1	0.557066	0.739177	0.543993	0.595053	6.26144	-50	0.830543	5	5	Set3
O00571-2	DDX3X	66	1	0.557066	0.739177	0.543993	0.595053	6.26144	-50	0.830543	5	5	Set3
O00592	PODXL	51	1	1.12158	0.801657	0.450495	0.449063	5.50974	-43.7782	0.961343	1	1	Set2
O00592-2	PODXL	51	1	1.12158	0.801657	0.450495	0.449063	5.50974	-43.7782	0.961343	1	1	Set2
O00622	CYR61	57	1	1.14269	1.10478	1.30595	1.72834	4.97858	5.0748	0.91193	2	2	Set2
O00625	PIR	57	1	1.1022	1.19625	1.49709	1.66371	5.32023	3.50811	0.986785	6	11	Set2
O00625	PIR	60	1	1.10708	1.45671	1.96784	2.55907	5.22	3.39934	0.983242	3	4	Set3
O00625	PIR	63	1	1.32657	1.17347	1.89871	2.33106	5.17716	4.20914	0.922999	3	4	Set3
O00635	TRIM38	48	1	0.790383	0.799501	1.39751	1.87683	4.99534	43	0.902337	2	2	Set1
O00746	NME4	63	1	0.799387	0.579129	0.735185	0.645027	6.05042	-8	0.873679	2	3	Set3
O00746-2	NME4	63	1	0.799387	0.579129	0.735185	0.645027	6.05042	-8	0.873679	2	3	Set3
O00748	CES2	54	1	1.65976	1.57919	1.94918	1.76465	6.26144	5.07824	0.871688	6	7	Set2
O00748	CES2	57	1	1.20895	1.8873	2.78009	3.01529	5.47123	4.26735	0.999505	6	7	Set2
O00764	PDXK	60	1	1.03802	0.884003	0.505117	0.444508	5.31971	-6.82613	0.993865	11	29	Set3
O00764	PDXK	63	1	0.855937	0.806528	0.229339	0.203014	5.37794	-7.14915	0.966185	11	29	Set3
O00767	SCD	51	1	1.35952	1.59797	2.06631	1.99287	5.7683	3.38499	0.960131	2	3	Set2
O00767	SCD	54	1	1.30322	1.53318	1.82255	1.90683	5.71141	2.80025	0.993674	2	3	Set2
O00767	SCD	60	1	1.95533	1.4518	2.81236	3.45725	5.34387	2.52639	0.83694	1	1	Set3
O00767	SCD	63	1	1.18084	1.39454	1.68232	1.93964	5.42038	2.78845	0.987753	1	1	Set3
O00767	SCD	66	1	0.293271	0.294769	0.464911	0.335897	6.26144	-50	0.944104	1	1	Set3
O14519	CDK2AP1	45	1	0.939787	1.02597	0.815351	0.596691	4.99534	-36	0.965217	1	3	Set1
O14519-2	CDK2AP1	45	1	0.939787	1.02597	0.815351	0.596691	4.99534	-36	0.965217	1	3	Set1
O14545	TRAFD1	63	1	1.06109	0.941884	1.35182	1.67864	4.99534	15	0.979534	6	6	Set3
O14548	COX7A2L	63	1	0.937367	0.959545	0.753296	0.559642	5.06081	-5.27178	0.968722	1	1	Set3
O14558	HSPB6	63	1	1.28525	1.07788	1.67552	2.37063	5.00139	6.77972	0.932765	1	1	Set3
O14569	CYB561D2	48	1	1.2246	1.41323	1.55653	2.06584	5.28399	2.28553	0.924011	1	1	Set1
O14576	DYNC1I1	45	1	0.976553	0.995081	1.08039	1.69858	4.78432	15	0.990406	8	8	Set1
O14576-2	DYNC1I1	45	1	0.976553	0.995081	1.08039	1.69858	4.78432	15	0.990406	8	8	Set1
O14617	AP3D1	63	1	1.09874	0.967845	1.80562	1.52935	5.28299	50	0.840786	2	2	Set3
O14617-4	AP3D1	63	1	1.09874	0.967845	1.80562	1.52935	5.28299	50	0.840786	2	2	Set3
O14617-5	AP3D1	51	1	1.21156	1.54483	1.47594	1.78658	5.63673	1.95955	0.896416	24	38	Set2
O14617-5	AP3D1	63	1	1.09874	0.967845	1.80562	1.52935	5.28299	50	0.840786	2	2	Set3
O14646	CHD1	63	1	0.905904	1.10321	1.54846	2.56036	4.94136	10.3382	0.989689	2	3	Set3
O14646-2	CHD1	63	1	0.905904	1.10321	1.54846	2.56036	4.94136	10.3382	0.989689	2	3	Set3
O14653	GOSR2	57	1	1.21389	1.04112	1.4404	1.63744	5.14449	5.44842	0.847403	2	3	Set2
O14653	GOSR2	60	1	1.11405	0.96964	1.23771	1.50026	4.99534	22	0.924977	2	2	Set3
O14653	GOSR2	63	1	0.922821	0.877022	1.36309	1.64577	5.00513	48.7578	0.951997	2	2	Set3
O14653-2	GOSR2	57	1	1.21389	1.04112	1.4404	1.63744	5.14449	5.44842	0.847403	2	3	Set2
O14653-2	GOSR2	60	1	1.11405	0.96964	1.23771	1.50026	4.99534	22	0.924977	2	2	Set3
O14653-2	GOSR2	63	1	0.922821	0.877022	1.36309	1.64577	5.00513	48.7578	0.951997	2	2	Set3
O14653-3	GOSR2	57	1	1.21389	1.04112	1.4404	1.63744	5.14449	5.44842	0.847403	2	3	Set2
O14653-3	GOSR2	60	1	1.11405	0.96964	1.23771	1.50026	4.99534	22	0.924977	2	2	Set3
O14653-3	GOSR2	63	1	0.922821	0.877022	1.36309	1.64577	5.00513	48.7578	0.951997	2	2	Set3
O14656	TOR1A	60	1	1.05958	1.06948	1.58181	1.61967	5.29742	9.04319	0.9909	8	10	Set3
O14656	TOR1A	63	1	1.06024	1.33892	1.92578	1.79913	5.41737	8	0.949094	8	10	Set3
O14656	TOR1A	66	1	1.02519	1.16906	2.04893	1.684	5.41737	15	0.839084	8	10	Set3
O14657	TOR1B	45	1	1.32326	1.33493	1.56659	1.62006	5.89917	1.93054	0.950419	6	7	Set1
O14657	TOR1B	57	1	1.06833	1.23292	1.87926	1.8136	5.41737	8	0.982007	4	5	Set2
O14657	TOR1B	60	1	1.13665	1.14471	1.78394	1.68192	5.41737	15	0.940762	6	7	Set3
O14657	TOR1B	63	1	1.04166	1.16588	1.58528	1.6669	5.33667	5.69933	0.997943	6	7	Set3
O14684	PTGES	51	1	1.5666	1.58765	1.96976	2.23018	5.73056	1.81145	0.947993	2	2	Set2
O14686	KMT2D	51	1	1.06337	1.12206	1.33904	1.89004	4.94215	7.22316	0.966338	2	2	Set2
O14686-3	KMT2D	51	1	1.06337	1.12206	1.33904	1.89004	4.94215	7.22316	0.966338	2	2	Set2
O14727	APAF1	48	1	0.937948	0.907342	0.58837	0.512888	5.28845	-5.61294	0.984735	8	8	Set1
O14727-4	APAF1	48	1	0.937948	0.907342	0.58837	0.512888	5.28845	-5.61294	0.984735	8	8	Set1
O14727-5	APAF1	48	1	0.937948	0.907342	0.58837	0.512888	5.28845	-5.61294	0.984735	8	8	Set1
O14730	RIOK3	54	1	0.977036	0.950537	0.692912	0.62725	5.23852	-6.43244	0.996534	3	3	Set2
O14730	RIOK3	57	1	0.807196	0.819515	0.48083	0.507644	5.62245	-2.97682	0.875612	3	3	Set2
O14730-2	RIOK3	54	1	0.977036	0.950537	0.692912	0.62725	5.23852	-6.43244	0.996534	3	3	Set2
O14730-2	RIOK3	57	1	0.807196	0.819515	0.48083	0.507644	5.62245	-2.97682	0.875612	3	3	Set2
O14733	MAP2K7	45	1	0.932724	0.808063	0.576492	0.530017	5.46376	-4.17242	0.994704	6	9	Set1
O14733	MAP2K7	48	1	0.973378	0.817749	0.498957	0.370016	5.31713	-4.47451	0.998896	6	9	Set1
O14733-2	MAP2K7	45	1	0.932724	0.808063	0.576492	0.530017	5.46376	-4.17242	0.994704	6	9	Set1
O14733-2	MAP2K7	48	1	0.973378	0.817749	0.498957	0.370016	5.31713	-4.47451	0.998896	6	9	Set1
O14733-3	MAP2K7	45	1	0.932724	0.808063	0.576492	0.530017	5.46376	-4.17242	0.994704	6	9	Set1
O14733-3	MAP2K7	48	1	0.973378	0.817749	0.498957	0.370016	5.31713	-4.47451	0.998896	6	9	Set1
O14734	ACOT8	54	1	1.49098	1.73753	1.7901	1.71934	6.05042	15	0.987488	3	3	Set2
O14735	CDIPT	42	1	1.26565	1.45393	1.96282	2.06928	5.52363	3.25179	0.978704	2	2	Set1
O14735	CDIPT	45	1	1.42135	1.28911	1.95395	1.93433	5.62968	2.56028	0.830714	2	2	Set1
O14735	CDIPT	48	1	1.17532	1.52385	1.73996	2.17661	5.36528	2.6077	0.966685	2	2	Set1
O14735	CDIPT	51	1	1.23792	1.36019	1.57558	1.53147	5.89091	3.19045	0.96409	3	3	Set2
O14744	PRMT5	57	1	1.01785	0.879932	0.651913	0.629418	5.41936	-7.42015	0.99588	22	68	Set2
O14744	PRMT5	60	1	0.798318	0.578762	0.304547	0.262883	5.6608	-3.32193	0.993309	4	4	Set3
O14744	PRMT5	63	1	1.54642	1.75828	2.65127	2.34365	5.79432	3.56282	0.879997	4	4	Set3
O14744-2	PRMT5	60	1	0.798318	0.578762	0.304547	0.262883	5.6608	-3.32193	0.993309	4	4	Set3
O14744-2	PRMT5	63	1	1.54642	1.75828	2.65127	2.34365	5.79432	3.56282	0.879997	4	4	Set3
O14757	CHEK1	54	1	1.02262	0.939457	0.724917	0.625778	5.1964	-5.46513	0.992952	5	5	Set2
O14757	CHEK1	57	1	0.969844	0.969448	0.74697	0.635108	5.13669	-6.07841	0.991827	5	5	Set2
O14772	FPGT	66	1	1.24558	1.31154	1.55229	1.90906	5.33558	2.31339	0.9394	1	1	Set3
O14772-2	FPGT	66	1	1.24558	1.31154	1.55229	1.90906	5.33558	2.31339	0.9394	1	1	Set3
O14777	NDC80	51	1	1.22348	1.6587	2.06428	2.21042	5.57495	3.54693	0.999202	2	2	Set2
O14782	KIF3C	57	1	1.12431	0.831662	0.574073	0.453453	5.29857	-5.1654	0.932861	1	3	Set2
O14786	NRP1	57	1	1.04347	1.01141	1.50997	1.60244	5.15904	10.7334	0.994654	7	9	Set2
O14787-2	TNPO2	63	1	0.985431	1.1632	1.79946	1.57076	5.41737	15	0.891836	3	3	Set3
O14802	POLR3A	51	1	1.55674	1.42198	2.27239	2.73393	5.34923	2.67852	0.90708	2	2	Set2
O14867	BACH1	63	1	1.22895	1.3111	1.85487	1.95638	5.4342	3.62989	0.959753	7	9	Set3
O14880	MGST3	42	1	0.778098	1.16578	1.42285	2.23902	4.92874	8.86156	0.940518	1	1	Set1
O14880	MGST3	57	1	0.913386	1.33977	1.5999	2.0441	5.17807	3.61818	0.94676	1	1	Set2
O14908	GIPC1	51	1	1.22682	1.30869	1.59803	1.982	5.28932	2.57142	0.949845	4	5	Set2
O14908	GIPC1	54	1	1.12439	1.71378	1.69789	1.9916	5.61471	3.13504	0.914267	4	5	Set2
O14908	GIPC1	60	1	1.20441	0.987241	1.12179	1.7597	4.78432	8	0.878577	1	1	Set3
O14908-2	GIPC1	60	1	1.20441	0.987241	1.12179	1.7597	4.78432	8	0.878577	1	1	Set3
O14920	IKBKB	51	1	1.45398	1.7541	2.25845	2.22973	5.77584	3.17233	0.97569	3	3	Set2
O14920-2	IKBKB	51	1	1.45398	1.7541	2.25845	2.22973	5.77584	3.17233	0.97569	3	3	Set2
O14920-4	IKBKB	51	1	1.45398	1.7541	2.25845	2.22973	5.77584	3.17233	0.97569	3	3	Set2
O14939	PLD2	45	1	1.45471	1.28317	1.27856	3.64174	4.89217	19.8288	0.938516	1	1	Set1
O14939	PLD2	48	1	0.958929	1.02931	2.9423	4.68599	5.00955	11.3455	0.999797	1	1	Set1
O14939-3	PLD2	45	1	1.45471	1.28317	1.27856	3.64174	4.89217	19.8288	0.938516	1	1	Set1
O14939-3	PLD2	48	1	0.958929	1.02931	2.9423	4.68599	5.00955	11.3455	0.999797	1	1	Set1
O14939-4	PLD2	45	1	1.45471	1.28317	1.27856	3.64174	4.89217	19.8288	0.938516	1	1	Set1
O14939-4	PLD2	48	1	0.958929	1.02931	2.9423	4.68599	5.00955	11.3455	0.999797	1	1	Set1
O14949	UQCRQ	60	1	1.15871	1.02823	1.46543	1.55493	5.19658	8.30432	0.903443	3	3	Set3
O14957	UQCR11	57	1	0.993002	1.39194	1.52891	1.65773	5.54976	5.19052	0.961065	1	1	Set2
O14957	UQCR11	63	1	0.952479	1.11573	0.613169	0.239638	4.99534	-15	0.968442	1	1	Set3
O14967	CLGN	42	1	1.12647	1.16967	1.46786	1.99961	5.03645	4.15948	0.952221	1	1	Set1
O14967	CLGN	45	1	1.31607	1.34453	1.39352	1.97064	5.25107	1.81367	0.805577	1	1	Set1
O14967	CLGN	48	1	1.05234	1.03179	1.38577	2.04751	4.95387	11.6666	0.995299	1	1	Set1
O14967-2	CLGN	42	1	1.12647	1.16967	1.46786	1.99961	5.03645	4.15948	0.952221	1	1	Set1
O14967-2	CLGN	45	1	1.31607	1.34453	1.39352	1.97064	5.25107	1.81367	0.805577	1	1	Set1
O14967-2	CLGN	48	1	1.05234	1.03179	1.38577	2.04751	4.95387	11.6666	0.995299	1	1	Set1
O14976	GAK	51	1	1.20347	1.11954	1.41726	1.60782	5.28938	2.71049	0.877738	3	4	Set2
O14976-2	GAK	51	1	1.20347	1.11954	1.41726	1.60782	5.28938	2.71049	0.877738	3	4	Set2
O14980	XPO1	51	1	1.1036	1.412	1.96472	2.23349	5.34682	3.90111	0.997664	17	23	Set2
O14980	XPO1	63	1	1.04782	1.34586	3.91665	3.19727	5.41737	15	0.928737	6	6	Set3
O14981	BTAF1	57	1	0.880851	1.23618	1.42939	1.52833	5.41737	8	0.907709	6	6	Set2
O15013	ARHGEF10	51	1	1.29924	1.70048	2.0502	2.5074	5.44391	2.58968	0.981915	1	1	Set2
O15013	ARHGEF10	57	1	1.50227	2.80893	3.45494	4.6433	5.42602	2.71437	0.971003	1	1	Set2
O15013-4	ARHGEF10	51	1	1.29924	1.70048	2.0502	2.5074	5.44391	2.58968	0.981915	1	1	Set2
O15013-4	ARHGEF10	57	1	1.50227	2.80893	3.45494	4.6433	5.42602	2.71437	0.971003	1	1	Set2
O15013-5	ARHGEF10	51	1	1.29924	1.70048	2.0502	2.5074	5.44391	2.58968	0.981915	1	1	Set2
O15013-5	ARHGEF10	57	1	1.50227	2.80893	3.45494	4.6433	5.42602	2.71437	0.971003	1	1	Set2
O15013-6	ARHGEF10	51	1	1.29924	1.70048	2.0502	2.5074	5.44391	2.58968	0.981915	1	1	Set2
O15013-6	ARHGEF10	57	1	1.50227	2.80893	3.45494	4.6433	5.42602	2.71437	0.971003	1	1	Set2
O15013-7	ARHGEF10	51	1	1.29924	1.70048	2.0502	2.5074	5.44391	2.58968	0.981915	1	1	Set2
O15013-7	ARHGEF10	57	1	1.50227	2.80893	3.45494	4.6433	5.42602	2.71437	0.971003	1	1	Set2
O15014	ZNF609	54	1	0.902805	0.748779	0.622124	0.602461	5.6843	-3.75696	0.998737	3	3	Set2
O15014	ZNF609	60	1	0.862958	0.868486	0.683162	0.63765	5.56306	-2.45301	0.922233	2	2	Set3
O15042	U2SURP	42	1	1.13399	1.07639	1.18583	1.50799	4.93422	7.09057	0.847045	8	13	Set1
O15042	U2SURP	51	1	1.103	1.07598	1.09485	1.66711	4.89619	17.3102	0.944159	8	11	Set2
O15042-2	U2SURP	42	1	1.13399	1.07639	1.18583	1.50799	4.93422	7.09057	0.847045	8	13	Set1
O15042-2	U2SURP	51	1	1.103	1.07598	1.09485	1.66711	4.89619	17.3102	0.944159	8	11	Set2
O15047	SETD1A	48	1	1.15869	1.1351	1.28293	1.7523	4.99534	50	0.863493	2	2	Set1
O15055	PER2	48	1	0.95362	1.06647	1.28324	1.55738	5.02268	5.65772	0.980906	1	1	Set1
O15066	KIF3B	51	1	0.924036	0.903706	0.520154	0.548333	5.41737	-15	0.966075	4	4	Set2
O15067	PFAS	54	1	0.785298	0.884089	0.423091	0.32107	5.3057	-4.45663	0.882563	25	43	Set2
O15075	DCLK1	54	1	1.46321	1.45825	1.64655	1.55859	6.26144	4.59956	0.936297	1	1	Set2
O15075-2	DCLK1	54	1	1.46321	1.45825	1.64655	1.55859	6.26144	4.59956	0.936297	1	1	Set2
O15091	KIAA0391	45	1	1.22154	0.946646	0.434251	0.459435	5.41737	-22	0.898106	3	4	Set1
O15091-2	KIAA0391	45	1	1.22154	0.946646	0.434251	0.459435	5.41737	-22	0.898106	3	4	Set1
O15091-4	KIAA0391	45	1	1.22154	0.946646	0.434251	0.459435	5.41737	-22	0.898106	3	4	Set1
O15111	CHUK	45	1	1.01979	0.777276	0.625896	0.645686	5.53393	-47.617	0.994485	15	17	Set1
O15111	CHUK	63	1	1.17994	1.21495	1.9916	1.70616	5.41737	15	0.819581	2	2	Set3
O15121	DEGS1	54	1	1.16543	1.00403	1.62016	1.55785	5.4244	50	0.913209	1	1	Set2
O15121	DEGS1	60	1	1.29056	1.36133	1.73075	1.53701	5.9932	3.56069	0.824963	1	1	Set3
O15143	ARPC1B	63	1	0.692992	0.798099	0.589028	0.640924	6.26144	-2.20636	0.801643	11	31	Set3
O15145	ARPC3	63	1	0.850476	0.873763	0.500594	0.481319	5.38055	-5.49399	0.907944	4	17	Set3
O15173	PGRMC2	60	1	1.39963	1.45094	1.43817	1.92746	5.54669	1.35318	0.823771	1	1	Set3
O15173-2	PGRMC2	60	1	1.39963	1.45094	1.43817	1.92746	5.54669	1.35318	0.823771	1	1	Set3
O15213	WDR46	51	1	1.03016	1.36673	1.32244	1.56559	5.4421	2.53488	0.857942	6	6	Set2
O15226	NKRF	57	1	0.886608	1.02821	0.726396	0.659637	5.20635	-8	0.852655	1	1	Set2
O15226-2	NKRF	57	1	0.886608	1.02821	0.726396	0.659637	5.20635	-8	0.852655	1	1	Set2
O15235	MRPS12	45	1	1.01292	1.04768	1.15155	1.54037	4.92114	11.9036	0.988134	1	1	Set1
O15235	MRPS12	63	1	2.25067	3.03796	2.97812	4.05905	5.79283	1.62534	0.93612	1	1	Set3
O15240	VGF	45	1	1.03013	1.13993	1.59907	1.55095	5.49315	36.2419	0.990359	3	3	Set1
O15240	VGF	48	1	1.18028	1.22986	1.46935	1.62069	5.4521	2.52131	0.963235	3	3	Set1
O15254	ACOX3	63	1	1.15071	1.48876	2.16155	2.24879	5.45362	4.81955	0.99447	7	9	Set3
O15258	RER1	42	1	1.13097	1.43138	1.96515	1.87113	5.5447	6.1782	0.969115	2	3	Set1
O15258	RER1	51	1	1.18084	1.47184	1.67475	1.61862	5.8024	4.78572	0.984599	2	3	Set2
O15260	SURF4	42	1	1.21817	1.5671	1.94326	1.76845	5.79116	5.03917	0.937081	3	7	Set1
O15260	SURF4	48	1	1.20306	1.39665	1.73637	1.87702	5.51623	3.01987	0.991122	3	7	Set1
O15260	SURF4	51	1	1.27197	1.50806	1.96491	1.72105	5.85024	4.45744	0.869125	2	6	Set2
O15260-2	SURF4	42	1	1.21817	1.5671	1.94326	1.76845	5.79116	5.03917	0.937081	3	7	Set1
O15260-2	SURF4	48	1	1.20306	1.39665	1.73637	1.87702	5.51623	3.01987	0.991122	3	7	Set1
O15260-2	SURF4	51	1	1.27197	1.50806	1.96491	1.72105	5.85024	4.45744	0.869125	2	6	Set2
O15260-3	SURF4	42	1	1.21817	1.5671	1.94326	1.76845	5.79116	5.03917	0.937081	3	7	Set1
O15260-3	SURF4	48	1	1.20306	1.39665	1.73637	1.87702	5.51623	3.01987	0.991122	3	7	Set1
O15260-3	SURF4	51	1	1.27197	1.50806	1.96491	1.72105	5.85024	4.45744	0.869125	2	6	Set2
O15269	SPTLC1	48	1	1.04779	1.29105	1.43765	1.68195	5.32808	2.9787	0.969102	4	4	Set1
O15269	SPTLC1	51	1	1.12094	1.31621	1.48446	1.56362	5.59656	3.23342	0.998457	2	2	Set2
O15270	SPTLC2	42	1	1.25625	1.28392	1.84089	1.8834	5.47419	3.53966	0.928654	2	2	Set1
O15270	SPTLC2	45	1	1.32524	1.2007	1.64632	1.64234	5.69705	2.22563	0.81023	2	2	Set1
O15270	SPTLC2	48	1	1.16389	1.33183	1.62763	1.80907	5.44151	2.95427	0.990147	2	2	Set1
O15270	SPTLC2	57	1	1.00523	0.933281	1.07129	1.51598	4.78432	15	0.967084	3	3	Set2
O15287	FANCG	48	1	0.88517	0.979336	1.05635	1.50135	4.78432	15	0.93503	2	2	Set1
O15305	PMM2	60	1	0.780511	0.741371	0.635767	0.594498	6.0059	-1.8999	0.981577	2	2	Set3
O15315	RAD51B	48	1	1.02529	0.960064	0.779395	0.652401	5.10792	-5.62145	0.990168	7	9	Set1
O15315	RAD51B	51	1	0.968881	0.836436	0.507494	0.42049	5.34247	-5.04282	0.999269	5	7	Set2
O15315	RAD51B	54	1	0.867707	0.690967	0.324894	0.337158	5.55016	-4.41252	0.976196	5	7	Set2
O15315-1	RAD51B	48	1	1.02529	0.960064	0.779395	0.652401	5.10792	-5.62145	0.990168	7	9	Set1
O15315-1	RAD51B	51	1	0.968881	0.836436	0.507494	0.42049	5.34247	-5.04282	0.999269	5	7	Set2
O15315-1	RAD51B	54	1	0.867707	0.690967	0.324894	0.337158	5.55016	-4.41252	0.976196	5	7	Set2
O15315-2	RAD51B	48	1	1.02529	0.960064	0.779395	0.652401	5.10792	-5.62145	0.990168	7	9	Set1
O15315-2	RAD51B	51	1	0.968881	0.836436	0.507494	0.42049	5.34247	-5.04282	0.999269	5	7	Set2
O15315-2	RAD51B	54	1	0.867707	0.690967	0.324894	0.337158	5.55016	-4.41252	0.976196	5	7	Set2
O15315-4	RAD51B	48	1	1.02529	0.960064	0.779395	0.652401	5.10792	-5.62145	0.990168	7	9	Set1
O15315-4	RAD51B	51	1	0.968881	0.836436	0.507494	0.42049	5.34247	-5.04282	0.999269	5	7	Set2
O15315-4	RAD51B	54	1	0.867707	0.690967	0.324894	0.337158	5.55016	-4.41252	0.976196	5	7	Set2
O15320	CTAGE5|MIA2	60	1	1.13246	1.13456	1.34076	1.79625	5.00617	4.26707	0.924024	5	6	Set3
O15320-10	CTAGE5|MIA2	60	1	1.13246	1.13456	1.34076	1.79625	5.00617	4.26707	0.924024	5	6	Set3
O15320-2	CTAGE5|MIA2	60	1	1.13246	1.13456	1.34076	1.79625	5.00617	4.26707	0.924024	5	6	Set3
O15320-3	CTAGE5|MIA2	60	1	1.13246	1.13456	1.34076	1.79625	5.00617	4.26707	0.924024	5	6	Set3
O15320-4	CTAGE5|MIA2	60	1	1.13246	1.13456	1.34076	1.79625	5.00617	4.26707	0.924024	5	6	Set3
O15320-5	CTAGE5|MIA2	60	1	1.13246	1.13456	1.34076	1.79625	5.00617	4.26707	0.924024	5	6	Set3
O15320-6	CTAGE5|MIA2	60	1	1.13246	1.13456	1.34076	1.79625	5.00617	4.26707	0.924024	5	6	Set3
O15320-7	CTAGE5|MIA2	60	1	1.13246	1.13456	1.34076	1.79625	5.00617	4.26707	0.924024	5	6	Set3
O15320-8	CTAGE5|MIA2	60	1	1.13246	1.13456	1.34076	1.79625	5.00617	4.26707	0.924024	5	6	Set3
O15320-9	CTAGE5|MIA2	60	1	1.13246	1.13456	1.34076	1.79625	5.00617	4.26707	0.924024	5	6	Set3
O15347	HMGB3	63	1	0.948818	0.839549	0.628448	0.533654	5.36701	-3.81114	0.996803	4	6	Set3
O15355	PPM1G	48	1	1.01462	1.27536	1.56272	1.56262	5.51848	8.5228	0.999751	20	51	Set1
O15355	PPM1G	51	1	1.11552	1.25379	1.65951	1.54479	5.41737	8	0.878827	7	7	Set2
O15360-3	FANCA	48	1	1.00063	2.51669	1.39392	6.02074	4.87488	19.6862	0.872578	1	1	Set1
O15371	EIF3D	51	1	1.46091	2.05892	2.82579	3.17367	5.53274	3.11054	0.99621	8	8	Set2
O15371	EIF3D	63	1	1.14279	1.05025	1.95303	2.38932	5.10236	7.6668	0.987146	3	3	Set3
O15371-2	EIF3D	51	1	1.46091	2.05892	2.82579	3.17367	5.53274	3.11054	0.99621	8	8	Set2
O15371-2	EIF3D	63	1	1.14279	1.05025	1.95303	2.38932	5.10236	7.6668	0.987146	3	3	Set3
O15371-3	EIF3D	51	1	1.46091	2.05892	2.82579	3.17367	5.53274	3.11054	0.99621	8	8	Set2
O15371-3	EIF3D	63	1	1.14279	1.05025	1.95303	2.38932	5.10236	7.6668	0.987146	3	3	Set3
O15379	HDAC3	57	1	0.881233	0.633846	0.701859	0.589515	5.84353	-5.26671	0.900541	3	3	Set2
O15379-2	HDAC3	57	1	0.881233	0.633846	0.701859	0.589515	5.84353	-5.26671	0.900541	3	3	Set2
O15382	BCAT2	63	1	0.902741	0.863171	0.686155	0.63435	5.48029	-3.02864	0.967597	12	20	Set3
O15392	BIRC5	66	1	1.55338	1.62605	1.74819	1.84711	6.26144	1.70849	0.990027	1	1	Set3
O15392-4	BIRC5	66	1	1.55338	1.62605	1.74819	1.84711	6.26144	1.70849	0.990027	1	1	Set3
O15392-5	BIRC5	66	1	1.55338	1.62605	1.74819	1.84711	6.26144	1.70849	0.990027	1	1	Set3
O15394	NCAM2	60	1	1.09057	1.20005	1.06057	1.62848	4.87563	17.9895	0.81084	1	1	Set3
O15394	NCAM2	66	1	0.954753	1.16352	1.68623	1.7175	5.38031	8.69345	0.995656	1	1	Set3
O15397	IPO8	48	1	1.01499	1.16111	1.82043	1.85514	5.35702	8.78134	0.999805	23	40	Set1
O15397	IPO8	51	1	1.53302	2.16066	4.04112	4.36636	5.42099	4.39625	0.985966	2	3	Set2
O15397-2	IPO8	48	1	1.01499	1.16111	1.82043	1.85514	5.35702	8.78134	0.999805	23	40	Set1
O15460	P4HA2	57	1	1.06448	1.20797	1.80786	1.62793	5.41737	8	0.913103	13	25	Set2
O15460	P4HA2	60	1	1.12263	1.24552	1.83007	1.94021	5.3506	5.22383	0.986782	11	14	Set3
O15460	P4HA2	63	1	1.11457	1.49989	2.17486	2.06858	5.51244	9.10151	0.979143	11	14	Set3
O15460-2	P4HA2	57	1	1.06448	1.20797	1.80786	1.62793	5.41737	8	0.913103	13	25	Set2
O15460-2	P4HA2	60	1	1.12263	1.24552	1.83007	1.94021	5.3506	5.22383	0.986782	11	14	Set3
O15460-2	P4HA2	63	1	1.11457	1.49989	2.17486	2.06858	5.51244	9.10151	0.979143	11	14	Set3
O15498	YKT6	66	1	0.817511	0.865696	0.718647	0.608825	5.57719	-1.74339	0.874565	5	9	Set3
O15516	CLOCK|NPAS2	51	1	1.10944	1.0389	1.29116	1.72099	4.95868	9.17752	0.961709	1	1	Set2
O15516	CLOCK|NPAS2	57	1	1.43646	1.68812	1.65089	1.69868	6.07023	7.26391	0.993569	1	1	Set2
O15530	PDPK1	51	1	0.888058	0.755518	0.434825	0.360026	5.44901	-3.83683	0.988569	6	6	Set2
O15530	PDPK1	54	1	0.91677	0.727387	0.53935	0.459073	5.52293	-3.55408	0.998691	6	6	Set2
O15530-3	PDPK1	51	1	0.888058	0.755518	0.434825	0.360026	5.44901	-3.83683	0.988569	6	6	Set2
O15530-3	PDPK1	54	1	0.91677	0.727387	0.53935	0.459073	5.52293	-3.55408	0.998691	6	6	Set2
O15553	AKAP3|MEFV	45	1	0.972055	1.69194	1.84003	4.12433	4.90185	9.94567	0.928579	1	1	Set1
O15553-1	AKAP3|MEFV	45	1	0.972055	1.69194	1.84003	4.12433	4.90185	9.94567	0.928579	1	1	Set1
O15553-3	AKAP3|MEFV	45	1	0.972055	1.69194	1.84003	4.12433	4.90185	9.94567	0.928579	1	1	Set1
O43143	DHX15	57	1	0.880371	0.873045	0.607561	0.544178	5.39562	-3.49628	0.942393	32	158	Set2
O43143	DHX15	60	1	0.67945	0.579387	0.375933	0.322259	5.88602	-2.23824	0.983877	10	12	Set3
O43155	FLRT2	51	1	0.935537	0.906415	0.837247	0.660435	5.15178	-2.74596	0.917384	4	4	Set2
O43156	TTI1	51	1	1.9195	3.01328	3.90925	4.55404	5.61419	2.76507	0.995589	2	2	Set2
O43159	RRP8	51	1	1.39563	1.00431	1.54377	3.65021	4.94378	24.0871	0.968004	1	1	Set2
O43159	RRP8	54	1	1.4201	1.38708	1.51132	3.14735	4.90131	11.7047	0.88349	1	1	Set2
O43159	RRP8	57	1	1.17404	1.10946	1.41087	1.80742	5.06204	4.08842	0.9199	1	1	Set2
O43169	CYB5B	42	1	1.18962	1.36399	1.522	1.51487	5.82633	3.51767	0.991968	3	4	Set1
O43187	IRAK2	48	1	1.2369	1.17262	1.58506	2.46634	4.95125	7.00197	0.939653	2	2	Set1
O43237	DYNC1LI2	51	1	1.00366	0.941833	0.730407	0.621414	5.18138	-5.26135	0.99801	15	31	Set2
O43237	DYNC1LI2	54	1	1.00519	0.923577	0.569028	0.560752	5.37628	-10.6363	0.999839	15	31	Set2
O43242	PSMD3	54	1	0.966755	0.814909	0.487365	0.403227	5.36485	-4.94025	0.999466	27	127	Set2
O43242	PSMD3	57	1	0.868972	0.707583	0.390461	0.349998	5.52719	-3.81367	0.987044	27	127	Set2
O43252	PAPSS1	54	1	0.989408	0.86631	0.581464	0.488123	5.30965	-4.9938	0.999365	20	37	Set2
O43252	PAPSS1	57	1	0.758601	0.542522	0.354352	0.354171	5.83075	-3.42278	0.994015	20	37	Set2
O43290	SART1	63	1	1.04021	0.976831	1.04437	1.5777	4.78432	15	0.989123	12	13	Set3
O43292	GPAA1	42	1	1.03792	1.4789	1.66503	2.17977	5.2499	2.93891	0.945	2	3	Set1
O43292	GPAA1	48	1	1.05046	1.33758	1.86177	2.52355	5.12868	3.87532	0.982081	2	3	Set1
O43292-2	GPAA1	42	1	1.03792	1.4789	1.66503	2.17977	5.2499	2.93891	0.945	2	3	Set1
O43292-2	GPAA1	48	1	1.05046	1.33758	1.86177	2.52355	5.12868	3.87532	0.982081	2	3	Set1
O43301	HSPA12A	51	1	0.971549	0.930975	0.624771	0.537005	5.24101	-6.00234	0.996738	10	13	Set2
O43301	HSPA12A	54	1	1.03997	0.784809	0.359657	0.331684	5.43575	-8.76487	0.995281	10	13	Set2
O43312	MTSS1	45	1	0.892182	0.943629	0.619652	1.99651	4.78432	50	0.856534	3	3	Set1
O43312-4	MTSS1	45	1	0.892182	0.943629	0.619652	1.99651	4.78432	50	0.856534	3	3	Set1
O43312-5	MTSS1	45	1	0.892182	0.943629	0.619652	1.99651	4.78432	50	0.856534	3	3	Set1
O43314	PPIP5K2	54	1	0.975436	0.82493	0.450532	0.407102	5.38871	-6.34918	0.999453	19	22	Set2
O43314	PPIP5K2	57	1	0.802027	0.642759	0.395016	0.399727	5.72903	-3.30353	0.980458	19	22	Set2
O43314-2	PPIP5K2	54	1	0.975436	0.82493	0.450532	0.407102	5.38871	-6.34918	0.999453	19	22	Set2
O43314-2	PPIP5K2	57	1	0.802027	0.642759	0.395016	0.399727	5.72903	-3.30353	0.980458	19	22	Set2
O43318	MAP3K7	51	1	1.01703	1.03416	1.15902	1.57514	4.92606	12.9912	0.99381	2	3	Set2
O43318	MAP3K7	63	1	0.928855	0.781424	1.1387	2.24534	4.78432	15	0.955321	1	1	Set3
O43318-2	MAP3K7	51	1	1.01703	1.03416	1.15902	1.57514	4.92606	12.9912	0.99381	2	3	Set2
O43318-2	MAP3K7	63	1	0.928855	0.781424	1.1387	2.24534	4.78432	15	0.955321	1	1	Set3
O43324	EEF1E1	51	1	1.09633	1.21967	1.4402	1.69841	5.26185	3.03688	0.977783	3	3	Set2
O43324	EEF1E1	60	1	0.977215	0.804283	1.3303	1.71613	4.99534	36	0.925852	1	1	Set3
O43324-2	EEF1E1	60	1	0.977215	0.804283	1.3303	1.71613	4.99534	36	0.925852	1	1	Set3
O43325	LYRM1	57	1	1.01958	1.08265	0.949673	0.586056	4.78432	-15	0.945244	3	3	Set2
O43390	HNRNPR	63	1	0.966264	0.912989	1.09967	1.51413	4.78432	8	0.946102	5	5	Set3
O43390-2	HNRNPR	63	1	0.966264	0.912989	1.09967	1.51413	4.78432	8	0.946102	5	5	Set3
O43390-3	HNRNPR	63	1	0.966264	0.912989	1.09967	1.51413	4.78432	8	0.946102	5	5	Set3
O43396	TXNL1	63	1	1.29881	1.35927	1.87732	1.6737	5.8124	3.51274	0.826269	7	9	Set3
O43414	ERI3	66	1	0.767377	0.779209	0.706615	0.618783	6.12656	-1.28088	0.944691	5	5	Set3
O43414-2	ERI3	66	1	0.767377	0.779209	0.706615	0.618783	6.12656	-1.28088	0.944691	5	5	Set3
O43414-3	ERI3	66	1	0.767377	0.779209	0.706615	0.618783	6.12656	-1.28088	0.944691	5	5	Set3
O43426	SYNJ1	60	1	0.960717	0.974734	1.60277	1.82901	5.20635	8	0.973889	1	1	Set3
O43432-3	EIF4G3	51	1	1.16006	1.33944	1.59037	1.51927	5.75958	4.1559	0.956775	9	10	Set2
O43488	AKR7A2	54	1	0.975048	0.842837	0.613281	0.609073	5.47065	-7.01807	0.997582	10	53	Set2
O43488	AKR7A2	63	1	1.01983	1.13073	1.78652	2.72478	4.9807	7.23831	0.99374	2	2	Set3
O43502	RAD51C	51	1	0.980213	0.834914	0.564558	0.476863	5.35336	-4.69715	0.999356	7	7	Set2
O43502	RAD51C	54	1	0.903655	0.588145	0.28081	0.198254	5.53317	-4.21189	0.999672	7	7	Set2
O43502	RAD51C	57	1	0.915448	0.723069	0.63549	0.488509	5.49501	-2.72029	0.975762	7	7	Set2
O43513	MED7	57	1	1.96493	2.12365	3.02847	2.44963	6.15113	3.77541	0.819502	2	2	Set2
O43524	FOXO3	48	1	0.924247	0.83273	0.628846	0.573582	5.45395	-3.68095	0.990233	3	3	Set1
O43524	FOXO3	51	1	0.821714	0.745528	0.565221	0.524383	5.71157	-2.55697	0.978224	1	1	Set2
O43524-2	FOXO3	51	1	0.821714	0.745528	0.565221	0.524383	5.71157	-2.55697	0.978224	1	1	Set2
O43543	XRCC2	51	1	0.987819	0.969705	0.306894	0.24516	5.22627	-10.6857	0.999763	1	1	Set2
O43556	SGCE	63	1	0.751077	0.709355	0.769465	0.5017	5.78653	-1.08252	0.800456	1	1	Set3
O43556	SGCE	66	1	0.564211	0.224999	0.420285	0.418179	6.05042	-22	0.890062	1	1	Set3
O43556-3	SGCE	63	1	0.751077	0.709355	0.769465	0.5017	5.78653	-1.08252	0.800456	1	1	Set3
O43556-3	SGCE	66	1	0.564211	0.224999	0.420285	0.418179	6.05042	-22	0.890062	1	1	Set3
O43556-4	SGCE	63	1	0.751077	0.709355	0.769465	0.5017	5.78653	-1.08252	0.800456	1	1	Set3
O43556-4	SGCE	66	1	0.564211	0.224999	0.420285	0.418179	6.05042	-22	0.890062	1	1	Set3
O43570	CA12	45	1	1.29026	1.24317	1.45903	2.08434	5.10223	2.67653	0.848284	2	2	Set1
O43570	CA12	48	1	1.12061	1.18038	1.351	2.06886	4.92004	8.40478	0.935971	2	2	Set1
O43570-2	CA12	45	1	1.29026	1.24317	1.45903	2.08434	5.10223	2.67653	0.848284	2	2	Set1
O43570-2	CA12	48	1	1.12061	1.18038	1.351	2.06886	4.92004	8.40478	0.935971	2	2	Set1
O43572	AKAP10	51	1	1.11121	1.53461	1.63301	1.79428	5.62735	3.72122	0.969199	1	1	Set2
O43572	AKAP10	54	1	1.21742	1.54128	1.55194	1.59884	5.90176	5.6288	0.993067	1	1	Set2
O43592	XPOT	51	1	1.08354	1.29371	1.67529	1.6628	5.50307	5.8368	0.987868	19	29	Set2
O43592	XPOT	60	1	0.688128	0.785936	0.635665	0.618362	6.26144	-1.62327	0.856989	2	2	Set3
O43592	XPOT	63	1	1.63708	1.65979	4.0424	3.45147	5.41737	15	0.881079	2	2	Set3
O43610	SPRY3	63	1	0.695662	0.638734	0.389863	0.522534	6.12522	-3.40348	0.882786	1	1	Set3
O43615	TIMM44	54	1	0.965197	0.870939	0.657925	0.553207	5.30601	-4.06591	0.997151	10	16	Set2
O43665-3	RGS10	45	1	0.940943	1.00301	1.10136	0.547349	4.78432	-50	0.925747	5	5	Set1
O43674	NDUFB5	45	1	0.742832	2.06578	1.57989	1.78544	5.8394	50	0.845368	1	1	Set1
O43674	NDUFB5	57	1	1.04313	0.871594	1.16353	1.5363	4.99534	50	0.907654	1	1	Set2
O43674-2	NDUFB5	45	1	0.742832	2.06578	1.57989	1.78544	5.8394	50	0.845368	1	1	Set1
O43674-2	NDUFB5	57	1	1.04313	0.871594	1.16353	1.5363	4.99534	50	0.907654	1	1	Set2
O43677	NDUFC1	66	1	1.10091	0.767992	1.07713	0.236302	4.78432	-50	0.865323	1	1	Set3
O43681	ASNA1	51	1	1.04192	0.957416	0.794292	0.641765	5.06721	-5.57723	0.977294	11	56	Set2
O43681	ASNA1	54	1	1.01528	0.878476	0.574154	0.432468	5.23782	-4.94345	0.99562	11	56	Set2
O43681	ASNA1	57	1	0.884147	0.647536	0.351844	0.252972	5.50482	-3.67008	0.998566	11	56	Set2
O43681	ASNA1	60	1	0.896068	0.629818	0.298391	0.225465	5.51369	-4.15204	0.998945	4	8	Set3
O43681	ASNA1	63	1	0.797605	0.788823	0.265004	0.304713	5.41737	-8	0.901198	4	8	Set3
O43708	GSTZ1	54	1	1.00011	0.807473	0.621968	0.513978	5.37239	-4.06548	0.987841	7	17	Set2
O43715	TRIAP1	48	1	0.885838	0.867484	0.746114	0.57639	5.30424	-2.38584	0.932203	3	5	Set1
O43734	TRAF3IP2	54	1	0.921199	0.831764	0.5366	0.651629	5.51864	-12.974	0.867263	2	2	Set2
O43734-2	TRAF3IP2	54	1	0.921199	0.831764	0.5366	0.651629	5.51864	-12.974	0.867263	2	2	Set2
O43734-5	TRAF3IP2	54	1	0.921199	0.831764	0.5366	0.651629	5.51864	-12.974	0.867263	2	2	Set2
O43741	PRKAB2	51	1	0.972207	0.920121	0.648413	0.637148	5.37628	-8.47174	0.99461	2	2	Set2
O43741	PRKAB2	54	1	1.02514	0.801941	0.507646	0.544137	5.41737	-8	0.969416	2	2	Set2
O43747	AP1G1	51	1	1.13588	1.39004	1.99466	2.0184	5.45945	5.48472	0.987746	10	16	Set2
O43747-2	AP1G1	51	1	1.13588	1.39004	1.99466	2.0184	5.45945	5.48472	0.987746	10	16	Set2
O43752	STX6	57	1	1.05363	1.02644	1.14422	1.68383	4.92001	16.4947	0.989071	3	3	Set2
O43760	SYNGR2	42	1	1.25016	1.34238	1.26278	1.50268	5.94538	1.12349	0.84539	1	1	Set1
O43760-2	SYNGR2	42	1	1.25016	1.34238	1.26278	1.50268	5.94538	1.12349	0.84539	1	1	Set1
O43766	LIAS	63	1	0.74465	0.784897	0.661107	0.619383	6.25865	-1.36115	0.927705	9	9	Set3
O43766-3	LIAS	63	1	0.74465	0.784897	0.661107	0.619383	6.25865	-1.36115	0.927705	9	9	Set3
O43776	NARS	51	1	0.915519	0.855035	0.732991	0.644375	5.44696	-2.6875	0.983081	20	64	Set2
O43776	NARS	54	1	0.768379	0.53761	0.235875	0.206257	5.68473	-3.31679	0.990619	20	64	Set2
O43776	NARS	57	1	0.671676	0.530568	0.366659	0.377024	6.01455	-2.85349	0.989143	20	64	Set2
O43790	KRT86|KRT83	42	1	0.898835	1.04439	1.10614	1.80488	4.90389	19.6082	0.976769	2	2	Set1
O43790	KRT86|KRT83	45	1	1.12685	0.976946	1.11986	9.64778	4.78432	22	0.999671	2	2	Set1
O43790	KRT86|KRT83|KRT81	60	1	0.230491	0.0825027	0.0785303	0.180483	6.05042	-50	0.966721	4	4	Set3
O43795	MYO1B	51	1	1.13624	1.26839	1.48512	1.60399	5.4926	2.89578	0.991244	15	16	Set2
O43795	MYO1B	60	1	0.996879	1.13129	0.559667	0.540813	5.06302	-50	0.943079	3	3	Set3
O43795-2	MYO1B	60	1	0.996879	1.13129	0.559667	0.540813	5.06302	-50	0.943079	3	3	Set3
O43809	NUDT21	66	1	0.188152	0.387437	0.516889	0.345044	6.26144	-50	0.8541	3	4	Set3
O43818	RRP9	63	1	0.736749	0.838836	1.18837	1.99266	4.78432	8	0.890625	6	8	Set3
O43822	C21ORF2	45	1	0.844211	0.74104	0.532437	0.537	5.71118	-3.19412	0.971759	1	1	Set1
O43822-2	C21ORF2	45	1	0.844211	0.74104	0.532437	0.537	5.71118	-3.19412	0.971759	1	1	Set1
O43822-3	C21ORF2	45	1	0.844211	0.74104	0.532437	0.537	5.71118	-3.19412	0.971759	1	1	Set1
O43822-4	C21ORF2	45	1	0.844211	0.74104	0.532437	0.537	5.71118	-3.19412	0.971759	1	1	Set1
O43913	ORC5	45	1	1.17192	0.88225	0.59609	0.563331	5.41737	-8	0.884927	2	2	Set1
O43913-2	ORC5	45	1	1.17192	0.88225	0.59609	0.563331	5.41737	-8	0.884927	2	2	Set1
O43924	PDE6D	54	1	1.20342	1.33689	1.41188	1.64798	5.54189	1.94529	0.95205	2	5	Set2
O43924	PDE6D	57	1	1.21361	1.38219	1.65779	1.77387	5.58059	2.7939	0.990474	2	5	Set2
O43924	PDE6D	66	1	1.03583	0.797527	0.625977	0.62811	5.62839	-8	0.959419	2	3	Set3
O43929	ORC4	48	1	0.971463	0.803488	0.449214	0.457657	5.46882	-10.324	0.997051	8	9	Set1
O43929	ORC4	51	1	1.07424	0.760668	0.635359	0.567937	5.62839	-8	0.9129	1	1	Set2
O43929-2	ORC4	51	1	1.07424	0.760668	0.635359	0.567937	5.62839	-8	0.9129	1	1	Set2
O43929-3	ORC4	51	1	1.07424	0.760668	0.635359	0.567937	5.62839	-8	0.9129	1	1	Set2
O60229	KALRN	45	1	0.879978	0.482036	0.286051	0.478752	5.90986	-13.3898	0.897517	3	4	Set1
O60234	GMFG	60	1	0.967163	0.949823	1.34557	1.52772	4.99534	15	0.95703	1	1	Set3
O60237	PPP1R12B	48	1	0.9985	0.773354	0.537264	0.550106	5.62839	-8	0.959522	4	4	Set1
O60239	SH3BP5	63	1	1.01012	0.994833	0.692	0.559988	5.08226	-10.3041	0.999409	4	4	Set3
O60256	PRPSAP2	60	1	0.870223	0.789827	0.574595	0.512768	5.53211	-2.99045	0.979426	7	12	Set3
O60256	PRPSAP2	63	1	0.718631	0.575361	0.253372	0.143798	5.62928	-2.60962	0.981637	7	12	Set3
O60282	KIF5C	57	1	0.97018	0.992662	1.29229	1.53689	4.99534	15	0.991769	9	10	Set2
O60287	URB1	48	1	1.09836	1.02027	1.09274	1.54452	4.91404	18.42	0.949806	8	9	Set1
O60291	MGRN1	45	1	1.10132	0.955937	0.937203	0.618088	4.89897	-16.0851	0.907519	1	2	Set1
O60291-2	MGRN1	45	1	1.10132	0.955937	0.937203	0.618088	4.89897	-16.0851	0.907519	1	2	Set1
O60291-3	MGRN1	45	1	1.10132	0.955937	0.937203	0.618088	4.89897	-16.0851	0.907519	1	2	Set1
O60291-4	MGRN1	45	1	1.10132	0.955937	0.937203	0.618088	4.89897	-16.0851	0.907519	1	2	Set1
O60313	OPA1	42	1	0.948774	1.06849	1.04813	1.52249	4.88788	20.4058	0.965743	2	3	Set1
O60313	OPA1	48	1	0.891096	1.02974	1.2076	1.73812	4.93191	13.7699	0.971721	2	3	Set1
O60313	OPA1	51	1	1.18112	1.23389	1.90147	2.23312	5.23224	4.32487	0.978922	5	6	Set2
O60313	OPA1	66	1	0.645243	0.627735	0.513038	0.636842	6.26144	-15	0.886653	4	4	Set3
O60313-2	OPA1	42	1	0.948774	1.06849	1.04813	1.52249	4.88788	20.4058	0.965743	2	3	Set1
O60313-2	OPA1	48	1	0.891096	1.02974	1.2076	1.73812	4.93191	13.7699	0.971721	2	3	Set1
O60313-2	OPA1	51	1	1.18112	1.23389	1.90147	2.23312	5.23224	4.32487	0.978922	5	6	Set2
O60313-2	OPA1	66	1	0.645243	0.627735	0.513038	0.636842	6.26144	-15	0.886653	4	4	Set3
O60331	PIP5K1C	48	1	1.02047	0.932089	0.690399	0.606739	5.23495	-5.75813	0.995035	5	5	Set1
O60331	PIP5K1C	51	1	0.914395	0.756273	0.495196	0.50107	5.55254	-4.6711	0.985276	2	2	Set2
O60331-2	PIP5K1C	48	1	1.02047	0.932089	0.690399	0.606739	5.23495	-5.75813	0.995035	5	5	Set1
O60331-2	PIP5K1C	51	1	0.914395	0.756273	0.495196	0.50107	5.55254	-4.6711	0.985276	2	2	Set2
O60331-3	PIP5K1C	48	1	1.02047	0.932089	0.690399	0.606739	5.23495	-5.75813	0.995035	5	5	Set1
O60331-3	PIP5K1C	51	1	0.914395	0.756273	0.495196	0.50107	5.55254	-4.6711	0.985276	2	2	Set2
O60331-4	PIP5K1C	48	1	1.02047	0.932089	0.690399	0.606739	5.23495	-5.75813	0.995035	5	5	Set1
O60331-4	PIP5K1C	51	1	0.914395	0.756273	0.495196	0.50107	5.55254	-4.6711	0.985276	2	2	Set2
O60341	KDM1A	51	1	0.751095	0.498433	0.483263	0.50911	6.00056	-50	0.996154	4	4	Set2
O60341-2	KDM1A	51	1	0.751095	0.498433	0.483263	0.50911	6.00056	-50	0.996154	4	4	Set2
O60343	TBC1D4	60	1	0.450619	0.570287	0.48619	0.356545	6.26144	-1.54087	0.863994	2	2	Set3
O60343-2	TBC1D4	60	1	0.450619	0.570287	0.48619	0.356545	6.26144	-1.54087	0.863994	2	2	Set3
O60343-3	TBC1D4	60	1	0.450619	0.570287	0.48619	0.356545	6.26144	-1.54087	0.863994	2	2	Set3
O60361	NME2P1	54	1	0.914596	0.864276	0.791995	0.598077	5.24042	-2.41708	0.924016	1	1	Set2
O60462	NRP2	51	1	0.918376	0.989178	1.20454	1.92936	4.78432	8	0.969244	2	2	Set2
O60462	NRP2	57	1	0.746136	1.04344	1.06828	2.0668	4.89628	25.8652	0.936098	2	2	Set2
O60462	NRP2	60	1	1.0792	1.02601	1.30862	1.65378	4.98802	8.32049	0.977549	4	4	Set3
O60462	NRP2	66	1	0.840344	0.971045	1.78976	1.56207	5.20635	50	0.887571	4	4	Set3
O60462-2	NRP2	51	1	0.918376	0.989178	1.20454	1.92936	4.78432	8	0.969244	2	2	Set2
O60462-2	NRP2	57	1	0.746136	1.04344	1.06828	2.0668	4.89628	25.8652	0.936098	2	2	Set2
O60462-2	NRP2	60	1	1.0792	1.02601	1.30862	1.65378	4.98802	8.32049	0.977549	4	4	Set3
O60462-2	NRP2	66	1	0.840344	0.971045	1.78976	1.56207	5.20635	50	0.887571	4	4	Set3
O60462-3	NRP2	51	1	0.918376	0.989178	1.20454	1.92936	4.78432	8	0.969244	2	2	Set2
O60462-3	NRP2	57	1	0.746136	1.04344	1.06828	2.0668	4.89628	25.8652	0.936098	2	2	Set2
O60462-3	NRP2	60	1	1.0792	1.02601	1.30862	1.65378	4.98802	8.32049	0.977549	4	4	Set3
O60462-3	NRP2	66	1	0.840344	0.971045	1.78976	1.56207	5.20635	50	0.887571	4	4	Set3
O60462-4	NRP2	51	1	0.918376	0.989178	1.20454	1.92936	4.78432	8	0.969244	2	2	Set2
O60462-4	NRP2	57	1	0.746136	1.04344	1.06828	2.0668	4.89628	25.8652	0.936098	2	2	Set2
O60462-4	NRP2	60	1	1.0792	1.02601	1.30862	1.65378	4.98802	8.32049	0.977549	4	4	Set3
O60462-4	NRP2	66	1	0.840344	0.971045	1.78976	1.56207	5.20635	50	0.887571	4	4	Set3
O60462-5	NRP2	51	1	0.918376	0.989178	1.20454	1.92936	4.78432	8	0.969244	2	2	Set2
O60462-5	NRP2	57	1	0.746136	1.04344	1.06828	2.0668	4.89628	25.8652	0.936098	2	2	Set2
O60462-5	NRP2	60	1	1.0792	1.02601	1.30862	1.65378	4.98802	8.32049	0.977549	4	4	Set3
O60462-5	NRP2	66	1	0.840344	0.971045	1.78976	1.56207	5.20635	50	0.887571	4	4	Set3
O60488	ACSL4	45	1	1.05613	1.04153	0.550112	0.443721	5.20635	-8	0.970556	19	38	Set1
O60488	ACSL4	48	1	0.919879	0.543659	0.413052	0.536897	5.87227	-12.2509	0.943233	19	38	Set1
O60488	ACSL4	60	1	0.960891	0.810139	0.417548	0.52222	5.41737	-8	0.934046	3	3	Set3
O60488-2	ACSL4	45	1	1.05613	1.04153	0.550112	0.443721	5.20635	-8	0.970556	19	38	Set1
O60488-2	ACSL4	48	1	0.919879	0.543659	0.413052	0.536897	5.87227	-12.2509	0.943233	19	38	Set1
O60488-2	ACSL4	60	1	0.960891	0.810139	0.417548	0.52222	5.41737	-8	0.934046	3	3	Set3
O60499	STX10	60	1	0.388675	0.493675	0.362261	0.493138	6.26144	-50	0.896198	1	1	Set3
O60502	MGEA5	60	1	0.648976	0.721832	0.660756	0.562098	6.26144	-1.35151	0.884004	1	1	Set3
O60502-2	MGEA5	60	1	0.648976	0.721832	0.660756	0.562098	6.26144	-1.35151	0.884004	1	1	Set3
O60502-4	MGEA5	60	1	0.648976	0.721832	0.660756	0.562098	6.26144	-1.35151	0.884004	1	1	Set3
O60547	GMDS	57	1	0.985237	0.827331	0.618021	0.500292	5.33496	-3.99716	0.994807	12	31	Set2
O60547	GMDS	60	1	0.948062	0.656755	0.349937	0.226084	5.44913	-4.12745	0.997365	6	6	Set3
O60547	GMDS	63	1	0.780056	0.634345	0.293872	0.180924	5.54203	-2.91251	0.983038	6	6	Set3
O60547-2	GMDS	60	1	0.948062	0.656755	0.349937	0.226084	5.44913	-4.12745	0.997365	6	6	Set3
O60547-2	GMDS	63	1	0.780056	0.634345	0.293872	0.180924	5.54203	-2.91251	0.983038	6	6	Set3
O60551	NMT2	57	1	0.570057	1.41222	1.79594	2.19344	5.22529	4.51226	0.845675	3	3	Set2
O60563	CCNT1	54	1	1.03458	0.91799	0.641228	0.6159	5.35413	-7.95791	0.991364	3	4	Set2
O60565	GREM1	48	1	1.06201	1.08645	0.946775	1.63345	4.78432	50	0.954227	2	2	Set1
O60565-2	GREM1	48	1	1.06201	1.08645	0.946775	1.63345	4.78432	50	0.954227	2	2	Set1
O60566	BUB1B	51	1	1.04452	1.39383	1.67079	1.65527	5.58548	6.94111	0.998032	2	2	Set2
O60566-3	BUB1B	51	1	1.04452	1.39383	1.67079	1.65527	5.58548	6.94111	0.998032	2	2	Set2
O60568	PLOD3	57	1	1.11466	1.2376	2.00078	1.76255	5.41737	8	0.89239	15	26	Set2
O60568	PLOD3	60	1	1.27585	1.38964	2.4061	2.43612	5.39596	6.78209	0.961872	11	19	Set3
O60568	PLOD3	63	1	1.37282	1.63292	2.99988	2.523	5.50758	22.2818	0.867096	11	19	Set3
O60610	DIAPH1	51	1	1.136	1.46289	1.86566	2.13857	5.39744	3.32328	0.994924	11	16	Set2
O60610-2	DIAPH1	51	1	1.136	1.46289	1.86566	2.13857	5.39744	3.32328	0.994924	11	16	Set2
O60610-3	DIAPH1	51	1	1.136	1.46289	1.86566	2.13857	5.39744	3.32328	0.994924	11	16	Set2
O60613	SEP15	57	1	0.973684	1.10644	2.02874	1.6722	5.41737	15	0.854913	2	2	Set2
O60613	SEP15	60	1	0.990246	1.15882	1.6549	1.57652	5.41737	8	0.975162	2	2	Set3
O60613	SEP15	66	1	1.23483	1.29633	1.74802	1.57693	5.77399	3.60935	0.83169	2	2	Set3
O60645	EXOC3	51	1	1.55391	1.84696	2.53216	2.89848	5.53824	2.57257	0.980987	1	1	Set2
O60645-2	EXOC3	51	1	1.55391	1.84696	2.53216	2.89848	5.53824	2.57257	0.980987	1	1	Set2
O60645-3	EXOC3	51	1	1.55391	1.84696	2.53216	2.89848	5.53824	2.57257	0.980987	1	1	Set2
O60671	RAD1	66	1	0.987882	1.16723	1.24846	0.37763	4.78432	-50	0.807851	1	1	Set3
O60671-2	RAD1	66	1	0.987882	1.16723	1.24846	0.37763	4.78432	-50	0.807851	1	1	Set3
O60671-3	RAD1	66	1	0.987882	1.16723	1.24846	0.37763	4.78432	-50	0.807851	1	1	Set3
O60684	KPNA6	51	1	1.30683	1.32575	1.72057	1.76043	5.66428	2.50465	0.92827	3	4	Set2
O60684	KPNA6	54	1	1.19782	1.63599	1.64265	1.61836	5.8394	8	0.975962	3	4	Set2
O60684	KPNA6	63	1	1.01499	1.06661	1.96527	2.12012	5.20867	8.7697	0.99984	3	3	Set3
O60701	UGDH	57	1	0.985863	0.905826	0.605496	0.580139	5.35908	-7.49726	0.999308	27	124	Set2
O60701	UGDH	60	1	1.03714	0.891497	0.427867	0.311034	5.25219	-6.42613	0.995856	11	15	Set3
O60701	UGDH	63	1	0.910697	0.747348	0.605272	0.599341	5.6753	-4.14408	0.996718	11	15	Set3
O60711	LPXN	51	1	1.00472	1.27065	1.43818	1.88448	5.12655	3.32046	0.94621	4	7	Set2
O60732	MAGEC1	51	1	1.09291	1.19303	1.50037	1.68152	5.29822	3.60107	0.988783	2	2	Set2
O60732-2	MAGEC1	51	1	1.09291	1.19303	1.50037	1.68152	5.29822	3.60107	0.988783	2	2	Set2
O60762	DPM1	42	1	1.23286	1.56729	1.61851	1.83141	5.69232	2.44815	0.966611	3	4	Set1
O60762	DPM1	48	1	1.3072	1.31411	1.61797	2.28393	5.14975	2.68593	0.894955	3	4	Set1
O60762	DPM1	54	1	0.8606	0.332123	0.52972	0.461917	5.8394	-15	0.899985	1	1	Set2
O60783	MRPS14	45	1	1.00062	1.07596	1.20317	1.63294	4.92463	9.74228	0.9799	3	4	Set1
O60814	HIST1H2BK|HIST1H2BD|HIST1H2BC|HIST2H2BF|HIST1H2BH|HIST1H2BN|HIST1H2BM|HIST1H2BL	60	1	0.920403	0.824425	0.604451	0.541079	5.44197	-3.68666	0.990359	1	6	Set3
O60825	PFKFB2	51	1	0.881067	0.76474	0.577876	0.492184	5.52336	-2.95492	0.99224	9	11	Set2
O60825	PFKFB2	54	1	0.929964	0.821242	0.573766	0.564634	5.48651	-4.82725	0.984121	9	11	Set2
O60825	PFKFB2	57	1	0.988975	0.875682	0.737715	0.654893	5.34276	-3.8981	0.993646	9	11	Set2
O60825-2	PFKFB2	51	1	0.881067	0.76474	0.577876	0.492184	5.52336	-2.95492	0.99224	9	11	Set2
O60825-2	PFKFB2	54	1	0.929964	0.821242	0.573766	0.564634	5.48651	-4.82725	0.984121	9	11	Set2
O60825-2	PFKFB2	57	1	0.988975	0.875682	0.737715	0.654893	5.34276	-3.8981	0.993646	9	11	Set2
O60831	PRAF2	42	1	1.14162	1.21908	1.5848	1.51343	5.57212	4.39102	0.912181	1	1	Set1
O60832	DKC1	51	1	1.19704	1.4215	1.42653	1.51059	5.8868	3.19958	0.975104	21	31	Set2
O60832	DKC1	63	1	0.974136	0.873256	0.993395	1.52054	4.78432	50	0.935875	8	12	Set3
O60879	DIAPH2	48	1	1.09114	1.28636	1.8862	2.16776	5.27348	4.33116	0.996308	23	28	Set1
O60879-2	DIAPH2	48	1	1.09114	1.28636	1.8862	2.16776	5.27348	4.33116	0.996308	23	28	Set1
O60879-3	DIAPH2	48	1	1.09114	1.28636	1.8862	2.16776	5.27348	4.33116	0.996308	23	28	Set1
O60884	DNAJA2	51	1	1.18256	1.40558	1.6994	1.68848	5.67828	3.79427	0.985028	10	15	Set2
O60885	BRD4|BRD3	66	1	0.851956	1.05104	0.576941	0.632777	5.20635	-50	0.847202	1	1	Set3
O60885-2	BRD4|BRD3	66	1	0.851956	1.05104	0.576941	0.632777	5.20635	-50	0.847202	1	1	Set3
O60885-3	BRD4|BRD3	66	1	0.851956	1.05104	0.576941	0.632777	5.20635	-50	0.847202	1	1	Set3
O60907	TBL1X	66	1	0.446309	0.299734	0.448418	0.464222	6.26144	-50	0.905353	1	1	Set3
O60907-2	TBL1X	66	1	0.446309	0.299734	0.448418	0.464222	6.26144	-50	0.905353	1	1	Set3
O60921	HUS1	66	1	0.944625			2.30548	5.11174	30.2243	0.997415	2	2	Set3
O60921-2	HUS1	66	1	0.944625			2.30548	5.11174	30.2243	0.997415	2	2	Set3
O60934	NBN	48	1	0.950925	0.872547	0.583345	0.616938	5.41737	-8	0.970332	9	10	Set1
O75030-2	MITF	57	1	1.14552	1.04125	1.14797	0.340946	4.78432	-50	0.902253	1	1	Set2
O75051	PLXNA2	45	1	1.16968	0.644529	0.3989	0.555132	5.62839	-15	0.868665	1	1	Set1
O75051	PLXNA2	51	1	0.571682	1.0666	0.993517	2.87762	4.78432	50	0.942311	2	2	Set2
O75051	PLXNA2	54	1	0.993739	1.32512	1.07873	1.9264	4.87314	18.7286	0.829328	2	2	Set2
O75051	PLXNA2	57	1	1.10525	1.22454	1.30848	2.77001	4.89882	15.3653	0.971136	2	2	Set2
O75064	DENND4B	45	1	0.896875	0.920413	0.808648	0.644254	5.19734	-2.57534	0.883915	8	9	Set1
O75083	WDR1	63	1	1.17889	1.37688	2.37125	2.26144	5.41737	8	0.968161	8	9	Set3
O75113	N4BP1	51	1	1.01269	1.38036	1.39175	1.51792	5.64153	7.93534	0.932028	2	2	Set2
O75116	ROCK2	51	1	1.1132	1.1642	1.45821	1.62333	5.29742	3.47054	0.975637	7	7	Set2
O75116	ROCK2	60	1	1.03144	0.875422	0.923712	0.563931	4.88458	-13.39	0.88144	1	1	Set3
O75122-3	CLASP2	57	1	0.941649	1.82639	2.18978	1.8075	5.8394	50	0.877563	2	3	Set2
O75131	CPNE3	63	1	1.45508	1.40703	1.99754	1.97747	5.7384	2.42394	0.882059	2	2	Set3
O75146	HIP1R	54	1	0.992612	1.37934	1.58017	1.58525	5.62839	8	0.993766	3	3	Set2
O75153	CLUH	51	1	1.35258	1.47875	1.83697	1.89782	5.73162	2.53589	0.97184	19	22	Set2
O75155	CAND2	48	1	1.14726	1.12604	1.53935	1.6586	5.28918	4.61822	0.946603	1	2	Set1
O75155-2	CAND2	48	1	1.14726	1.12604	1.53935	1.6586	5.28918	4.61822	0.946603	1	2	Set1
O75165	DNAJC13	51	1	1.26031	1.69083	2.55189	3.057	5.3445	3.49163	0.993756	25	29	Set2
O75165	DNAJC13	54	1	1.39212	2.01601	4.05194	4.12924	5.42303	6.43768	0.986523	25	29	Set2
O75165	DNAJC13	57	1	1.12299	1.84445	3.85093	4.02892	5.38781	6.90914	0.999218	25	29	Set2
O75165	DNAJC13	60	1	0.798413	1.19563	2.26799	3.17012	5.06362	6.0769	0.98632	9	9	Set3
O75165	DNAJC13	63	1	1.1975	1.19392	7.10326	10.146	5.0789	8.84676	0.999408	9	9	Set3
O75170	PPP6R2	63	1	1.32031	1.80075	1.68723	1.89333	5.88783	4.52227	0.92952	1	1	Set3
O75170-2	PPP6R2	63	1	1.32031	1.80075	1.68723	1.89333	5.88783	4.52227	0.92952	1	1	Set3
O75170-3	PPP6R2	63	1	1.32031	1.80075	1.68723	1.89333	5.88783	4.52227	0.92952	1	1	Set3
O75170-4	PPP6R2	63	1	1.32031	1.80075	1.68723	1.89333	5.88783	4.52227	0.92952	1	1	Set3
O75170-5	PPP6R2	63	1	1.32031	1.80075	1.68723	1.89333	5.88783	4.52227	0.92952	1	1	Set3
O75170-6	PPP6R2	63	1	1.32031	1.80075	1.68723	1.89333	5.88783	4.52227	0.92952	1	1	Set3
O75179	ANKRD17	57	1	0.955518	1.01839	0.896421	0.614718	4.78432	-8	0.942802	4	5	Set2
O75179-2	ANKRD17	57	1	0.955518	1.01839	0.896421	0.614718	4.78432	-8	0.942802	4	5	Set2
O75179-7	ANKRD17	57	1	0.955518	1.01839	0.896421	0.614718	4.78432	-8	0.942802	4	5	Set2
O75208	COQ9	60	1	0.937223	0.922616	0.740224	0.607816	5.20121	-3.79825	0.971866	6	7	Set3
O75251	NDUFS7	66	1	0.346794	0.367492	0.34392	0.351282	6.26144	-50	0.998996	2	2	Set3
O75251-2	NDUFS7	66	1	0.346794	0.367492	0.34392	0.351282	6.26144	-50	0.998996	2	2	Set3
O75306	NDUFS2	66	1	0.0545708	0.195972	0.259238	0.276312	6.26144	-50	0.897761	1	1	Set3
O75306-2	NDUFS2	66	1	0.0545708	0.195972	0.259238	0.276312	6.26144	-50	0.897761	1	1	Set3
O75312	ZPR1	63	1	1.5909	1.80685	2.29159	1.94032	6.1036	4.64667	0.855173	7	8	Set3
O75323	GBAS	60	1	1.36734	1.39828	1.93158	1.96292	5.635	2.69405	0.924603	1	1	Set3
O75323	GBAS	66	1	0.203268	0.179677	0.162544	0.317255	6.26144	-50	0.889766	1	1	Set3
O75330	HMMR	51	1	1.08685	1.32159	1.44279	1.74518	5.319	2.66128	0.956794	2	2	Set2
O75330-2	HMMR	51	1	1.08685	1.32159	1.44279	1.74518	5.319	2.66128	0.956794	2	2	Set2
O75330-3	HMMR	51	1	1.08685	1.32159	1.44279	1.74518	5.319	2.66128	0.956794	2	2	Set2
O75330-4	HMMR	51	1	1.08685	1.32159	1.44279	1.74518	5.319	2.66128	0.956794	2	2	Set2
O75340	PDCD6	45	1	0.981448	1.09555	1.38922	1.6848	5.07769	4.99174	0.990564	9	27	Set1
O75340	PDCD6	51	1	1.11206	1.20754	1.55006	1.50865	5.51067	5.20028	0.946271	6	14	Set2
O75340	PDCD6	54	1	1.12533	1.20093	1.95946	1.8527	5.41737	15	0.961335	6	14	Set2
O75340	PDCD6	57	1	1.09958	1.35035	2.1041	1.8797	5.41737	8	0.914443	6	14	Set2
O75340-2	PDCD6	45	1	0.981448	1.09555	1.38922	1.6848	5.07769	4.99174	0.990564	9	27	Set1
O75340-2	PDCD6	51	1	1.11206	1.20754	1.55006	1.50865	5.51067	5.20028	0.946271	6	14	Set2
O75340-2	PDCD6	54	1	1.12533	1.20093	1.95946	1.8527	5.41737	15	0.961335	6	14	Set2
O75340-2	PDCD6	57	1	1.09958	1.35035	2.1041	1.8797	5.41737	8	0.914443	6	14	Set2
O75351	VPS4B	48	1	1.04641	0.969058	0.648612	0.536102	5.15343	-7.4834	0.98943	14	26	Set1
O75351	VPS4B	51	1	0.799489	0.564905	0.267753	0.238766	5.65739	-3.49231	0.991948	7	7	Set2
O75352	MPDU1	42	1	1.12208	1.21523	2.09435	1.78669	5.50048	43.5884	0.877384	1	3	Set1
O75352	MPDU1	45	1	1.43526	1.33655	1.71049	1.60225	6.26144	2.02079	0.831874	1	3	Set1
O75352	MPDU1	48	1	1.36599	1.57857	2.05497	2.23774	5.57461	2.70781	0.98291	1	3	Set1
O75352	MPDU1	51	1	1.4156	1.4268	2.14685	1.9683	5.73793	3.11436	0.846824	1	3	Set2
O75352-2	MPDU1	42	1	1.12208	1.21523	2.09435	1.78669	5.50048	43.5884	0.877384	1	3	Set1
O75352-2	MPDU1	45	1	1.43526	1.33655	1.71049	1.60225	6.26144	2.02079	0.831874	1	3	Set1
O75352-2	MPDU1	48	1	1.36599	1.57857	2.05497	2.23774	5.57461	2.70781	0.98291	1	3	Set1
O75352-2	MPDU1	51	1	1.4156	1.4268	2.14685	1.9683	5.73793	3.11436	0.846824	1	3	Set2
O75356	ENTPD5	48	1	0.927833	0.927332	0.793497	0.623689	5.13346	-3.40225	0.941381	2	2	Set1
O75356	ENTPD5	60	1	1.35392	1.31163	2.63881	2.42423	5.41737	15	0.917873	1	1	Set3
O75356	ENTPD5	63	1	1.37672	1.40842	2.85319	2.4779	5.41737	15	0.878192	1	1	Set3
O75367	H2AFY	42	1	1.28544	1.31298	1.48131	1.76124	5.49756	1.83744	0.923517	9	11	Set1
O75367	H2AFY	51	1	1.14267	1.34247	1.55181	1.89901	5.31064	2.67851	0.968598	8	12	Set2
O75367	H2AFY	54	1	1.39052	1.45322	1.48076	1.61071	6.26144	1.45367	0.976919	8	12	Set2
O75367-3	H2AFY	42	1	1.28544	1.31298	1.48131	1.76124	5.49756	1.83744	0.923517	9	11	Set1
O75367-3	H2AFY	51	1	1.14267	1.34247	1.55181	1.89901	5.31064	2.67851	0.968598	8	12	Set2
O75367-3	H2AFY	54	1	1.39052	1.45322	1.48076	1.61071	6.26144	1.45367	0.976919	8	12	Set2
O75380	NDUFS6	42	1	1.14355	1.23391	1.47952	1.54371	5.53244	3.04724	0.978748	4	6	Set1
O75380	NDUFS6	45	1	1.08408	1.17472	1.5618	1.63288	5.3625	5.10126	0.986953	4	6	Set1
O75380	NDUFS6	48	1	0.992986	1.13145	1.34629	1.52603	5.20162	4.08944	0.988738	4	6	Set1
O75382	TRIM3	51	1	2.59944	3.47577	4.83	5.87411	5.61029	2.30549	0.984748	1	1	Set2
O75382-2	TRIM3	51	1	2.59944	3.47577	4.83	5.87411	5.61029	2.30549	0.984748	1	1	Set2
O75382-3	TRIM3	51	1	2.59944	3.47577	4.83	5.87411	5.61029	2.30549	0.984748	1	1	Set2
O75390	CS	63	1	0.870717	0.891925	0.585358	0.632775	5.47512	-18.2886	0.851177	7	11	Set3
O75390	CS	66	1	0.654613	0.510065	0.450485	0.461136	6.14686	-3.89608	0.998527	7	11	Set3
O75394	MRPL33	42	1	1.35481	1.41658	1.2797	1.51365	6.26144	1.09806	0.808492	1	1	Set1
O75394	MRPL33	45	1	2.22453	2.31027	2.3007	2.22736	6.26144	22	0.990486	1	1	Set1
O75394	MRPL33	48	1	1.07002	1.95669	2.08032	2.6336	5.44953	2.96851	0.925521	1	1	Set1
O75394	MRPL33	51	1	1.12879	1.30543	1.48866	1.51982	5.65454	3.52586	0.996877	2	2	Set2
O75396	SEC22B	57	1	1.09275	1.04336	1.43568	1.75683	5.05275	6.35466	0.978616	6	13	Set2
O75396	SEC22B	60	1	1.00808	1.1053	1.54041	1.69181	5.22329	5.78329	0.999649	2	3	Set3
O75396	SEC22B	63	1	1.04616	0.831928	1.30248	1.52406	4.99534	15	0.889288	2	3	Set3
O75414	NME6	66	1	1.10241	0.946501	0.79486	0.602648	5.02726	-5.76912	0.919008	4	5	Set3
O75425	MOSPD3	42	1	1.55395	1.57737	1.83226	1.75882	6.26144	2.65418	0.953326	1	1	Set1
O75425	MOSPD3	45	1	0.874988	1.07548	1.27574	1.88957	4.92799	11.0403	0.966793	1	1	Set1
O75425-4	MOSPD3	42	1	1.55395	1.57737	1.83226	1.75882	6.26144	2.65418	0.953326	1	1	Set1
O75425-4	MOSPD3	45	1	0.874988	1.07548	1.27574	1.88957	4.92799	11.0403	0.966793	1	1	Set1
O75438	NDUFB1	42	1	1.26619	1.23643	1.40382	1.63256	5.51266	1.73439	0.893668	1	1	Set1
O75438	NDUFB1	45	1	1.29004	1.66097	1.53818	2.27535	5.33783	1.84254	0.828003	1	1	Set1
O75438	NDUFB1	63	1	0.856105	1.02624	0.549147	0.22192	4.99534	-15	0.942026	2	2	Set3
O75438-2	NDUFB1	42	1	1.26619	1.23643	1.40382	1.63256	5.51266	1.73439	0.893668	1	1	Set1
O75438-2	NDUFB1	45	1	1.29004	1.66097	1.53818	2.27535	5.33783	1.84254	0.828003	1	1	Set1
O75438-2	NDUFB1	63	1	0.856105	1.02624	0.549147	0.22192	4.99534	-15	0.942026	2	2	Set3
O75439	PMPCB	66	1	0.773149	0.603895	0.665235	0.503147	5.99223	-1.60913	0.918528	5	5	Set3
O75449	KATNA1	51	1	0.954385	0.900573	0.587033	0.599332	5.41737	-8	0.981959	9	9	Set2
O75487	GPC4	45	1	1.23148	1.21593	1.44894	12.289	4.89763	31.1039	0.998978	1	1	Set1
O75487-2	GPC4	45	1	1.23148	1.21593	1.44894	12.289	4.89763	31.1039	0.998978	1	1	Set1
O75489	NDUFS3	51	1	1.10792	1.32092	1.55203	1.86089	5.30751	2.90955	0.978577	7	8	Set2
O75489	NDUFS3	54	1	1.29762	1.44122	1.62627	1.50872	6.06829	4.52402	0.93291	7	8	Set2
O75489	NDUFS3	66	1	0.330798	0.221935	0.210465	0.385984	6.26144	-50	0.858081	4	4	Set3
O75506	HSBP1	63	1	0.772098	0.821051	0.677923	0.643275	6.10096	-1.47456	0.899451	5	17	Set3
O75506	HSBP1	66	1	0.871195	0.737365	0.504109	0.574447	5.73402	-4.19511	0.940436	5	17	Set3
O75521	ECI2	66	1	0.413118	0.522405	0.312572	0.42101	6.26144	-50	0.924746	3	3	Set3
O75521-2	ECI2	66	1	0.413118	0.522405	0.312572	0.42101	6.26144	-50	0.924746	3	3	Set3
O75525	KHDRBS3	54	1	1.79006	1.70763	1.987	3.03521	5.35587	1.68106	0.827211	1	1	Set2
O75525-2	KHDRBS3	54	1	1.79006	1.70763	1.987	3.03521	5.35587	1.68106	0.827211	1	1	Set2
O75531	BANF1	48	1	1.01161	0.959466	0.672293	0.547826	5.15214	-6.47012	0.998635	9	69	Set1
O75531	BANF1	51	1	0.863996	0.65485	0.45805	0.417595	5.64767	-3.59379	0.998442	8	64	Set2
O75531	BANF1	54	1	0.914027	0.7663	0.631424	0.633975	5.68974	-4.18097	0.993994	8	64	Set2
O75533	SF3B1	51	1	1.14831	1.36875	1.53202	1.77387	5.44468	2.5724	0.979202	28	51	Set2
O75534	CSDE1	51	1	1.22345	1.55415	2.12479	2.32408	5.46335	3.53102	0.995026	12	13	Set2
O75534-4	CSDE1	51	1	1.22345	1.55415	2.12479	2.32408	5.46335	3.53102	0.995026	12	13	Set2
O75569	PRKRA	51	1	1.44532	1.79985	2.30259	2.61285	5.56745	2.61942	0.990787	3	4	Set2
O75569-2	PRKRA	51	1	1.44532	1.79985	2.30259	2.61285	5.56745	2.61942	0.990787	3	4	Set2
O75569-3	PRKRA	51	1	1.44532	1.79985	2.30259	2.61285	5.56745	2.61942	0.990787	3	4	Set2
O75575	CRCP	45	1	0.965205	0.982312	0.813549	0.659098	5.03181	-6.76575	0.984429	3	4	Set1
O75575	CRCP	57	1	1.4089	1.31397	1.87015	1.78275	5.81208	2.40764	0.823347	1	2	Set2
O75575-2	CRCP	57	1	1.4089	1.31397	1.87015	1.78275	5.81208	2.40764	0.823347	1	2	Set2
O75575-3	CRCP	57	1	1.4089	1.31397	1.87015	1.78275	5.81208	2.40764	0.823347	1	2	Set2
O75582	RPS6KA5	48	1	0.959601	0.74345	0.49265	0.58704	5.59415	-8.02593	0.94844	7	7	Set1
O75592	MYCBP2	45	1	1.20039	0.616059	0.413037	0.591544	5.62839	-29	0.828803	27	31	Set1
O75592	MYCBP2	51	1	1.38138	1.84854	2.11392	2.34733	5.68115	2.76214	0.994219	5	5	Set2
O75592-2	MYCBP2	45	1	1.20039	0.616059	0.413037	0.591544	5.62839	-29	0.828803	27	31	Set1
O75592-2	MYCBP2	51	1	1.38138	1.84854	2.11392	2.34733	5.68115	2.76214	0.994219	5	5	Set2
O75607	NPM3	45	1	1.08254	0.853129	0.760685	2.41367	4.78432	50	0.953382	3	3	Set1
O75676	RPS6KA4	42	1	0.95905	0.872894	0.611958	0.610592	5.43381	-7.61228	0.989719	7	7	Set1
O75676	RPS6KA4	45	1	0.833176	0.517512	0.328851	0.459443	5.87551	-6.62329	0.943348	7	7	Set1
O75676-2	RPS6KA4	42	1	0.95905	0.872894	0.611958	0.610592	5.43381	-7.61228	0.989719	7	7	Set1
O75676-2	RPS6KA4	45	1	0.833176	0.517512	0.328851	0.459443	5.87551	-6.62329	0.943348	7	7	Set1
O75683	SURF6	60	1	0.950956	0.790236	0.637831	0.627553	5.58507	-4.88393	0.998689	2	2	Set3
O75688	PPM1B	60	1	0.582657	0.415116	0.238817	0.192304	6.00295	-2.39425	0.995549	1	1	Set3
O75691	UTP20	42	1	1.45642	1.54925	1.45468	1.80843	6.14007	1.01039	0.87094	16	18	Set1
O75718	CRTAP	51	1	1.10303	1.25755	1.79221	1.57107	5.41737	8	0.82845	8	11	Set2
O75718	CRTAP	54	1	1.07669	1.36701	1.79322	1.70693	5.54136	7.769	0.975172	8	11	Set2
O75718	CRTAP	57	1	1.14643	1.26897	2.06013	1.80384	5.41737	8	0.878021	8	11	Set2
O75718	CRTAP	60	1	1.07095	1.27958	2.37366	2.49193	5.32687	7.37026	0.998245	8	12	Set3
O75718	CRTAP	63	1	1.28616	1.85	3.02892	2.88644	5.51378	6.27734	0.973082	8	12	Set3
O75771	RAD51D	51	1	0.974101	0.837299	0.426633	0.342824	5.33247	-5.74217	0.999511	2	2	Set2
O75771	RAD51D	54	1	0.919624	0.522751	0.225959	0.151928	5.56536	-4.80417	0.99873	2	2	Set2
O75771	RAD51D	57	1	0.748168	0.480168	0.365639	0.351243	5.88298	-3.93352	0.999867	2	2	Set2
O75771-5	RAD51D	51	1	0.974101	0.837299	0.426633	0.342824	5.33247	-5.74217	0.999511	2	2	Set2
O75771-5	RAD51D	54	1	0.919624	0.522751	0.225959	0.151928	5.56536	-4.80417	0.99873	2	2	Set2
O75771-5	RAD51D	57	1	0.748168	0.480168	0.365639	0.351243	5.88298	-3.93352	0.999867	2	2	Set2
O75771-8	RAD51D	51	1	0.974101	0.837299	0.426633	0.342824	5.33247	-5.74217	0.999511	2	2	Set2
O75771-8	RAD51D	54	1	0.919624	0.522751	0.225959	0.151928	5.56536	-4.80417	0.99873	2	2	Set2
O75771-8	RAD51D	57	1	0.748168	0.480168	0.365639	0.351243	5.88298	-3.93352	0.999867	2	2	Set2
O75787	ATP6AP2	63	1	1.22934	1.41287	2.44947	2.22258	5.50129	31.1995	0.935829	1	1	Set3
O75787-2	ATP6AP2	63	1	1.22934	1.41287	2.44947	2.22258	5.50129	31.1995	0.935829	1	1	Set3
O75794	CDC123	48	1	1.00452	0.876311	0.508484	0.418742	5.29518	-5.87278	0.999234	13	38	Set1
O75794	CDC123	51	1	0.845818	0.600383	0.262538	0.214598	5.56917	-3.8267	0.994295	8	11	Set2
O75794	CDC123	54	1	0.840684	0.69654	0.525001	0.444874	5.63083	-2.77417	0.995124	8	11	Set2
O75807	PPP1R15A	42	1	0.864226	0.83363	0.638488	0.520439	5.42598	-2.60163	0.959345	1	1	Set1
O75807	PPP1R15A	45	1	0.988022	0.845562	0.644706	0.442484	5.21014	-3.71766	0.986499	1	1	Set1
O75807	PPP1R15A	48	1	1.10777	1.16565	0.807787	0.522993	4.99534	-50	0.855257	1	1	Set1
O75808	CAPN15	45	1	1.13704	1.0415	1.12414	0.581088	4.78432	-50	0.827912	1	1	Set1
O75828	CBR3	54	1	0.994236	0.856235	0.726827	0.519104	5.17539	-3.44114	0.969342	5	7	Set2
O75844	ZMPSTE24	42	1	1.1065	1.40397	1.69596	1.99686	5.35854	3.09549	0.987046	5	6	Set1
O75844	ZMPSTE24	48	1	0.968031	1.35594	1.88568	2.28842	5.23493	4.09476	0.987385	5	6	Set1
O75844	ZMPSTE24	57	1	1.27084	1.27	1.56811	1.64159	5.66158	2.2304	0.930434	1	1	Set2
O75844	ZMPSTE24	60	1	1.42046	1.18955	1.71831	1.91261	5.46266	2.11262	0.800552	2	5	Set3
O75844	ZMPSTE24	63	1	1.19827	1.21312	2.28827	1.99785	5.41737	15	0.901497	2	5	Set3
O75874	IDH1	57	1	1.005	0.857948	0.592254	0.49659	5.31578	-4.8951	0.996787	26	235	Set2
O75874	IDH1	60	1	0.920355	0.557892	0.134152	0.0662493	5.50388	-4.93936	0.999859	14	35	Set3
O75879	GATB	48	1	0.975084	0.786568	0.77125	0.666156	5.51784	-3.01197	0.923716	6	7	Set1
O75909	CCNK	57	1	1.04654	0.863917	0.851866	0.633891	5.06977	-3.345	0.860208	8	13	Set2
O75912	DGKI	66	1	0.922711	1.02008	1.80166	1.63134	5.45456	50	0.947712	1	1	Set3
O75915	ARL6IP5	42	1	1.18435	1.3703	1.79599	1.61518	5.73157	4.51237	0.882589	4	5	Set1
O75915	ARL6IP5	45	1	1.33342	1.37792	1.8141	1.87899	5.6364	2.55699	0.941085	4	5	Set1
O75934	BCAS2	60	1	1.24755	1.02868	0.86007	2.15932	4.78432	50	0.925053	1	1	Set3
O75943	RAD17	42	1	0.955341	0.96581	0.741899	0.639045	5.15862	-5.84408	0.981896	4	4	Set1
O75943	RAD17	45	1	0.926853	0.648592	0.303813	0.2101	5.4715	-4.33823	0.999661	4	4	Set1
O75943	RAD17	48	1	0.825846	0.601366	0.555742	0.554703	5.91851	-5.43989	0.999975	4	4	Set1
O75943-2	RAD17	42	1	0.955341	0.96581	0.741899	0.639045	5.15862	-5.84408	0.981896	4	4	Set1
O75943-2	RAD17	45	1	0.926853	0.648592	0.303813	0.2101	5.4715	-4.33823	0.999661	4	4	Set1
O75943-2	RAD17	48	1	0.825846	0.601366	0.555742	0.554703	5.91851	-5.43989	0.999975	4	4	Set1
O75947	ATP5H	45	1	1.22288	2.32966	1.88196	1.99773	5.97387	47.6854	0.899935	1	2	Set1
O75947	ATP5H	57	1	1.05282	1.17719	1.46363	1.50368	5.42141	5.13075	0.995032	3	4	Set2
O75953	DNAJB5	45	1	0.948505	0.784426	0.67234	0.622045	5.57125	-3.90234	0.996656	4	4	Set1
O75953	DNAJB5	54	1	0.986068	0.884744	0.860411	0.642053	5.06597	-3.10891	0.896462	1	1	Set2
O75953-4	DNAJB5	45	1	0.948505	0.784426	0.67234	0.622045	5.57125	-3.90234	0.996656	4	4	Set1
O75953-4	DNAJB5	54	1	0.986068	0.884744	0.860411	0.642053	5.06597	-3.10891	0.896462	1	1	Set2
O75953-5	DNAJB5	45	1	0.948505	0.784426	0.67234	0.622045	5.57125	-3.90234	0.996656	4	4	Set1
O75953-5	DNAJB5	54	1	0.986068	0.884744	0.860411	0.642053	5.06597	-3.10891	0.896462	1	1	Set2
O75962	TRIO	51	1	1.06569	1.25266	1.58161	1.90647	5.22466	3.52709	0.987529	5	6	Set2
O75964	ATP5L	42	1	0.935065	1.1743	1.44336	1.50588	5.39595	6.17297	0.974753	1	1	Set1
O75964	ATP5L	66	1	0.165402	0.198687	0.166476	0.194108	6.26144	-50	0.997006	2	2	Set3
O75970	MPDZ	51	1	1.39275	1.9356	1.77404	1.80077	6.05042	8	0.949054	1	1	Set2
O75970	MPDZ	57	1	1.05356	1.17669	1.2497	1.51551	5.17364	2.77945	0.931037	1	1	Set2
O75970-2	MPDZ	51	1	1.39275	1.9356	1.77404	1.80077	6.05042	8	0.949054	1	1	Set2
O75970-2	MPDZ	57	1	1.05356	1.17669	1.2497	1.51551	5.17364	2.77945	0.931037	1	1	Set2
O75970-3	MPDZ	51	1	1.39275	1.9356	1.77404	1.80077	6.05042	8	0.949054	1	1	Set2
O75970-3	MPDZ	57	1	1.05356	1.17669	1.2497	1.51551	5.17364	2.77945	0.931037	1	1	Set2
O75970-5	MPDZ	51	1	1.39275	1.9356	1.77404	1.80077	6.05042	8	0.949054	1	1	Set2
O75970-5	MPDZ	57	1	1.05356	1.17669	1.2497	1.51551	5.17364	2.77945	0.931037	1	1	Set2
O76009	KRT33A|KRT34	42	1	0.803155	1.23564	1.02816	1.76776	4.87059	25.2533	0.827072	1	1	Set1
O76009	KRT33A|KRT34	45	1	1.49173	1.56488	1.41911	26.5494	4.88964	37.0935	0.998895	1	1	Set1
O76011	KRT33A|KRT34	42	1	0.803155	1.23564	1.02816	1.76776	4.87059	25.2533	0.827072	1	1	Set1
O76011	KRT33A|KRT34	45	1	1.49173	1.56488	1.41911	26.5494	4.88964	37.0935	0.998895	1	1	Set1
O76021	RSL1D1	51	1	1.32831	1.70996	1.78684	2.05692	5.71076	2.30042	0.971749	14	29	Set2
O76021	RSL1D1	63	1	1.11541	0.890629	0.976085	1.57624	4.78432	50	0.912525	2	2	Set3
O76024	WFS1	45	1	1.35253	1.33261	1.71568	1.7229	5.79592	2.24548	0.905695	2	3	Set1
O76024	WFS1	48	1	0.834027	1.04737	1.38394	1.60118	5.08679	6.84312	0.926791	2	3	Set1
O76031	CLPX	45	1	1.21694	1.24717	1.40582	1.64576	5.43256	2.01019	0.929529	18	21	Set1
O76031	CLPX	51	1	1.04095	0.996233	0.57583	0.472291	5.1149	-12.2745	0.99427	12	12	Set2
O76031	CLPX	54	1	1.00981	0.873625	0.435499	0.399638	5.35433	-7.89903	0.999497	12	12	Set2
O76031	CLPX	57	1	0.912185	0.694283	0.295127	0.26202	5.47486	-5.06734	0.99417	12	12	Set2
O76031	CLPX	60	1	1.0501	0.744703	0.295376	0.312122	5.41737	-8	0.986387	2	2	Set3
O76031	CLPX	66	1	0.719366	0.566135	0.724152	0.629943	6.05042	-22	0.882128	2	2	Set3
O76054	SEC14L2	51	1	1.23101	1.83117	2.33963	2.46099	5.59098	4.10889	0.999803	5	8	Set2
O76054-5	SEC14L2	51	1	1.23101	1.83117	2.33963	2.46099	5.59098	4.10889	0.999803	5	8	Set2
O76061	STC2	66	1	1.72142	1.49192	1.63642	1.67706	6.26144	50	0.891388	2	4	Set3
O76094	SRP72	51	1	1.32036	1.57487	1.97083	2.20227	5.54652	2.67377	0.989956	12	13	Set2
O94760	DDAH1	63	1	0.687686	0.788084	0.700879	0.525126	6.04144	-1	0.815403	5	5	Set3
O94761	RECQL4	48	1	1.63073	1.70162	1.72475	2.23925	5.83869	1.23842	0.891665	2	2	Set1
O94766	B3GAT3	42	1	1.10904	1.20564	1.6307	1.55894	5.49021	16.5206	0.945354	2	2	Set1
O94766	B3GAT3	48	1	1.16914	1.19628	1.52816	1.80529	5.24905	3.12305	0.956999	2	2	Set1
O94766-2	B3GAT3	42	1	1.10904	1.20564	1.6307	1.55894	5.49021	16.5206	0.945354	2	2	Set1
O94766-2	B3GAT3	48	1	1.16914	1.19628	1.52816	1.80529	5.24905	3.12305	0.956999	2	2	Set1
O94768	STK17B	48	1	0.942559	0.537391	0.371472	0.4758	5.75824	-8.79126	0.966308	1	1	Set1
O94788	ALDH1A2	63	1	0.816626	0.829125	0.500893	0.543499	5.64527	-3.03156	0.862175	1	1	Set3
O94788-3	ALDH1A2	63	1	0.816626	0.829125	0.500893	0.543499	5.64527	-3.03156	0.862175	1	1	Set3
O94788-4	ALDH1A2	63	1	0.816626	0.829125	0.500893	0.543499	5.64527	-3.03156	0.862175	1	1	Set3
O94808	GFPT2	57	1	0.925593	0.962905	0.662202	0.630034	5.2728	-8.40658	0.956094	25	77	Set2
O94808	GFPT2	60	1	0.795639	0.735655	0.423969	0.533471	5.83239	-3.37096	0.871262	8	9	Set3
O94808	GFPT2	63	1	1.1023	1.0305	1.87343	2.00206	5.188	10.1798	0.989281	8	9	Set3
O94811	TPPP	51	1	0.854902	0.776041	0.526938	0.458678	5.51923	-3.00782	0.975053	1	1	Set2
O94822	LTN1	51	1	1.16825	1.36943	1.57445	1.5083	5.81432	4.34545	0.967765	8	9	Set2
O94822-3	LTN1	51	1	1.16825	1.36943	1.57445	1.5083	5.81432	4.34545	0.967765	8	9	Set2
O94826	TOMM70	51	1	1.32778	1.1533	1.51467	1.7638	5.36489	2.0934	0.810208	2	2	Set2
O94826	TOMM70	57	1	0.989717	1.08542	1.60201	2.50414	4.9576	9.3144	0.995942	2	2	Set2
O94829	IPO13	54	1	0.909646	1.11666	1.36187	1.56956	5.14576	4.76256	0.957933	5	5	Set2
O94830	DDHD2	63	1	1.23363	0.943871	0.412926	0.444057	5.41737	-22	0.894102	4	4	Set3
O94851	MICAL2	42	1	1.02209	1.04678	1.15571	1.51007	4.92546	10.9506	0.985228	11	12	Set1
O94851-3	MICAL2	42	1	1.02209	1.04678	1.15571	1.51007	4.92546	10.9506	0.985228	11	12	Set1
O94851-4	MICAL2	42	1	1.02209	1.04678	1.15571	1.51007	4.92546	10.9506	0.985228	11	12	Set1
O94851-5	MICAL2	42	1	1.02209	1.04678	1.15571	1.51007	4.92546	10.9506	0.985228	11	12	Set1
O94851-6	MICAL2	42	1	1.02209	1.04678	1.15571	1.51007	4.92546	10.9506	0.985228	11	12	Set1
O94855	SEC24D	63	1	0.85984	0.668353	5.75453	4.09547	5.20635	50	0.865492	1	1	Set3
O94855-2	SEC24D	63	1	0.85984	0.668353	5.75453	4.09547	5.20635	50	0.865492	1	1	Set3
O94856-12	NFASC	51	1	0.951413	1.10239	1.09851	2.15748	4.89168	21.9243	0.987397	2	2	Set2
O94856-12	NFASC	54	1	1.02169	0.97775	1.37531	2.91845	4.78432	8	0.980882	2	2	Set2
O94856-12	NFASC	57	1	1.09113	1.12802	1.27173	2.7404	4.90393	17.5625	0.988418	2	2	Set2
O94856-4	NFASC	51	1	0.951413	1.10239	1.09851	2.15748	4.89168	21.9243	0.987397	2	2	Set2
O94856-4	NFASC	54	1	1.02169	0.97775	1.37531	2.91845	4.78432	8	0.980882	2	2	Set2
O94856-4	NFASC	57	1	1.09113	1.12802	1.27173	2.7404	4.90393	17.5625	0.988418	2	2	Set2
O94856-9	NFASC	51	1	0.951413	1.10239	1.09851	2.15748	4.89168	21.9243	0.987397	2	2	Set2
O94856-9	NFASC	54	1	1.02169	0.97775	1.37531	2.91845	4.78432	8	0.980882	2	2	Set2
O94856-9	NFASC	57	1	1.09113	1.12802	1.27173	2.7404	4.90393	17.5625	0.988418	2	2	Set2
O94874	UFL1	48	1	1.04621	1.02874	1.20995	1.53689	4.95479	9.62359	0.985496	22	27	Set1
O94874	UFL1	51	1	1.2266	1.31384	1.44783	1.55115	5.75435	2.06349	0.984775	5	5	Set2
O94880	PHF14	54	1	0.900424	0.909837	0.838583	0.627914	5.12797	-2.53732	0.854043	1	1	Set2
O94880-2	PHF14	54	1	0.900424	0.909837	0.838583	0.627914	5.12797	-2.53732	0.854043	1	1	Set2
O94889	KLHL18	45	1	1.00459	1.06584	1.1124	1.57536	4.90329	14.6259	0.981326	2	2	Set1
O94898	LRIG2	48	1	0.904851	1.11616	1.04729	0.655782	4.78432	-50	0.806446	1	1	Set1
O94905	ERLIN2	42	1	1.12326	1.57151	1.80387	2.09049	5.4715	3.07593	0.979221	2	2	Set1
O94905	ERLIN2	45	1	1.62266	1.80262	1.8169	1.88739	6.26144	2.93106	0.994773	2	2	Set1
O94905	ERLIN2	48	1	1.00858	1.06543	1.81906	2.12938	5.13436	7.26947	0.999805	2	2	Set1
O94905	ERLIN2	57	1	1.06892	1.22199	1.4406	1.92059	5.08634	3.50998	0.954637	1	1	Set2
O94905	ERLIN2	63	1	1.0963	1.26491	1.86659	1.72799	5.41737	8	0.93807	3	3	Set3
O94906	PRPF6	51	1	0.958759	0.87549	0.980842	1.98708	4.78432	50	0.979644	3	4	Set2
O94906	PRPF6	60	1	1.07426	0.982714	1.12497	1.54255	4.78432	8	0.946571	2	2	Set3
O94906-2	PRPF6	51	1	0.958759	0.87549	0.980842	1.98708	4.78432	50	0.979644	3	4	Set2
O94906-2	PRPF6	60	1	1.07426	0.982714	1.12497	1.54255	4.78432	8	0.946571	2	2	Set3
O94919	ENDOD1	42	1	1.14417	1.36776	1.80913	1.82502	5.51891	4.46631	0.985064	5	5	Set1
O94919	ENDOD1	45	1	1.29549	1.36891	1.83559	1.85508	5.61884	2.93495	0.940475	5	5	Set1
O94919	ENDOD1	48	1	1.20311	1.52643	1.89803	1.8979	5.64982	4.04478	0.991184	5	5	Set1
O94925	GLS	48	1	1.03735	0.985113	0.825621	0.456662	4.94398	-13.3691	0.993002	20	40	Set1
O94925	GLS	66	1	0.807685	0.799761	0.693106	0.646744	5.95913	-1.73307	0.960688	1	1	Set3
O94925-2	GLS	66	1	0.807685	0.799761	0.693106	0.646744	5.95913	-1.73307	0.960688	1	1	Set3
O94925-3	GLS	48	1	1.03735	0.985113	0.825621	0.456662	4.94398	-13.3691	0.993002	20	40	Set1
O94925-3	GLS	51	1	1.13884	0.841202	0.566703	0.351491	5.18438	-4.72059	0.93417	9	12	Set2
O94925-3	GLS	66	1	0.807685	0.799761	0.693106	0.646744	5.95913	-1.73307	0.960688	1	1	Set3
O94927	HAUS5	48	1	1.15461	0.996807	1.23987	2.0863	4.78432	8	0.946771	4	5	Set1
O94927-2	HAUS5	48	1	1.15461	0.996807	1.23987	2.0863	4.78432	8	0.946771	4	5	Set1
O94929-2	ABLIM3	45	1	0.995616	0.675158	0.483054	0.557091	5.57356	-19.9722	0.976751	7	8	Set1
O94929-3	ABLIM3	45	1	0.995616	0.675158	0.483054	0.557091	5.57356	-19.9722	0.976751	7	8	Set1
O94972	TRIM37	63	1	0.906134	1.51256	1.93622	1.90212	5.52837	50	0.989424	1	2	Set3
O94972-2	TRIM37	63	1	0.906134	1.51256	1.93622	1.90212	5.52837	50	0.989424	1	2	Set3
O94972-3	TRIM37	63	1	0.906134	1.51256	1.93622	1.90212	5.52837	50	0.989424	1	2	Set3
O94985	CLSTN1	42	1	1.19036	1.50413	1.64636	1.72212	5.72996	3.59341	0.997124	1	1	Set1
O94985	CLSTN1	45	1	0.903666	1.07073	1.22929	2.19859	4.91192	16.3649	0.987137	1	1	Set1
O94985	CLSTN1	48	1	1.1641	1.27617	1.36691	1.58082	5.47391	2.08389	0.955418	1	1	Set1
O95057	DIRAS1	45	1	1.06696	1.04856	1.68714	1.8139	5.2008	8.39804	0.992945	1	1	Set1
O95139	NDUFB6	63	1	0.856899	0.644831	0.371047	0.346	5.61011	-3.8019	0.992938	1	1	Set3
O95159	ZFPL1	45	1	1.17524	0.952751	1.04144	2.07442	4.78432	15	0.962053	1	1	Set1
O95159	ZFPL1	54	1	0.87677	0.937975	0.535862	0.0112413	4.98757	-7.21241	0.973436	1	1	Set2
O95159	ZFPL1	66	1	0.536439	0.513226	0.606674	0.571809	6.26144	-50	0.963589	1	1	Set3
O95163	IKBKAP	60	1	1.05717	0.769346	0.70055	0.389514	5.14664	-3.26823	0.901122	2	2	Set3
O95163	IKBKAP	63	1	1.19673	1.52299	3.20169	3.42805	5.33358	6.54531	0.99463	2	2	Set3
O95169	NDUFB8	66	1	0.409594	0.378927	0.362418	0.242422	6.26144	-2.25007	0.95155	1	1	Set3
O95169-3	NDUFB8	66	1	0.409594	0.378927	0.362418	0.242422	6.26144	-2.25007	0.95155	1	1	Set3
O95182	NDUFA7	48	1	0.991346	1.08627	1.5089	1.58192	5.27481	7.11092	0.999539	1	1	Set1
O95190	OAZ2	63	1	0.958494	1.33777	1.59738	1.50542	5.53689	50	0.969762	1	1	Set3
O95197	RTN3	42	1	1.24169	1.4014	1.97387	1.99405	5.52065	3.8246	0.962146	10	38	Set1
O95197	RTN3	45	1	1.24585	1.57538	1.9841	2.59448	5.29523	2.76394	0.971179	10	38	Set1
O95197	RTN3	48	1	1.30279	1.5389	1.93316	1.91851	5.72452	3.31949	0.97707	10	38	Set1
O95197-2	RTN3	42	1	1.24169	1.4014	1.97387	1.99405	5.52065	3.8246	0.962146	10	38	Set1
O95197-2	RTN3	45	1	1.24585	1.57538	1.9841	2.59448	5.29523	2.76394	0.971179	10	38	Set1
O95197-2	RTN3	48	1	1.30279	1.5389	1.93316	1.91851	5.72452	3.31949	0.97707	10	38	Set1
O95197-3	RTN3	42	1	1.24169	1.4014	1.97387	1.99405	5.52065	3.8246	0.962146	10	38	Set1
O95197-3	RTN3	45	1	1.24585	1.57538	1.9841	2.59448	5.29523	2.76394	0.971179	10	38	Set1
O95197-3	RTN3	48	1	1.30279	1.5389	1.93316	1.91851	5.72452	3.31949	0.97707	10	38	Set1
O95197-7	RTN3	42	1	1.24169	1.4014	1.97387	1.99405	5.52065	3.8246	0.962146	10	38	Set1
O95197-7	RTN3	45	1	1.24585	1.57538	1.9841	2.59448	5.29523	2.76394	0.971179	10	38	Set1
O95197-7	RTN3	48	1	1.30279	1.5389	1.93316	1.91851	5.72452	3.31949	0.97707	10	38	Set1
O95210	STBD1	45	1	1.25122	1.26091	1.34935	1.76981	5.2716	1.89251	0.838898	4	4	Set1
O95235	KIF20A	45	1	1.14266	0.760731	0.483686	0.552628	5.62839	-8	0.882253	4	6	Set1
O95239	KIF4A	45	1	1.00278	0.903285	0.538739	0.636199	5.41737	-15	0.941544	14	14	Set1
O95239-2	KIF4A	45	1	1.00278	0.903285	0.538739	0.636199	5.41737	-15	0.941544	14	14	Set1
O95260	ATE1	54	1	0.951033	1.20368	1.5181	1.63762	5.33615	4.99306	0.983671	4	5	Set2
O95260-2	ATE1	54	1	0.951033	1.20368	1.5181	1.63762	5.33615	4.99306	0.983671	4	5	Set2
O95271	TNKS	57	1	0.898964	0.924364	0.769208	1.64076	4.78432	50	0.852413	1	2	Set2
O95271	TNKS	66	1	0.922759	1.03107	0.994477	0.525714	4.8802	-37.0704	0.960745	1	1	Set3
O95271-2	TNKS	57	1	0.898964	0.924364	0.769208	1.64076	4.78432	50	0.852413	1	2	Set2
O95271-2	TNKS	66	1	0.922759	1.03107	0.994477	0.525714	4.8802	-37.0704	0.960745	1	1	Set3
O95302	FKBP9	54	1	1.08242	1.29712	1.6847	1.52638	5.57834	7.40839	0.906299	11	13	Set2
O95302	FKBP9	57	1	1.1172	1.21961	1.77583	1.6569	5.41737	8	0.930033	11	13	Set2
O95302	FKBP9	60	1	1.06868	1.19178	1.76586	1.82256	5.35675	6.87809	0.994197	12	22	Set3
O95302	FKBP9	63	1	1.23687	1.46008	2.28061	2.06039	5.41737	8	0.884293	12	22	Set3
O95302	FKBP9	66	1	1.06802	1.28656	2.20484	1.86274	5.41737	15	0.871778	12	22	Set3
O95302-3	FKBP9	54	1	1.08242	1.29712	1.6847	1.52638	5.57834	7.40839	0.906299	11	13	Set2
O95302-3	FKBP9	57	1	1.1172	1.21961	1.77583	1.6569	5.41737	8	0.930033	11	13	Set2
O95302-3	FKBP9	60	1	1.06868	1.19178	1.76586	1.82256	5.35675	6.87809	0.994197	12	22	Set3
O95302-3	FKBP9	63	1	1.23687	1.46008	2.28061	2.06039	5.41737	8	0.884293	12	22	Set3
O95302-3	FKBP9	66	1	1.06802	1.28656	2.20484	1.86274	5.41737	15	0.871778	12	22	Set3
O95340	PAPSS2	54	1	0.975552	0.908906	0.399114	0.333856	5.28617	-7.71128	0.99889	15	25	Set2
O95340	PAPSS2	57	1	0.900277	0.677054	0.630694	0.569655	5.73928	-4.10312	0.984366	15	25	Set2
O95340	PAPSS2	60	1	0.88138	1.1569	0.320605	0.00461206	4.99534	-15	0.917896	1	1	Set3
O95340-2	PAPSS2	54	1	0.975552	0.908906	0.399114	0.333856	5.28617	-7.71128	0.99889	15	25	Set2
O95340-2	PAPSS2	57	1	0.900277	0.677054	0.630694	0.569655	5.73928	-4.10312	0.984366	15	25	Set2
O95340-2	PAPSS2	60	1	0.88138	1.1569	0.320605	0.00461206	4.99534	-15	0.917896	1	1	Set3
O95347	SMC2	45	1	0.931214	0.724451	0.435634	0.634831	5.74229	-6.60138	0.801302	53	89	Set1
O95347	SMC2	51	1	1.20143	1.40155	1.89594	2.16631	5.37325	3.27137	0.988277	17	18	Set2
O95347	SMC2	54	1	1.22762	1.82282	1.87877	1.68506	5.8394	8	0.868226	17	18	Set2
O95347	SMC2	63	1	0.949602	0.650473	3.19703	4.40974	4.99534	15	0.96145	1	1	Set3
O95347-2	SMC2	51	1	1.20143	1.40155	1.89594	2.16631	5.37325	3.27137	0.988277	17	18	Set2
O95347-2	SMC2	54	1	1.22762	1.82282	1.87877	1.68506	5.8394	8	0.868226	17	18	Set2
O95347-2	SMC2	63	1	0.949602	0.650473	3.19703	4.40974	4.99534	15	0.96145	1	1	Set3
O95352	ATG7	54	1	0.990618	0.957586	0.701092	0.571973	5.14478	-5.95422	0.998964	16	28	Set2
O95361	TRIM16	51	1	1.12275	1.25599	1.62526	1.83579	5.32553	3.48692	0.989013	2	2	Set2
O95363	FARS2	48	1	0.948059	0.834537	0.570285	0.582087	5.47353	-6.95837	0.984616	6	7	Set1
O95365	ZBTB7A	60	1	0.842141	0.820503	0.572013	0.553822	5.59837	-2.83626	0.931393	1	1	Set3
O95365	ZBTB7A	63	1	0.953591	0.619638	1.42345	3.75456	4.78432	8	0.961826	1	1	Set3
O95372	LYPLA2	63	1	1.13056	1.41588	1.45412	1.53518	5.76136	4.2313	0.979212	2	2	Set3
O95373	IPO7	63	1	1.15228	1.21184	1.8043	1.7712	5.44598	12.5078	0.95647	11	14	Set3
O95376	ARIH2	54	1	1.27631	1.52714	1.85787	1.77561	5.80898	3.82848	0.966363	11	13	Set2
O95376	ARIH2	66	1	0.805852	1.48163	1.56312	1.504	5.58427	50	0.913065	1	1	Set3
O95394	PGM3	63	1	0.99187	1.42254	2.43736	3.15502	5.1771	4.52545	0.994635	1	1	Set3
O95394-3	PGM3	63	1	0.99187	1.42254	2.43736	3.15502	5.1771	4.52545	0.994635	1	1	Set3
O95394-4	PGM3	63	1	0.99187	1.42254	2.43736	3.15502	5.1771	4.52545	0.994635	1	1	Set3
O95396	MOCS3	51	1	1.07045	1.35635	1.51535	1.75318	5.39618	2.96003	0.973766	2	2	Set2
O95415	BRI3	57	1	1.42535	1.08006	1.4918	2.34957	4.94503	9.98744	0.837226	1	1	Set2
O95429	BAG4	60	1	0.981748	1.15707	1.57577	1.55894	5.41737	8	0.994291	3	5	Set3
O95429-2	BAG4	60	1	0.981748	1.15707	1.57577	1.55894	5.41737	8	0.994291	3	5	Set3
O95455	TGDS	45	1	1.01756	1.22568	1.24884	2.80473	4.89432	17.3424	0.977871	4	4	Set1
O95466	FMNL1	63	1	0.791636	0.856146	0.766386	0.66163	5.92841	-1.17048	0.844343	1	1	Set3
O95466-2	FMNL1	63	1	0.791636	0.856146	0.766386	0.66163	5.92841	-1.17048	0.844343	1	1	Set3
O95466-3	FMNL1	63	1	0.791636	0.856146	0.766386	0.66163	5.92841	-1.17048	0.844343	1	1	Set3
O95470	SGPL1	42	1	1.63322	1.9389	2.36737	3.05112	5.49799	2.08815	0.961409	1	1	Set1
O95470	SGPL1	45	1	1.91292	2.06425	2.04398	1.95137	6.26144	15	0.973016	1	1	Set1
O95470	SGPL1	48	1	1.11767	1.27981	1.78454	2.12558	5.24524	3.80249	0.990618	1	1	Set1
O95478	NSA2	42	1	1.41199	1.32068	1.41907	1.62813	6.16874	1	0.869001	3	3	Set1
O95478	NSA2	51	1	1.20132	1.5653	1.64021	1.82609	5.67755	2.81353	0.97238	2	3	Set2
O95479	H6PD	54	1	1.12986	1.39434	1.89188	1.78965	5.55337	6.01623	0.960463	10	13	Set2
O95479	H6PD	57	1	1.13241	1.37975	2.05666	1.94846	5.49664	15.3118	0.967899	10	13	Set2
O95479	H6PD	60	1	1.19306	1.41521	2.26634	2.27859	5.42745	6.52518	0.97844	5	6	Set3
O95479	H6PD	63	1	1.35918	1.46668	2.76424	2.62524	5.47956	20.985	0.94176	5	6	Set3
O95490	ADGRL2	51	1	0.812671	0.824648	0.605647	0.643989	5.88328	-2.4482	0.872127	2	2	Set2
O95490-2	ADGRL2	51	1	0.812671	0.824648	0.605647	0.643989	5.88328	-2.4482	0.872127	2	2	Set2
O95490-5	ADGRL2	51	1	0.812671	0.824648	0.605647	0.643989	5.88328	-2.4482	0.872127	2	2	Set2
O95490-6	ADGRL2	51	1	0.812671	0.824648	0.605647	0.643989	5.88328	-2.4482	0.872127	2	2	Set2
O95490-7	ADGRL2	51	1	0.812671	0.824648	0.605647	0.643989	5.88328	-2.4482	0.872127	2	2	Set2
O95563	MPC2	63	1	1.03911	1.05614	0.784206	0.577534	4.99534	-15	0.971649	2	2	Set3
O95568	METTL18	57	1	0.914655	0.89099	0.839852	0.447541	4.90785	-9.40531	0.897493	1	1	Set2
O95573	ACSL3	42	1	1.22483	1.26968	1.47823	1.51998	5.76154	2.29792	0.961412	9	9	Set1
O95573	ACSL3	51	1	1.08082	0.992278	0.583524	0.510199	5.15222	-11.415	0.976745	1	1	Set2
O95573	ACSL3	54	1	1.01823	1.21458	1.1308	0.407031	4.78432	-50	0.843076	1	1	Set2
O95602	POLR1A	54	1	1.03753	0.927966	0.728475	0.648398	5.24056	-5.43473	0.982734	15	17	Set2
O95613	PCNT	45	1	1.02559	0.996533	1.01898	2.53812	4.78432	22	0.999613	19	20	Set1
O95625	ZBTB11	48	1	0.997274	1.25675	1.77369	2.1342	5.20464	4.33188	0.993826	1	1	Set1
O95630	STAMBP	51	1	1.02478	1.27231	1.48499	1.55625	5.4928	4.68197	0.995521	3	4	Set2
O95630	STAMBP	63	1	1.11465	1.09001	1.25601	1.50812	5.09866	3.37447	0.910431	1	1	Set3
O95630-2	STAMBP	63	1	1.11465	1.09001	1.25601	1.50812	5.09866	3.37447	0.910431	1	1	Set3
O95678	KRT75	42	1	5.63513	9.96003	9.93989	11.4404	5.9529	3.30609	0.97964	1	1	Set1
O95678	KRT75	45	1	2.13133	3.75687	4.57136	4.29254	5.86939	5.13605	0.988884	1	1	Set1
O95678	KRT75	57	1	1.04054	2.35826	2.52975	2.36225	5.82159	19.5302	0.988113	1	2	Set2
O95685	PPP1R3D	45	1	1.09372	1.09409	1.01161	0.603323	4.78432	-50	0.893796	1	2	Set1
O95714	HERC2	51	1	1.35465	1.80053	2.66293	2.82635	5.50841	3.7086	0.989821	3	3	Set2
O95747	OXSR1	45	1	0.91749	0.858829	0.678821	0.422107	5.16281	-3.23485	0.96158	10	30	Set1
O95747	OXSR1	48	1	0.943137	0.795371	0.362909	0.341361	5.41467	-6.93042	0.994203	10	30	Set1
O95757	HSPA4L	51	1	0.879915	0.731776	0.568267	0.562269	5.69617	-3.64317	0.992205	16	28	Set2
O95758	PTBP3	57	1	0.761945	1.02194	1.27574	1.64867	4.97107	10.3312	0.874105	1	1	Set2
O95758-5	PTBP3	57	1	0.761945	1.02194	1.27574	1.64867	4.97107	10.3312	0.874105	1	1	Set2
O95782	AP2A1	63	1	0.94141	1.03211	1.87645	2.20518	5.10979	8.94701	0.997443	8	8	Set3
O95782-2	AP2A1	63	1	0.94141	1.03211	1.87645	2.20518	5.10979	8.94701	0.997443	8	8	Set3
O95785-3	WIZ	63	1	0.842202	0.906821	0.763794	0.653506	5.46737	-1.82779	0.832293	3	3	Set3
O95785-4	WIZ	63	1	0.842202	0.906821	0.763794	0.653506	5.46737	-1.82779	0.832293	3	3	Set3
O95801	TTC4	51	1	1.10261	1.40629	1.63398	1.82698	5.46575	3.19946	0.990366	3	4	Set2
O95801	TTC4	54	1	1.06302	1.44535	1.59663	1.60481	5.67706	6.65149	0.999992	3	4	Set2
O95801	TTC4	57	1	1.20105	1.37074	1.3803	1.64523	5.56534	1.81727	0.923923	3	4	Set2
O95816	BAG2	45	1	1.03081	1.04646	1.27302	1.6493	4.96333	8.12747	0.990526	8	16	Set1
O95816	BAG2	48	1	1.0772	1.15632	1.49292	1.70613	5.22836	3.9996	0.989097	8	16	Set1
O95816	BAG2	51	1	1.00181	1.14583	1.49238	1.57647	5.32417	5.58254	0.999388	9	12	Set2
O95819	MAP4K4	54	1	1.00585	0.916013	0.673168	0.645974	5.3567	-7.12405	0.999253	7	7	Set2
O95819-2	MAP4K4	54	1	1.00585	0.916013	0.673168	0.645974	5.3567	-7.12405	0.999253	7	7	Set2
O95819-3	MAP4K4	54	1	1.00585	0.916013	0.673168	0.645974	5.3567	-7.12405	0.999253	7	7	Set2
O95831	AIFM1	63	1	0.970138	0.93992	0.561529	0.43717	5.19717	-6.40416	0.997218	13	24	Set3
O95831	AIFM1	66	1	1.05859	1.01668	0.848384	0.642018	4.99534	-50	0.967946	13	24	Set3
O95837	GNA14	51	1	0.870182	0.749314	0.634302	0.51824	5.56313	-2.46101	0.988613	3	3	Set2
O95865	DDAH2	63	1	1.05378	0.975348	1.04235	0.602281	4.78432	-50	0.962768	1	1	Set3
O95865	DDAH2	66	1	0.834601	0.701494	0.613074	0.362149	5.43582	-2.11945	0.949047	1	1	Set3
O95873	C6ORF47	45	1	1.16324	1.39192	1.45568	1.7233	5.48765	2.21441	0.95135	1	1	Set1
O95873	C6ORF47	48	1	1.22189	1.25213	1.54136	1.65646	5.52869	2.47537	0.950894	1	1	Set1
O95881	TXNDC12	60	1	1.05688	1.12919	1.4138	1.55433	5.26251	4.2244	0.992453	6	25	Set3
O95926	SYF2	45	1	0.850827	0.822076	0.649268	0.639463	5.73139	-2.54871	0.945688	4	4	Set1
O95989	NUDT3	60	1	0.998142	1.26426	1.61097	1.72173	5.39065	4.85719	0.995546	2	4	Set3
O95989	NUDT3	63	1	1.1916	1.05464	1.17888	1.6384	4.92124	11.937	0.843216	2	4	Set3
O96000	NDUFB10	48	1	0.85141	1.03641	1.36924	1.80939	4.98121	8.86985	0.960525	1	2	Set1
O96000	NDUFB10	51	1	1.28832	1.11717	1.54038	1.66939	5.40518	2.44551	0.801833	2	3	Set2
O96000-2	NDUFB10	48	1	0.85141	1.03641	1.36924	1.80939	4.98121	8.86985	0.960525	1	2	Set1
O96000-2	NDUFB10	51	1	1.28832	1.11717	1.54038	1.66939	5.40518	2.44551	0.801833	2	3	Set2
O96005	CLPTM1	54	1	0.664146	0.524192	0.47432	0.53836	6.05042	-22	0.975578	1	1	Set2
O96005-3	CLPTM1	54	1	0.664146	0.524192	0.47432	0.53836	6.05042	-22	0.975578	1	1	Set2
O96005-4	CLPTM1	45	1	1.18765	1.26286	1.27317	2.90778	4.89358	16.8075	0.957144	2	2	Set1
O96005-4	CLPTM1	54	1	0.664146	0.524192	0.47432	0.53836	6.05042	-22	0.975578	1	1	Set2
O96008	TOMM40	63	1	1.66641	1.56301	1.58138	1.90168	6.26144	1.04841	0.864992	1	1	Set3
O96013	PAK4	48	1	0.946713	0.909726	0.674892	0.63408	5.34497	-5.39358	0.981552	15	28	Set1
O96013	PAK4	51	1	0.84536	0.700674	0.329406	0.327453	5.54864	-3.95657	0.970495	10	13	Set2
O96017	CHEK2	48	1	0.892263	0.892031	0.778546	0.653703	5.35476	-2.27854	0.924075	9	12	Set1
O96017	CHEK2	51	1	0.861727	0.809924	0.534244	0.41527	5.39897	-3.09324	0.969068	4	4	Set2
O96017	CHEK2	54	1	0.917506	0.812144	0.553664	0.559774	5.51228	-4.73188	0.974261	4	4	Set2
O96017-13	CHEK2	51	1	0.861727	0.809924	0.534244	0.41527	5.39897	-3.09324	0.969068	4	4	Set2
O96017-13	CHEK2	54	1	0.917506	0.812144	0.553664	0.559774	5.51228	-4.73188	0.974261	4	4	Set2
O96017-4	CHEK2	51	1	0.861727	0.809924	0.534244	0.41527	5.39897	-3.09324	0.969068	4	4	Set2
O96017-4	CHEK2	54	1	0.917506	0.812144	0.553664	0.559774	5.51228	-4.73188	0.974261	4	4	Set2
O96017-9	CHEK2	48	1	0.892263	0.892031	0.778546	0.653703	5.35476	-2.27854	0.924075	9	12	Set1
O96017-9	CHEK2	51	1	0.861727	0.809924	0.534244	0.41527	5.39897	-3.09324	0.969068	4	4	Set2
O96017-9	CHEK2	54	1	0.917506	0.812144	0.553664	0.559774	5.51228	-4.73188	0.974261	4	4	Set2
O96019	ACTL6A	63	1	0.94112	0.858293	0.627338	0.652611	5.48689	-6.80132	0.965797	7	8	Set3
O96019	ACTL6A	66	1	0.830916	0.712992	0.78428	0.647564	6.06676	-1.35262	0.875856	7	8	Set3
P00367	GLUD1	45	1	1.15225	0.413395	0.178415	0.387264	5.5851	-50	0.907141	19	30	Set1
P00367	GLUD1	51	1	0.990048	1.26881	1.12105	1.72778	4.8784	13.1894	0.805202	23	72	Set2
P00367	GLUD1	63	1	0.932884	0.72281	1.96821	4.08732	4.99534	50	0.969425	14	36	Set3
P00374	DHFR	48	1	0.99448	0.854997	0.611851	0.640957	5.51418	-44.782	0.993707	13	34	Set1
P00387	CYB5R3	45	1	1.26875	1.25673	1.3539	1.73393	5.33542	1.75161	0.83796	8	15	Set1
P00387	CYB5R3	63	1	0.855961	0.672804	0.611709	0.480433	5.65112	-2.4112	0.978035	4	5	Set3
P00387	CYB5R3	66	1	0.259462	0.241499	0.306159	0.424301	6.26144	-50	0.815278	4	5	Set3
P00387-2	CYB5R3	45	1	1.26875	1.25673	1.3539	1.73393	5.33542	1.75161	0.83796	8	15	Set1
P00387-2	CYB5R3	63	1	0.855961	0.672804	0.611709	0.480433	5.65112	-2.4112	0.978035	4	5	Set3
P00387-2	CYB5R3	66	1	0.259462	0.241499	0.306159	0.424301	6.26144	-50	0.815278	4	5	Set3
P00387-3	CYB5R3	45	1	1.26875	1.25673	1.3539	1.73393	5.33542	1.75161	0.83796	8	15	Set1
P00387-3	CYB5R3	63	1	0.855961	0.672804	0.611709	0.480433	5.65112	-2.4112	0.978035	4	5	Set3
P00387-3	CYB5R3	66	1	0.259462	0.241499	0.306159	0.424301	6.26144	-50	0.815278	4	5	Set3
P00403	MT	57	1	0.995934	1.13313	1.51572	1.8629	5.10756	4.75045	0.992766	3	3	Set2
P00403	MT	66	1	0.298691	0.28317	0.373276	0.368128	6.26144	-50	0.966919	6	8	Set3
P00533	EGFR	51	1	1.0901	1.00633	0.639857	0.575505	5.20635	-8	0.956638	9	11	Set2
P00533	EGFR	54	1	0.958824	1.13544	0.597257	0.57829	5.20635	-22	0.919677	9	11	Set2
P00558	PGK1	54	1	0.908104	0.814613	0.565736	0.519174	5.46391	-3.83838	0.983954	23	618	Set2
P00558	PGK1	57	1	0.893403	0.780615	0.588584	0.617208	5.68327	-3.91663	0.966239	23	618	Set2
P00558	PGK1	63	1	1.11397	1.32546	1.95377	1.67286	5.52023	24.5774	0.853565	10	20	Set3
P00558-2	PGK1	63	1	1.11397	1.32546	1.95377	1.67286	5.52023	24.5774	0.853565	10	20	Set3
P00568	AK1	51	1	0.889498	0.821683	0.585355	0.493862	5.42154	-3.21873	0.978828	9	30	Set2
P00568	AK1	54	1	0.876636	0.830397	0.622582	0.589941	5.55525	-3.00447	0.959804	9	30	Set2
P00734	F2	57	1	1.28474	0.534274	1.04611	2.24392	4.78432	15	0.813557	1	1	Set2
P00734	F2	63	1	0.735253	0.895759	1.13208	1.68392	4.78432	8	0.833057	2	2	Set3
P00734	F2	66	1	0.93319	0.872731	1.53475	1.9833	4.99534	15	0.973574	2	2	Set3
P00749	PLAU	48	1	0.90738	0.979239	1.26855	1.53709	5	50	0.967089	6	9	Set1
P00749	PLAU	51	1	0.880123	1.0931	1.40555	1.69963	5.07397	5.48817	0.959181	7	9	Set2
P00749	PLAU	54	1	1.09079	1.24742	1.76304	1.91737	5.3301	4.67388	0.994794	7	9	Set2
P00749	PLAU	60	1	0.791128	1.073	1.53251	1.64027	5.21909	7.51218	0.915432	4	5	Set3
P00749-2	PLAU	48	1	0.90738	0.979239	1.26855	1.53709	5	50	0.967089	6	9	Set1
P00749-2	PLAU	51	1	0.880123	1.0931	1.40555	1.69963	5.07397	5.48817	0.959181	7	9	Set2
P00749-2	PLAU	54	1	1.09079	1.24742	1.76304	1.91737	5.3301	4.67388	0.994794	7	9	Set2
P00749-2	PLAU	60	1	0.791128	1.073	1.53251	1.64027	5.21909	7.51218	0.915432	4	5	Set3
P00846	MT	57	1	0.995934	1.13313	1.51572	1.8629	5.10756	4.75045	0.992766	3	3	Set2
P00966	ASS1	51	1	0.953074	0.822661	0.790879	0.650463	5.38796	-2.47736	0.941453	18	71	Set2
P00966	ASS1	54	1	0.797376	0.763781	0.455385	0.483144	5.69536	-2.9289	0.914141	18	71	Set2
P00966	ASS1	60	1	0.950885	0.850718	0.648941	0.587796	5.40654	-4.10533	0.996548	10	15	Set3
P00966	ASS1	63	1	0.728781	0.678981	0.32956	0.305709	5.68248	-2.6296	0.9417	10	15	Set3
P01008	SERPINC1	42	1	0.959683	1.04398	1.01041	1.60952	4.88103	34.0634	0.98803	1	1	Set1
P01008	SERPINC1	45	1	0.968214	0.972386	1.09721	1.54065	4.78432	8	0.976207	1	1	Set1
P01008	SERPINC1	48	1	0.828682	0.811043	1.02907	1.57887	4.78432	15	0.832179	1	1	Set1
P01008	SERPINC1	57	1	0.997576	0.925995	1.01337	1.68001	4.78432	22	0.985856	2	2	Set2
P01009	SERPINA1	63	1	1.64515	1.70648	1.53605	1.52771	6.26144	50	0.854238	1	1	Set3
P01024	C3	57	1	1.01377	1.07777	1.37549	1.58009	5.13251	5.07589	0.996947	16	21	Set2
P01024	C3	60	1	1.04645	1.10531	1.53553	1.84963	5.11862	5.06213	0.994241	15	17	Set3
P01024	C3	63	1	1.03108	1.2189	1.79026	2.10817	5.21066	4.64994	0.997736	15	17	Set3
P01024	C3	66	1	1.1154	1.24063	2.27905	2.33645	5.34801	8.51408	0.992909	15	17	Set3
P01033	TIMP1	66	1	1.02895	1.08901	1.714	1.63454	5.41737	15	0.984309	3	7	Set3
P01034	CST3	45	1	1.02193	1.23572	1.30983	1.50935	5.3237	2.88679	0.946098	2	3	Set1
P01034	CST3	60	1	1.01815	1.29282	1.60547	1.86198	5.29246	3.68771	0.988325	1	2	Set3
P01111	NRAS	42	1	0.972495	1.03304	1.25709	1.58695	4.97233	8.4796	0.993702	2	2	Set1
P01111	NRAS	48	1	1.19037	1.33207	2.33085	2.61172	5.28804	5.18247	0.988053	2	2	Set1
P01111	NRAS	51	1	0.884724	1.16616	2.02899	2.10231	5.31715	8.58292	0.989668	3	5	Set2
P01112	HRAS	45	1	1.1552	1.26588	1.62163	1.95601	5.25503	3.15606	0.975497	1	1	Set1
P01112-2	HRAS	45	1	1.1552	1.26588	1.62163	1.95601	5.25503	3.15606	0.975497	1	1	Set1
P01137	TGFB1	60	1	1.03767	1.06488	1.70803	1.69011	5.41737	22	0.99671	3	3	Set3
P01137	TGFB1	63	1	1.09317	0.99884	1.45224	1.53796	5.20635	8	0.962085	3	3	Set3
P01137	TGFB1	66	1	1.07492	1.34995	1.96293	1.88874	5.502	20.6618	0.986255	3	3	Set3
P01375	TNF	42	1	0.0103046	0.069043	0.350759	0.118739	6.26144	-50	0.897222	1	2	Set1
P01375	TNF	45	1	1.10075		0.0104968	6.19203	4.78432	50	0.957564	1	2	Set1
P02042	HBD|HBB	45	1	0.718924	0.942832	1.15273	1.64724	4.78432	8	0.812044	1	1	Set1
P02042	HBD|HBB	60	1	1.31105	0.98589	1.47445	1.94246	4.99534	15	0.843702	1	1	Set3
P02042	HBD|HBB	63	1	0.452671	0.599466	3.14326	3.55156	5.20635	15	0.935273	1	1	Set3
P02452	COL1A1	45	1	0.89689	0.898809	1.5423	1.77263	5.20635	8	0.929144	2	2	Set1
P02452	COL1A1	48	1	0.880577	0.941726	1.16497	1.59908	4.99534	50	0.917562	2	2	Set1
P02452	COL1A1	54	1	0.829966	0.92528	1.23182	1.687	4.99534	50	0.915517	5	5	Set2
P02452	COL1A1	57	1	0.838173	1.00062	1.31162	1.65791	4.99391	17.3262	0.938447	5	5	Set2
P02458	COL2A1	66	1	1.2408	1.16611	1.87772	2.35659	5.14211	4.62603	0.959131	2	2	Set3
P02458-1	COL2A1	66	1	1.2408	1.16611	1.87772	2.35659	5.14211	4.62603	0.959131	2	2	Set3
P02458-3	COL2A1	66	1	1.2408	1.16611	1.87772	2.35659	5.14211	4.62603	0.959131	2	2	Set3
P02462	COL4A1|COL4A5	60	1	0.877428	1.19201	0.941467	1.53244	4.78432	50	0.80227	1	1	Set3
P02462	COL4A1|COL4A5	66	1	0.618482	1.34112	1.95864	1.91652	5.51242	50	0.890676	1	1	Set3
P02462-2	COL4A1|COL4A5	60	1	0.877428	1.19201	0.941467	1.53244	4.78432	50	0.80227	1	1	Set3
P02462-2	COL4A1|COL4A5	66	1	0.618482	1.34112	1.95864	1.91652	5.51242	50	0.890676	1	1	Set3
P02511	CRYAB	48	1	1.23424	1.2313	1.94495	2.04224	5.34254	5.50672	0.946696	1	1	Set1
P02533	KRT14	51	1	1.02262	0.660432	0.666538	0.572506	5.62839	-15	0.945599	2	2	Set2
P02533	KRT14	60	1	1.24888	1.019	1.56721	1.71394	5.1528	8.81175	0.850662	6	8	Set3
P02533	KRT14	63	1	2.37083	2.27909	2.02791	2.20979	6.26144	50	0.94926	6	8	Set3
P02545	LMNA	60	1	1.12826	1.09749	1.41123	2.04038	4.95067	7.9547	0.964908	24	44	Set3
P02545	LMNA	63	1	1.36288	1.30781	1.74812	2.2538	5.25497	2.5424	0.906886	24	44	Set3
P02545	LMNA	66	1	1.16449	1.19171	1.35811	1.87367	5.04731	3.28037	0.893175	24	44	Set3
P02545-3	LMNA	60	1	1.12826	1.09749	1.41123	2.04038	4.95067	7.9547	0.964908	24	44	Set3
P02545-3	LMNA	63	1	1.36288	1.30781	1.74812	2.2538	5.25497	2.5424	0.906886	24	44	Set3
P02545-3	LMNA	66	1	1.16449	1.19171	1.35811	1.87367	5.04731	3.28037	0.893175	24	44	Set3
P02647	APOA1	60	1	0.742479	0.853642	1.37509	3.69388	4.78432	15	0.972782	1	1	Set3
P02647	APOA1	63	1	0.917942	0.884371	1.2987	3.32901	4.78432	15	0.984727	1	1	Set3
P02647	APOA1	66	1	1.03748	1.01398	1.15593	3.00323	4.91323	28.4895	0.999477	1	1	Set3
P02656	APOC3	42	1	0.913751	0.909282	1.91317	4.21843	4.99534	50	0.965967	1	1	Set1
P02656	APOC3	45	1	1.11496	0.896929	1.7802	4.36187	4.78432	8	0.972147	1	1	Set1
P02656	APOC3	48	1	1.03954	1.04047	1.57589	4.89287	4.92235	22.5499	0.999718	1	1	Set1
P02656	APOC3	51	1	0.847972	0.746742	1.24883	2.79772	4.78432	15	0.957371	1	1	Set2
P02656	APOC3	54	1	0.955353	0.828938	1.01304	2.83205	4.87216	38.6239	0.989059	1	1	Set2
P02656	APOC3	57	1	1.06702	0.907631	1.21364	2.90303	4.78432	15	0.987723	1	1	Set2
P02656	APOC3	60	1	4.16529	5.47231	7.09277	23.952	4.90389	10.4151	0.908002	1	1	Set3
P02656	APOC3	63	1	0.350872	1.05816	2.01032	4.15303	4.9476	14.3441	0.951927	1	1	Set3
P02656	APOC3	66	1	1.84448	2.0263	2.51386	8.368	4.9015	13.7086	0.949886	1	1	Set3
P02751	FN1	42	1	0.872171	0.930772	1.14103	2.43623	4.78432	15	0.982921	41	71	Set1
P02751	FN1	45	1	0.830606	0.943418	1.14412	2.38379	4.78432	15	0.974802	41	71	Set1
P02751	FN1	48	1	0.891127	0.984472	1.22901	2.75191	4.78432	15	0.983751	41	71	Set1
P02751	FN1	51	1	0.779633	0.905341	1.10161	2.66034	4.78432	15	0.975032	39	64	Set2
P02751	FN1	54	1	0.951328	1.05574	1.38021	3.79695	4.91487	21.7262	0.999079	39	64	Set2
P02751	FN1	57	1	0.866483	1.0401	1.22207	3.22536	4.90984	24.3951	0.995033	39	64	Set2
P02751	FN1	60	1	0.864708	1.00002	1.29373	2.33697	4.96313	34.3732	0.987331	36	52	Set3
P02751	FN1	63	1	0.979734	1.21225	1.45295	2.19654	4.94263	6.34863	0.958766	36	52	Set3
P02751	FN1	66	1	1.09673	1.2198	1.70191	2.00202	5.22613	4.09028	0.991401	36	52	Set3
P02751-15	FN1	42	1	0.872171	0.930772	1.14103	2.43623	4.78432	15	0.982921	41	71	Set1
P02751-15	FN1	45	1	0.830606	0.943418	1.14412	2.38379	4.78432	15	0.974802	41	71	Set1
P02751-15	FN1	48	1	0.891127	0.984472	1.22901	2.75191	4.78432	15	0.983751	41	71	Set1
P02751-15	FN1	51	1	0.779633	0.905341	1.10161	2.66034	4.78432	15	0.975032	39	64	Set2
P02751-15	FN1	54	1	0.951328	1.05574	1.38021	3.79695	4.91487	21.7262	0.999079	39	64	Set2
P02751-15	FN1	57	1	0.866483	1.0401	1.22207	3.22536	4.90984	24.3951	0.995033	39	64	Set2
P02751-15	FN1	60	1	0.864708	1.00002	1.29373	2.33697	4.96313	34.3732	0.987331	36	52	Set3
P02751-15	FN1	63	1	0.979734	1.21225	1.45295	2.19654	4.94263	6.34863	0.958766	36	52	Set3
P02751-15	FN1	66	1	1.09673	1.2198	1.70191	2.00202	5.22613	4.09028	0.991401	36	52	Set3
P02751-17	FN1	42	1	0.872171	0.930772	1.14103	2.43623	4.78432	15	0.982921	41	71	Set1
P02751-17	FN1	45	1	0.830606	0.943418	1.14412	2.38379	4.78432	15	0.974802	41	71	Set1
P02751-17	FN1	48	1	0.891127	0.984472	1.22901	2.75191	4.78432	15	0.983751	41	71	Set1
P02751-17	FN1	51	1	0.779633	0.905341	1.10161	2.66034	4.78432	15	0.975032	39	64	Set2
P02751-17	FN1	54	1	0.951328	1.05574	1.38021	3.79695	4.91487	21.7262	0.999079	39	64	Set2
P02751-17	FN1	57	1	0.866483	1.0401	1.22207	3.22536	4.90984	24.3951	0.995033	39	64	Set2
P02751-17	FN1	60	1	0.864708	1.00002	1.29373	2.33697	4.96313	34.3732	0.987331	36	52	Set3
P02751-17	FN1	63	1	0.979734	1.21225	1.45295	2.19654	4.94263	6.34863	0.958766	36	52	Set3
P02751-17	FN1	66	1	1.09673	1.2198	1.70191	2.00202	5.22613	4.09028	0.991401	36	52	Set3
P02751-3	FN1	42	1	0.872171	0.930772	1.14103	2.43623	4.78432	15	0.982921	41	71	Set1
P02751-3	FN1	45	1	0.830606	0.943418	1.14412	2.38379	4.78432	15	0.974802	41	71	Set1
P02751-3	FN1	48	1	0.891127	0.984472	1.22901	2.75191	4.78432	15	0.983751	41	71	Set1
P02751-3	FN1	51	1	0.779633	0.905341	1.10161	2.66034	4.78432	15	0.975032	39	64	Set2
P02751-3	FN1	54	1	0.951328	1.05574	1.38021	3.79695	4.91487	21.7262	0.999079	39	64	Set2
P02751-3	FN1	57	1	0.866483	1.0401	1.22207	3.22536	4.90984	24.3951	0.995033	39	64	Set2
P02751-3	FN1	60	1	0.864708	1.00002	1.29373	2.33697	4.96313	34.3732	0.987331	36	52	Set3
P02751-3	FN1	63	1	0.979734	1.21225	1.45295	2.19654	4.94263	6.34863	0.958766	36	52	Set3
P02751-3	FN1	66	1	1.09673	1.2198	1.70191	2.00202	5.22613	4.09028	0.991401	36	52	Set3
P02751-5	FN1	42	1	0.872171	0.930772	1.14103	2.43623	4.78432	15	0.982921	41	71	Set1
P02751-5	FN1	45	1	0.830606	0.943418	1.14412	2.38379	4.78432	15	0.974802	41	71	Set1
P02751-5	FN1	48	1	0.891127	0.984472	1.22901	2.75191	4.78432	15	0.983751	41	71	Set1
P02751-5	FN1	60	1	0.864708	1.00002	1.29373	2.33697	4.96313	34.3732	0.987331	36	52	Set3
P02751-5	FN1	63	1	0.979734	1.21225	1.45295	2.19654	4.94263	6.34863	0.958766	36	52	Set3
P02751-5	FN1	66	1	1.09673	1.2198	1.70191	2.00202	5.22613	4.09028	0.991401	36	52	Set3
P02751-6	FN1	42	1	0.872171	0.930772	1.14103	2.43623	4.78432	15	0.982921	41	71	Set1
P02751-6	FN1	45	1	0.830606	0.943418	1.14412	2.38379	4.78432	15	0.974802	41	71	Set1
P02751-6	FN1	48	1	0.891127	0.984472	1.22901	2.75191	4.78432	15	0.983751	41	71	Set1
P02751-6	FN1	51	1	0.779633	0.905341	1.10161	2.66034	4.78432	15	0.975032	39	64	Set2
P02751-6	FN1	54	1	0.951328	1.05574	1.38021	3.79695	4.91487	21.7262	0.999079	39	64	Set2
P02751-6	FN1	57	1	0.866483	1.0401	1.22207	3.22536	4.90984	24.3951	0.995033	39	64	Set2
P02751-6	FN1	60	1	0.864708	1.00002	1.29373	2.33697	4.96313	34.3732	0.987331	36	52	Set3
P02751-6	FN1	63	1	0.979734	1.21225	1.45295	2.19654	4.94263	6.34863	0.958766	36	52	Set3
P02751-6	FN1	66	1	1.09673	1.2198	1.70191	2.00202	5.22613	4.09028	0.991401	36	52	Set3
P02751-7	FN1	42	1	0.872171	0.930772	1.14103	2.43623	4.78432	15	0.982921	41	71	Set1
P02751-7	FN1	45	1	0.830606	0.943418	1.14412	2.38379	4.78432	15	0.974802	41	71	Set1
P02751-7	FN1	48	1	0.891127	0.984472	1.22901	2.75191	4.78432	15	0.983751	41	71	Set1
P02751-7	FN1	51	1	0.779633	0.905341	1.10161	2.66034	4.78432	15	0.975032	39	64	Set2
P02751-7	FN1	54	1	0.951328	1.05574	1.38021	3.79695	4.91487	21.7262	0.999079	39	64	Set2
P02751-7	FN1	57	1	0.866483	1.0401	1.22207	3.22536	4.90984	24.3951	0.995033	39	64	Set2
P02751-7	FN1	60	1	0.864708	1.00002	1.29373	2.33697	4.96313	34.3732	0.987331	36	52	Set3
P02751-7	FN1	63	1	0.979734	1.21225	1.45295	2.19654	4.94263	6.34863	0.958766	36	52	Set3
P02751-7	FN1	66	1	1.09673	1.2198	1.70191	2.00202	5.22613	4.09028	0.991401	36	52	Set3
P02765	AHSG	42	1	0.752418	0.832294	1.37023	4.78189	4.78432	15	0.987527	3	4	Set1
P02765	AHSG	45	1	1.28295	1.03811	1.66916	5.3895	4.9245	22.7212	0.994181	3	4	Set1
P02765	AHSG	48	1	0.912697	1.01224	1.50105	5.21018	4.92654	27.2501	0.999432	3	4	Set1
P02765	AHSG	51	1	0.907493	0.986786	1.34127	4.64613	4.78432	15	0.99471	4	28	Set2
P02765	AHSG	54	1	0.822618	0.826827	1.48465	5.88785	4.78432	15	0.991629	4	28	Set2
P02765	AHSG	57	1	0.780964	0.950077	1.65337	6.57525	4.78432	15	0.989458	4	28	Set2
P02765	AHSG	60	1	0.985885	0.830885	1.62593	5.91837	4.78432	15	0.987738	3	4	Set3
P02765	AHSG	63	1	0.947721	0.873483	1.90053	6.37329	4.78432	8	0.982968	3	4	Set3
P02765	AHSG	66	1	0.813968	0.909152	1.9865	6.44937	4.78432	8	0.981354	3	4	Set3
P02768	ALB	42	1	0.82686	0.844909	0.997884	2.38125	4.78432	50	0.968963	5	19	Set1
P02768	ALB	45	1	0.805865	1.02261	1.19438	2.90227	4.91368	25.1762	0.987066	5	19	Set1
P02768	ALB	48	1	0.856894	0.94792	1.04888	2.27562	4.78432	15	0.982966	5	19	Set1
P02768	ALB	51	1	0.769652	0.820387	0.898534	2.23503	4.78432	50	0.936933	6	31	Set2
P02768	ALB	54	1	0.746274	0.779871	0.909878	2.61632	4.78432	50	0.951846	6	31	Set2
P02768	ALB	57	1	0.851037	0.879624	1.00402	2.96131	4.86495	45.8106	0.988912	6	31	Set2
P02768	ALB	60	1	0.886774	0.904489	1.13269	2.27002	4.78432	15	0.97827	2	7	Set3
P02768	ALB	63	1	0.847556	0.967409	0.87006	2.39896	4.78432	50	0.976638	2	7	Set3
P02768	ALB	66	1	1.10946	1.18489	1.49839	3.86123	4.9082	16.9501	0.992058	2	7	Set3
P02771	AFP	51	1	0.776879	0.746956	1.0034	2.51646	4.85923	43.3214	0.948163	1	1	Set2
P02771	AFP	54	1	0.880179	1.03779	1.30698	3.34193	4.91597	22.508	0.996309	1	1	Set2
P02771	AFP	57	1	0.948524	1.00346	1.55798	4.10835	4.94182	26.1215	0.999638	1	1	Set2
P02774	GC	42	1	0.803886	1.12947	1.02336	3.05891	4.88012	37.2662	0.984142	3	3	Set1
P02774	GC	45	1	0.762785	1.06445	1.41582	4.23139	4.9137	22.1643	0.992685	3	3	Set1
P02774	GC	48	1	0.851339	0.971144	1.32788	3.61434	4.78432	15	0.985669	3	3	Set1
P02774-2	GC	42	1	0.803886	1.12947	1.02336	3.05891	4.88012	37.2662	0.984142	3	3	Set1
P02774-2	GC	45	1	0.762785	1.06445	1.41582	4.23139	4.9137	22.1643	0.992685	3	3	Set1
P02774-2	GC	48	1	0.851339	0.971144	1.32788	3.61434	4.78432	15	0.985669	3	3	Set1
P02774-3	GC	42	1	0.803886	1.12947	1.02336	3.05891	4.88012	37.2662	0.984142	3	3	Set1
P02774-3	GC	45	1	0.762785	1.06445	1.41582	4.23139	4.9137	22.1643	0.992685	3	3	Set1
P02774-3	GC	48	1	0.851339	0.971144	1.32788	3.61434	4.78432	15	0.985669	3	3	Set1
P02786	TFRC	48	1	1.27148	1.44423	1.4954	1.51945	6.0288	3.4007	0.99946	31	67	Set1
P02787	TF	60	1	0.929982	1.03098	1.27256	1.93089	4.93622	13.8189	0.991333	1	1	Set3
P02787	TF	66	1	0.978792	1.30454	1.01277	2.09578	4.86799	33.6371	0.897208	1	1	Set3
P02788	LTF	42	1	0.84073	1.13715	1.07015	1.68068	4.88331	18.5386	0.89125	2	10	Set1
P02788	LTF	45	1	0.8909	1.18703	1.34141	1.88427	4.95587	5.46005	0.929416	2	10	Set1
P02788	LTF	48	1	0.873455	1.08928	1.07139	1.55487	4.88954	17.3131	0.910367	2	10	Set1
P02788	LTF	54	1	0.723811	0.980037	0.905786	2.01107	4.78432	50	0.916994	2	4	Set2
P02788	LTF	57	1	0.859748	1.10071	1.05011	2.05882	4.88506	26.1196	0.967759	2	4	Set2
P02788	LTF	60	1	0.94686	1.16402	1.21849	1.78876	4.90478	9.82073	0.93443	1	2	Set3
P02788	LTF	63	1	0.864478	1.0388	0.862594	1.70708	4.78432	50	0.921544	1	2	Set3
P02788-2	LTF	42	1	0.84073	1.13715	1.07015	1.68068	4.88331	18.5386	0.89125	2	10	Set1
P02788-2	LTF	45	1	0.8909	1.18703	1.34141	1.88427	4.95587	5.46005	0.929416	2	10	Set1
P02788-2	LTF	48	1	0.873455	1.08928	1.07139	1.55487	4.88954	17.3131	0.910367	2	10	Set1
P02788-2	LTF	54	1	0.723811	0.980037	0.905786	2.01107	4.78432	50	0.916994	2	4	Set2
P02788-2	LTF	57	1	0.859748	1.10071	1.05011	2.05882	4.88506	26.1196	0.967759	2	4	Set2
P02788-2	LTF	60	1	0.94686	1.16402	1.21849	1.78876	4.90478	9.82073	0.93443	1	2	Set3
P02788-2	LTF	63	1	0.864478	1.0388	0.862594	1.70708	4.78432	50	0.921544	1	2	Set3
P02790	HPX	45	1	1.13887	1.09765	2.05789	1.8207	5.41737	22	0.917807	1	1	Set1
P02792	FTL	45	1	1.31148	1.3031	1.43807	1.51176	6.1215	1.49106	0.957123	4	9	Set1
P03891	MT	66	1	0.298691	0.28317	0.373276	0.368128	6.26144	-50	0.966919	6	8	Set3
P03928	MT	66	1	0.298691	0.28317	0.373276	0.368128	6.26144	-50	0.966919	6	8	Set3
P04040	CAT	63	1	0.928413	0.919634	0.724667	0.638451	5.2832	-3.85544	0.964014	21	40	Set3
P04049	RAF1	45	1	0.954216	0.690934	0.513101	0.524657	5.62576	-6.33896	0.997869	8	10	Set1
P04083	ANXA1	51	1	1.08877	1.50678	1.75948	1.64967	5.71879	6.9303	0.971275	20	141	Set2
P04083	ANXA1	63	1	1.00231	1.2988	1.99132	2.24202	5.28452	5.03448	0.998581	13	30	Set3
P04156	PRNP	48	1	1.75046	1.75022	1.5967	1.70255	6.26144	50	0.961317	1	1	Set1
P04156	PRNP	66	1	1.14553	0.820554	4.53631	3.72168	5.20635	50	0.941306	1	1	Set3
P04156-2	PRNP	48	1	1.75046	1.75022	1.5967	1.70255	6.26144	50	0.961317	1	1	Set1
P04156-2	PRNP	66	1	1.14553	0.820554	4.53631	3.72168	5.20635	50	0.941306	1	1	Set3
P04179	SOD2	45	1	1.0623	1.6697	1.75327	1.78445	5.72265	8.78624	0.998528	6	13	Set1
P04179-4	SOD2	45	1	1.0623	1.6697	1.75327	1.78445	5.72265	8.78624	0.998528	6	13	Set1
P04183	TK1	63	1	0.871816	0.89515	0.653567	0.651075	5.52716	-3.0865	0.874687	10	23	Set3
P04183	TK1	66	1	1.13828	0.954525	0.826548	0.657944	5.01704	-6.1365	0.844676	10	23	Set3
P04233	CD74	45	1	1.26331	1.24643	1.4414	1.55121	5.72886	1.78918	0.929706	4	4	Set1
P04233	CD74	60	1	1.12005	1.31084	1.33966	1.58589	5.43557	2.16949	0.930288	3	3	Set3
P04233-2	CD74	45	1	1.26331	1.24643	1.4414	1.55121	5.72886	1.78918	0.929706	4	4	Set1
P04233-2	CD74	60	1	1.12005	1.31084	1.33966	1.58589	5.43557	2.16949	0.930288	3	3	Set3
P04264	KRT1	42	1	1.71006	2.69447	2.91739	2.81196	5.93382	6.67432	0.995751	18	59	Set1
P04264	KRT1	45	1	1.45748	2.22365	2.18566	2.1511	6.05042	8	0.947651	18	59	Set1
P04264	KRT1	57	1	1.08475	2.55462	2.22726	2.07297	5.95088	50	0.87064	19	71	Set2
P04264	KRT1	60	1	1.7326	1.51441	1.97688	2.06881	6.20448	1.34688	0.869709	19	65	Set3
P04264	KRT1	63	1	1.90185	2.11839	1.81911	2.0405	6.05042	36	0.931687	19	65	Set3
P04406	GAPDH	66	1	1.08118	0.75111	0.454293	0.289404	5.32381	-4.58013	0.965651	23	723	Set3
P04406-2	GAPDH	66	1	1.08118	0.75111	0.454293	0.289404	5.32381	-4.58013	0.965651	23	723	Set3
P04424	ASL	60	1	0.963626	0.874133	0.707811	0.637624	5.37175	-3.92252	0.997676	9	12	Set3
P04424	ASL	63	1	0.749449	0.798523	0.585138	0.617173	6.12692	-1.90945	0.865262	9	12	Set3
P04792	HSPB1	51	1	1.02943	1.16432	1.41554	1.50188	5.36125	4.4644	0.999282	10	41	Set2
P04818	TYMS	51	1	1.12225	1.44014	1.75825	1.89643	5.50468	3.63795	0.998526	4	4	Set2
P04843	RPN1	42	1	1.12256	1.35422	1.93861	2.25244	5.29695	3.89484	0.994894	12	13	Set1
P04843	RPN1	45	1	1.46133	1.46659	1.70365	1.85697	5.92528	1.62189	0.954324	12	13	Set1
P04843	RPN1	48	1	1.02087	1.10676	1.93552	2.2854	5.15204	6.54291	0.999519	12	13	Set1
P04843	RPN1	51	1	1.62108	1.40619	2.27079	2.31846	5.6383	2.294	0.834551	10	10	Set2
P04843	RPN1	57	1	0.931579	1.0201	1.22621	1.76854	4.93902	14.3341	0.989135	10	10	Set2
P04843	RPN1	60	1	1.08973	1.25266	1.33544	1.81714	5.09589	2.89059	0.901947	5	6	Set3
P04843	RPN1	63	1	1.06801	0.92892	1.25693	1.84706	4.99534	50	0.95739	5	6	Set3
P04844	RPN2	42	1	1.08008	1.5215	1.50159	1.78232	5.52361	2.67358	0.898899	6	6	Set1
P04844	RPN2	45	1	1.58373	1.6447	1.98674	1.93838	6.14757	2.25633	0.956755	6	6	Set1
P04844	RPN2	48	1	0.839193	1.03919	1.55993	1.73255	5.14481	8.18096	0.956658	6	6	Set1
P04844	RPN2	51	1	1.68686	1.50314	2.05197	1.94147	6.26144	1.82532	0.839762	6	7	Set2
P04844	RPN2	57	1	1.0329	1.24711	1.5633	1.68351	5.38089	4.32497	0.998591	6	7	Set2
P04844-2	RPN2	42	1	1.08008	1.5215	1.50159	1.78232	5.52361	2.67358	0.898899	6	6	Set1
P04844-2	RPN2	45	1	1.58373	1.6447	1.98674	1.93838	6.14757	2.25633	0.956755	6	6	Set1
P04844-2	RPN2	48	1	0.839193	1.03919	1.55993	1.73255	5.14481	8.18096	0.956658	6	6	Set1
P04844-2	RPN2	51	1	1.68686	1.50314	2.05197	1.94147	6.26144	1.82532	0.839762	6	7	Set2
P04844-2	RPN2	57	1	1.0329	1.24711	1.5633	1.68351	5.38089	4.32497	0.998591	6	7	Set2
P04899	GNAI2	54	1	1.08399	1.13168	0.83885	0.592533	4.99534	-50	0.870731	5	7	Set2
P04908	HIST1H2AB|HIST1H2AG|HIST1H2AD|HIST3H2A|HIST1H2AC|HIST1H2AH|HIST1H2AJ|H2AFJ	60	1	0.902468	0.912705	0.521113	0.52109	5.38455	-10.6789	0.956008	1	4	Set3
P04920-3	SLC4A2	45	1	1.14685	1.36144	1.6187	1.51733	5.76966	4.73054	0.944596	2	3	Set1
P05089	ARG1	60	1	1.59959	2.34777	2.72966	2.38966	5.96698	8.39552	0.94097	2	2	Set3
P05089-2	ARG1	60	1	1.59959	2.34777	2.72966	2.38966	5.96698	8.39552	0.94097	2	2	Set3
P05091	ALDH2	57	1	1.20616	1.33459	1.91211	2.31784	5.2592	3.4805	0.979725	20	40	Set2
P05091	ALDH2	63	1	1.13653	1.08173	0.717613	0.527482	5.00918	-43.0886	0.906477	5	5	Set3
P05091-2	ALDH2	63	1	1.13653	1.08173	0.717613	0.527482	5.00918	-43.0886	0.906477	5	5	Set3
P05108	CYP11A1	48	1	1.23383	1.21267	1.58054	1.60755	5.58141	2.69592	0.898165	1	3	Set1
P05141	SLC25A5	42	1	0.921042	0.975033	1.23884	1.5697	4.99534	50	0.975705	2	3	Set1
P05141	SLC25A5	45	1	1.14466	2.05328	1.77456	1.94426	5.96581	50	0.955796	2	3	Set1
P05141	SLC25A5	57	1	1.13705	1.28487	1.58168	1.64555	5.51696	3.49552	0.988332	2	5	Set2
P05165	PCCA	57	1	0.922824	0.805916	0.473134	0.423769	5.41315	-4.85962	0.989607	20	24	Set2
P05166	PCCB	45	1	1.10903	1.32475	1.65701	1.58114	5.61468	5.17922	0.961868	6	9	Set1
P05166	PCCB	63	1	0.874972	0.918211	0.559149	0.434337	5.23602	-5.02314	0.943091	9	11	Set3
P05166	PCCB	66	1	0.868911	0.737961	0.510165	0.49077	5.61282	-3.46368	0.984664	9	11	Set3
P05166-2	PCCB	45	1	1.10903	1.32475	1.65701	1.58114	5.61468	5.17922	0.961868	6	9	Set1
P05166-2	PCCB	63	1	0.874972	0.918211	0.559149	0.434337	5.23602	-5.02314	0.943091	9	11	Set3
P05166-2	PCCB	66	1	0.868911	0.737961	0.510165	0.49077	5.61282	-3.46368	0.984664	9	11	Set3
P05198	EIF2S1	63	1	1.26122	1.01983	2.6767	3.7401	5.04285	10.6368	0.988566	8	11	Set3
P05231	IL6	57	1	1.27825	1.41539	2.27604	2.44974	5.37834	4.32451	0.970864	1	2	Set2
P05362	ICAM1	45	1	1.19893	1.45621	1.63089	1.53037	5.90206	5.49323	0.958399	3	3	Set1
P05388	RPLP0	45	1	1.16823	0.702063	0.619371	0.545722	5.53578	-50	0.880495	4	39	Set1
P05388	RPLP0	51	1	1.10961	1.41349	1.39745	1.55244	5.67827	2.93627	0.925138	14	127	Set2
P05388	RPLP0	60	1	0.748833	0.709908	0.538583	0.417915	5.713	-1.92226	0.963244	12	32	Set3
P05412	JUN	63	1	0.978819	0.681246	0.564459	0.486313	5.58501	-5.40688	0.980103	1	2	Set3
P05452	CLEC3B	45	1	1.09809	1.71542	1.76717	2.19774	5.45981	2.72589	0.921604	1	1	Set1
P05452	CLEC3B	48	1	0.821368	1.07419	1.58026	2.53821	4.95229	10.4147	0.980743	1	1	Set1
P05496	ATP5G1|ATP5G3|ATP5G2	42	1	0.736926	0.887291	1.13718	1.69672	4.78432	8	0.836005	1	1	Set1
P05496	ATP5G1|ATP5G3|ATP5G2	45	1	1.03381	2.04693	2.05821	2.44246	5.63899	7.47147	0.917593	1	1	Set1
P05496	ATP5G1|ATP5G3|ATP5G2	57	1	1.23572	1.51279	1.7323	1.57397	5.93669	6.00228	0.923417	1	1	Set2
P05543	SERPINA7	51	1	0.906118	1.08254	1.52258	2.48089	4.94382	10.7186	0.990872	2	3	Set2
P05543	SERPINA7	54	1	0.944762	0.865798	1.55981	3.2185	4.78432	8	0.966145	2	3	Set2
P05543	SERPINA7	57	1	0.859068	1.18622	2.42721	5.47398	4.93912	12.4355	0.996408	2	3	Set2
P05543	SERPINA7	60	1	0.676588	1.81024	1.73234	3.76413	4.89464	9.24985	0.868876	1	1	Set3
P05543	SERPINA7	66	1	0.116588	0.695579	1.20849	3.65243	4.78432	15	0.879946	1	1	Set3
P05556	ITGB1	45	1	1.29594	1.35694	1.41461	1.61971	5.81852	1.47419	0.943448	15	22	Set1
P05997	COL5A2	45	1	0.891424	0.902741	1.38403	1.69914	4.99534	15	0.953378	1	1	Set1
P06241	FYN	45	1	0.835559	0.820081	0.799138	0.645371	5.67596	-1.36987	0.88333	5	6	Set1
P06241	FYN	51	1	0.935177	0.861642	0.660316	0.63807	5.46473	-4.29874	0.982084	5	6	Set2
P06241	FYN	54	1	0.951651	0.851891	0.768003	0.658874	5.38339	-2.81666	0.981532	5	6	Set2
P06280	GLA	63	1	0.890684	0.918045	0.672472	0.639669	5.37525	-4.10208	0.900308	8	15	Set3
P06396-2	GSN	63	1	1.03832	1.06454	1.3222	1.57262	5.06763	5.12131	0.989137	7	7	Set3
P06400	RB1	57	1	0.94458	0.894431	0.649247	0.522528	5.25024	-4.18361	0.989117	18	21	Set2
P06576	ATP5B	54	1	1.10821	1.16893	1.60663	1.68948	5.3414	5.18728	0.978263	26	197	Set2
P06576	ATP5B	57	1	1.21614	1.21501	1.63189	1.70918	5.45424	3.13935	0.926836	26	197	Set2
P06576	ATP5B	66	1	1.00228	0.757037	0.585435	0.493033	5.45487	-4.39843	0.982497	24	182	Set3
P06702	S100A9	48	1	1.12189	2.31898	2.92137	2.9537	5.62455	7.16888	0.999968	1	1	Set1
P06730	EIF4E	54	1	1.09731	1.13281	1.43011	1.55355	5.29801	3.95059	0.974681	6	30	Set2
P06730	EIF4E	57	1	1.12065	1.20228	1.7966	2.16819	5.18612	4.4279	0.988195	6	30	Set2
P06730-2	EIF4E	54	1	1.09731	1.13281	1.43011	1.55355	5.29801	3.95059	0.974681	6	30	Set2
P06730-2	EIF4E	57	1	1.12065	1.20228	1.7966	2.16819	5.18612	4.4279	0.988195	6	30	Set2
P06730-3	EIF4E	54	1	1.09731	1.13281	1.43011	1.55355	5.29801	3.95059	0.974681	6	30	Set2
P06730-3	EIF4E	57	1	1.12065	1.20228	1.7966	2.16819	5.18612	4.4279	0.988195	6	30	Set2
P06733	ENO1	63	1	0.917611	0.917829	0.587305	0.572389	5.35522	-8.13091	0.960515	19	304	Set3
P06733-2	ENO1	63	1	0.917611	0.917829	0.587305	0.572389	5.35522	-8.13091	0.960515	19	304	Set3
P06737	PYGL	63	1	0.95654	1.10746	0.651938	0.609856	5.20635	-15	0.924429	16	25	Set3
P06737-2	PYGL	63	1	0.95654	1.10746	0.651938	0.609856	5.20635	-15	0.924429	16	25	Set3
P06746	POLB	45	1	1.02946	0.750885	0.620041	0.665184	5.62839	-15	0.973717	3	3	Set1
P06899	HIST1H2BJ|HIST1H2BO|HIST1H2BB|HIST2H2BE|HIST3H2BB	60	1	0.868139	0.782172	0.509913	0.461393	5.5079	-3.36954	0.974042	1	5	Set3
P07197	NEFM	45	1	1.00865	0.946971	1.10744	1.79109	4.78432	15	0.981535	1	1	Set1
P07197-2	NEFM	45	1	1.00865	0.946971	1.10744	1.79109	4.78432	15	0.981535	1	1	Set1
P07205	PGK2	54	1	0.949108	0.891144	0.59217	0.642594	5.50072	-37.2632	0.962641	3	18	Set2
P07225	PROS1	45	1	1.01715	1.19574	1.69181	1.73487	5.38243	7.16712	0.999851	3	4	Set1
P07225	PROS1	60	1	1.10043	1.25264	1.69179	1.98149	5.25537	3.78966	0.99162	6	6	Set3
P07225	PROS1	63	1	1.08798	1.3419	1.98204	2.11992	5.3719	5.06521	0.997747	6	6	Set3
P07225	PROS1	66	1	1.0457	1.32793	2.08292	1.99527	5.41737	8	0.984151	6	6	Set3
P07237	P4HB	60	1	0.998297	1.04044	1.4466	1.5315	5.20866	7.96761	0.999956	32	242	Set3
P07237	P4HB	63	1	1.05184	1.26746	1.69073	1.64276	5.50085	15.3262	0.988077	32	242	Set3
P07305	H1F0	51	1	1.25863	1.75731	1.64501	1.83692	5.86466	5.66158	0.930837	3	5	Set2
P07305	H1F0	60	1	0.826353	0.655178	0.384637	0.547338	5.87904	-4.81302	0.868009	1	2	Set3
P07305	H1F0	63	1	0.932369	0.653202	1.08955	2.27327	4.78432	15	0.919212	1	2	Set3
P07305-2	H1F0	60	1	0.826353	0.655178	0.384637	0.547338	5.87904	-4.81302	0.868009	1	2	Set3
P07305-2	H1F0	63	1	0.932369	0.653202	1.08955	2.27327	4.78432	15	0.919212	1	2	Set3
P07332	FES	45	1	1.08321	1.11214	1.38504	2.19719	4.92868	10.343	0.980136	1	3	Set1
P07332-2	FES	45	1	1.08321	1.11214	1.38504	2.19719	4.92868	10.343	0.980136	1	3	Set1
P07332-3	FES	45	1	1.08321	1.11214	1.38504	2.19719	4.92868	10.343	0.980136	1	3	Set1
P07332-4	FES	45	1	1.08321	1.11214	1.38504	2.19719	4.92868	10.343	0.980136	1	3	Set1
P07355	ANXA2	42	1	1.45545	1.92272	2.99673	3.19684	5.49997	3.62748	0.985224	8	103	Set1
P07355	ANXA2	45	1	1.55799	2.11475	3.26772	3.4517	5.54164	3.50315	0.985056	8	103	Set1
P07355	ANXA2	48	1	1.37914	1.90096	2.65607	2.78988	5.57007	3.60516	0.993577	8	103	Set1
P07355	ANXA2	51	1	1.37877	1.63895	2.14181	2.17679	5.68157	3.08983	0.978995	25	443	Set2
P07355	ANXA2	54	1	1.4619	1.61472	2.75691	2.76762	5.48363	4.04707	0.939412	25	443	Set2
P07355	ANXA2	63	1	1.40862	1.43425	2.65966	2.70249	5.38578	6.42859	0.937805	16	24	Set3
P07437	TUBB	60	1	0.841171	0.654623	0.436564	0.411008	5.67084	-3.45063	0.993722	4	18	Set3
P07438	MT1B	54	1	1.00279	0.929125	1.06459	4.22466	4.78432	22	0.999221	1	1	Set2
P07737	PFN1	54	1	0.855486	0.737119	0.584413	0.586283	5.76982	-3.28211	0.985899	10	356	Set2
P07738	BPGM	51	1	0.90477	0.827351	0.749096	0.602138	5.40703	-2.29353	0.961562	10	17	Set2
P07738	BPGM	54	1	0.941644	0.791934	0.660747	0.407664	5.2385	-2.90892	0.963674	10	17	Set2
P07738	BPGM	57	1	0.961207	0.727864	0.49427	0.278363	5.32426	-3.41182	0.987254	10	17	Set2
P07738	BPGM	60	1	1.01014	0.705564	0.469431	0.216583	5.29372	-3.5618	0.97385	5	10	Set3
P07738	BPGM	63	1	0.795817	0.583907	0.24624	0.151067	5.56649	-3.1838	0.992147	5	10	Set3
P07738	BPGM	66	1	1.06298	0.796538	0.761672	0.661612	5.62839	-8	0.850707	5	10	Set3
P07741	APRT	63	1	0.739684	0.669036	0.436765	0.267547	5.58091	-2.17059	0.967254	7	38	Set3
P07814	EPRS	51	1	1.18142	1.45772	1.86734	2.13768	5.40986	3.13715	0.993457	27	39	Set2
P07900	HSP90AA1	51	1	0.972202	0.903439	0.672365	0.581732	5.27627	-4.71209	0.997477	22	321	Set2
P07900-2	HSP90AA1	51	1	0.972202	0.903439	0.672365	0.581732	5.27627	-4.71209	0.997477	22	321	Set2
P07902	GALT	45	1	1.05276	1.05288	1.19272	1.51625	4.94163	8.40355	0.969356	5	5	Set1
P07910-2	HNRNPC	51	1	1.2262	1.17382	1.42344	1.89294	5.10456	3.01186	0.881807	7	14	Set2
P07910-2	HNRNPC	54	1	1.10545	1.40357	1.43376	1.64174	5.54405	2.57082	0.941001	7	14	Set2
P07910-2	HNRNPC	57	1	1.06962	1.09194	1.18186	1.50811	4.93048	6.77743	0.919984	7	14	Set2
P07942	LAMB1	60	1	1.15653	1.22764	1.90488	1.96534	5.36039	6.50347	0.973935	16	23	Set3
P07942	LAMB1	63	1	1.19178	1.44135	2.39631	2.22408	5.41737	8	0.946401	16	23	Set3
P07942	LAMB1	66	1	1.11536	1.40145	2.53468	2.15772	5.50791	42.3013	0.914152	16	23	Set3
P07947	YES1	45	1	0.807084	0.810122	0.612689	0.430386	5.41778	-2.18795	0.926369	3	3	Set1
P07947	YES1	48	1	1.19271	0.80796	0.404908	0.23209	5.25987	-5.45947	0.930216	3	3	Set1
P07954	FH	54	1	0.877079	0.687023	0.329574	0.307238	5.52294	-4.29423	0.987195	15	69	Set2
P07954	FH	60	1	0.813523	0.80232	0.455953	0.564727	5.75284	-3.3052	0.824721	4	5	Set3
P07954-2	FH	54	1	0.877079	0.687023	0.329574	0.307238	5.52294	-4.29423	0.987195	15	69	Set2
P07954-2	FH	60	1	0.813523	0.80232	0.455953	0.564727	5.75284	-3.3052	0.824721	4	5	Set3
P07996	THBS1	60	1	0.918233	0.866736	1.26957	2.52681	4.78432	8	0.971345	1	1	Set3
P07996	THBS1	63	1	0.959348	1.06026	1.09077	2.29357	4.89608	24.8674	0.995912	1	1	Set3
P07996	THBS1	66	1	0.724744	1.15645	1.29248	1.66753	4.99464	5.14191	0.805291	1	1	Set3
P07996-2	THBS1	60	1	0.918233	0.866736	1.26957	2.52681	4.78432	8	0.971345	1	1	Set3
P07996-2	THBS1	63	1	0.959348	1.06026	1.09077	2.29357	4.89608	24.8674	0.995912	1	1	Set3
P07996-2	THBS1	66	1	0.724744	1.15645	1.29248	1.66753	4.99464	5.14191	0.805291	1	1	Set3
P08048	ZFY|ZFX	51	1	1.00629	1.42211	1.34203	1.69854	5.33379	2.45617	0.822855	2	2	Set2
P08048	ZFY|ZFX	54	1	1.59349	1.89663	1.6936	1.75326	6.05042	29	0.94903	2	2	Set2
P08048-2	ZFY|ZFX	51	1	1.00629	1.42211	1.34203	1.69854	5.33379	2.45617	0.822855	2	2	Set2
P08048-2	ZFY|ZFX	54	1	1.59349	1.89663	1.6936	1.75326	6.05042	29	0.94903	2	2	Set2
P08048-3	ZFY|ZFX	51	1	1.00629	1.42211	1.34203	1.69854	5.33379	2.45617	0.822855	2	2	Set2
P08048-3	ZFY|ZFX	54	1	1.59349	1.89663	1.6936	1.75326	6.05042	29	0.94903	2	2	Set2
P08123	COL1A2	60	1	0.961951	1.10801	1.43603	1.60882	5.19293	5.16402	0.991201	5	6	Set3
P08133	ANXA6	42	1	1.24609	1.75609	2.79599	2.72561	5.50389	5.95442	0.980916	45	267	Set1
P08133	ANXA6	45	1	1.27896	1.9602	2.85964	2.5712	5.64399	5.57613	0.951721	45	267	Set1
P08133	ANXA6	48	1	1.44342	2.14033	2.68509	2.4579	5.82264	5.04333	0.967007	45	267	Set1
P08133	ANXA6	51	1	1.41859	1.74742	2.30568	2.17416	5.78654	3.66951	0.956145	30	81	Set2
P08133	ANXA6	63	1	1.39216	1.72249	2.848	2.57017	5.57807	4.87007	0.91491	12	18	Set3
P08133-2	ANXA6	51	1	1.41859	1.74742	2.30568	2.17416	5.78654	3.66951	0.956145	30	81	Set2
P08133-2	ANXA6	63	1	1.39216	1.72249	2.848	2.57017	5.57807	4.87007	0.91491	12	18	Set3
P08134	RHOC	42	1	1.05227	0.815135	0.678269	0.664181	5.62839	-8	0.942743	1	1	Set1
P08134	RHOC	51	1	1.13031	0.926692	0.809575	0.58325	4.99483	-5.5934	0.876918	2	2	Set2
P08237	PFKM	66	1	1.00095	0.919688	0.677452	0.511633	5.15534	-4.82052	0.996111	25	141	Set3
P08237-3	PFKM	66	1	1.00095	0.919688	0.677452	0.511633	5.15534	-4.82052	0.996111	25	141	Set3
P08238	HSP90AB1	51	1	0.99775	0.929869	0.701777	0.610731	5.23032	-5.30927	0.999172	21	270	Set2
P08243	ASNS	51	1	0.877532	0.782597	0.63111	0.652323	5.77213	-3.46767	0.970275	18	70	Set2
P08243	ASNS	54	1	0.799878	0.603427	0.340891	0.490595	5.88994	-4.74692	0.902482	18	70	Set2
P08243	ASNS	63	1	0.908554	0.927121	2.04786	1.86702	5.20635	50	0.962904	3	3	Set3
P08243-2	ASNS	51	1	0.877532	0.782597	0.63111	0.652323	5.77213	-3.46767	0.970275	18	70	Set2
P08243-2	ASNS	54	1	0.799878	0.603427	0.340891	0.490595	5.88994	-4.74692	0.902482	18	70	Set2
P08243-2	ASNS	63	1	0.908554	0.927121	2.04786	1.86702	5.20635	50	0.962904	3	3	Set3
P08243-3	ASNS	63	1	0.908554	0.927121	2.04786	1.86702	5.20635	50	0.962904	3	3	Set3
P08254	MMP3	45	1	1.22306	1.32504	1.61733	1.52263	5.84745	3.42968	0.915106	5	5	Set1
P08254	MMP3	60	1	1.15982	1.23998	1.57934	1.75493	5.36826	3.14525	0.9756	4	5	Set3
P08254	MMP3	63	1	1.1518	1.4184	1.63072	1.50581	5.8433	5.73069	0.936972	4	5	Set3
P08559	PDHA1	45	1	1.07126	1.30515	1.48835	1.51394	5.60599	4.70114	0.999906	17	43	Set1
P08559	PDHA1	63	1	0.877752	0.964529	0.667183	0.612315	5.24034	-7.20806	0.880875	5	5	Set3
P08559	PDHA1	66	1	0.600282	0.576296	0.507539	0.597474	6.26144	-22	0.944282	5	5	Set3
P08559-2	PDHA1	63	1	0.877752	0.964529	0.667183	0.612315	5.24034	-7.20806	0.880875	5	5	Set3
P08559-2	PDHA1	66	1	0.600282	0.576296	0.507539	0.597474	6.26144	-22	0.944282	5	5	Set3
P08559-3	PDHA1	63	1	0.877752	0.964529	0.667183	0.612315	5.24034	-7.20806	0.880875	5	5	Set3
P08559-3	PDHA1	66	1	0.600282	0.576296	0.507539	0.597474	6.26144	-22	0.944282	5	5	Set3
P08559-4	PDHA1	45	1	1.07126	1.30515	1.48835	1.51394	5.60599	4.70114	0.999906	17	43	Set1
P08559-4	PDHA1	63	1	0.877752	0.964529	0.667183	0.612315	5.24034	-7.20806	0.880875	5	5	Set3
P08559-4	PDHA1	66	1	0.600282	0.576296	0.507539	0.597474	6.26144	-22	0.944282	5	5	Set3
P08582	MELTF	60	1	1.7474	2.46639	1.90236	2.24659	6.00891	45.2959	0.868706	1	1	Set3
P08582	MELTF	63	1	0.966465	1.17772	1.61007	1.5263	5.41737	8	0.965463	1	1	Set3
P08582	MELTF	66	1	1.17501	1.47757	1.81646	1.89003	5.58496	3.69902	0.997918	1	1	Set3
P08621	SNRNP70	42	1	1.15153	1.21165	1.35025	1.5096	5.4624	2.232	0.963176	11	22	Set1
P08621	SNRNP70	48	1	1.15572	1.26624	1.36083	1.57365	5.45408	2.13018	0.956101	11	22	Set1
P08621	SNRNP70	63	1	1.14724	0.850177	1.52179	2.27545	4.99534	50	0.96468	3	3	Set3
P08621-2	SNRNP70	63	1	1.14724	0.850177	1.52179	2.27545	4.99534	50	0.96468	3	3	Set3
P08621-3	SNRNP70	63	1	1.14724	0.850177	1.52179	2.27545	4.99534	50	0.96468	3	3	Set3
P08670	VIM	45	1	1.04891	1.17792	1.34911	1.54127	5.26606	3.22138	0.984018	27	266	Set1
P08708	RPS17	60	1	0.766104	0.759416	0.536701	0.576956	5.96846	-2.41209	0.906553	4	14	Set3
P08758	ANXA5	63	1	1.18992	1.40535	2.02936	1.82148	5.58474	5.53651	0.897108	13	30	Set3
P08865	RPSA	63	1	1.0011	0.976046	0.519245	0.415218	5.17068	-8.97327	0.999985	10	47	Set3
P09001	MRPL3	45	1	1.3538	1.54338	1.76565	1.60354	6.06329	5.18375	0.919279	6	7	Set1
P09086	POU2F2	51	1	0.84146	0.698041	0.706625	0.601459	5.86763	-2.0299	0.955537	1	1	Set2
P09086	POU2F2	54	1	0.705913	0.511135	0.631185	0.43269	6.19653	-1.36938	0.887534	1	1	Set2
P09086-2	POU2F2	51	1	0.84146	0.698041	0.706625	0.601459	5.86763	-2.0299	0.955537	1	1	Set2
P09086-2	POU2F2	54	1	0.705913	0.511135	0.631185	0.43269	6.19653	-1.36938	0.887534	1	1	Set2
P09086-3	POU2F2	51	1	0.84146	0.698041	0.706625	0.601459	5.86763	-2.0299	0.955537	1	1	Set2
P09086-3	POU2F2	54	1	0.705913	0.511135	0.631185	0.43269	6.19653	-1.36938	0.887534	1	1	Set2
P09086-4	POU2F2	51	1	0.84146	0.698041	0.706625	0.601459	5.86763	-2.0299	0.955537	1	1	Set2
P09086-4	POU2F2	54	1	0.705913	0.511135	0.631185	0.43269	6.19653	-1.36938	0.887534	1	1	Set2
P09086-5	POU2F2	51	1	0.84146	0.698041	0.706625	0.601459	5.86763	-2.0299	0.955537	1	1	Set2
P09086-5	POU2F2	54	1	0.705913	0.511135	0.631185	0.43269	6.19653	-1.36938	0.887534	1	1	Set2
P09110	ACAA1	63	1	0.881623	0.951961	0.543904	0.520696	5.30004	-9.55023	0.934269	5	11	Set3
P09211	GSTP1	57	1	0.968339	0.946665	0.666155	0.657087	5.35148	-9.76938	0.991717	12	168	Set2
P09234	SNRPC	63	1	0.890239	0.879792	0.797238	0.595359	5.22798	-2.29154	0.890539	3	9	Set3
P09417	QDPR	60	1	0.846404	0.853901	0.418535	0.466341	5.47192	-19.1321	0.903261	6	10	Set3
P09417	QDPR	63	1	1.39799	0.891288	0.214551	0.26855	5.41737	-15	0.841479	6	10	Set3
P09486	SPARC	57	1	1.01052	1.13202	1.33027	1.52845	5.18463	3.85259	0.987609	7	8	Set2
P09486	SPARC	66	1	1.22511	1.2855	1.50397	1.70492	5.48436	2.22516	0.959773	9	16	Set3
P09488	GSTM1	63	1	1.51688	1.69369	1.61054	1.68172	6.05042	22	0.984303	1	1	Set3
P09525	ANXA4	42	1	1.24509	1.41001	1.66296	1.68855	5.74509	2.94487	0.986126	20	137	Set1
P09525	ANXA4	45	1	1.28644	1.60931	1.99574	1.92109	5.76191	3.97016	0.975217	20	137	Set1
P09525	ANXA4	51	1	1.16948	1.52819	1.96281	1.88026	5.64555	4.93596	0.976275	16	40	Set2
P09525	ANXA4	63	1	1.14876	1.55625	2.21678	2.06396	5.5562	6.69347	0.963614	4	10	Set3
P09525-2	ANXA4	42	1	1.24509	1.41001	1.66296	1.68855	5.74509	2.94487	0.986126	20	137	Set1
P09525-2	ANXA4	45	1	1.28644	1.60931	1.99574	1.92109	5.76191	3.97016	0.975217	20	137	Set1
P09525-2	ANXA4	51	1	1.16948	1.52819	1.96281	1.88026	5.64555	4.93596	0.976275	16	40	Set2
P09543	CNP	48	1	1.03455	0.864065	0.686567	0.623847	5.37646	-5.1807	0.978302	13	19	Set1
P09543	CNP	51	1	0.92065	0.933627	0.529183	0.55325	5.41737	-15	0.965986	6	8	Set2
P09543	CNP	54	1	1.09169	0.995931	0.883139	0.621349	4.9495	-15.9719	0.936274	6	8	Set2
P09543-2	CNP	48	1	1.03455	0.864065	0.686567	0.623847	5.37646	-5.1807	0.978302	13	19	Set1
P09543-2	CNP	51	1	0.92065	0.933627	0.529183	0.55325	5.41737	-15	0.965986	6	8	Set2
P09543-2	CNP	54	1	1.09169	0.995931	0.883139	0.621349	4.9495	-15.9719	0.936274	6	8	Set2
P09601	HMOX1	42	1	1.07259	1.21281	1.62446	1.94398	5.20285	3.94228	0.991421	10	16	Set1
P09601	HMOX1	45	1	1.1301	1.24024	1.51654	1.89078	5.19905	3.10226	0.965921	10	16	Set1
P09601	HMOX1	48	1	1.0197	1.08169	1.51406	1.83383	5.09366	5.60087	0.997186	10	16	Set1
P09601	HMOX1	51	1	1.07876	1.09509	1.42554	1.58259	5.21231	4.71844	0.980929	6	8	Set2
P09601	HMOX1	60	1	1.21472	1.11106	1.51456	1.99857	5.04733	4.59966	0.923417	1	1	Set3
P09603	CSF1	42	1	1.17447	1.23105	1.40328	1.52697	5.54604	2.27115	0.969644	1	1	Set1
P09603	CSF1	45	1	1.10157	1.53385	1.41127	1.57282	5.81915	8.40562	0.903238	1	1	Set1
P09603	CSF1	48	1	1.52915	1.58044	1.79201	1.83558	6.21902	1.81165	0.980254	1	1	Set1
P09603-2	CSF1	42	1	1.17447	1.23105	1.40328	1.52697	5.54604	2.27115	0.969644	1	1	Set1
P09603-2	CSF1	45	1	1.10157	1.53385	1.41127	1.57282	5.81915	8.40562	0.903238	1	1	Set1
P09603-2	CSF1	48	1	1.52915	1.58044	1.79201	1.83558	6.21902	1.81165	0.980254	1	1	Set1
P09603-3	CSF1	42	1	1.17447	1.23105	1.40328	1.52697	5.54604	2.27115	0.969644	1	1	Set1
P09603-3	CSF1	45	1	1.10157	1.53385	1.41127	1.57282	5.81915	8.40562	0.903238	1	1	Set1
P09603-3	CSF1	48	1	1.52915	1.58044	1.79201	1.83558	6.21902	1.81165	0.980254	1	1	Set1
P09619	PDGFRB	60	1	1.27976	1.48284	1.34325	1.54141	6.22625	1.34719	0.864168	1	1	Set3
P09651	HNRNPA1	60	1	1.09868	1.169	1.4009	1.93825	5.0027	4.39701	0.947173	5	12	Set3
P09651	HNRNPA1	63	1	1.02605	0.95177	1.17399	2.00598	4.78432	8	0.979438	5	12	Set3
P09651-2	HNRNPA1	60	1	1.09868	1.169	1.4009	1.93825	5.0027	4.39701	0.947173	5	12	Set3
P09651-2	HNRNPA1	63	1	1.02605	0.95177	1.17399	2.00598	4.78432	8	0.979438	5	12	Set3
P09651-3	HNRNPA1	60	1	1.09868	1.169	1.4009	1.93825	5.0027	4.39701	0.947173	5	12	Set3
P09651-3	HNRNPA1	63	1	1.02605	0.95177	1.17399	2.00598	4.78432	8	0.979438	5	12	Set3
P09874	PARP1	51	1	1.25786	1.12937	2.02158	2.00798	5.43401	21.5549	0.931591	3	3	Set2
P09874	PARP1	57	1	1.24103	1.51147	2.13771	2.12446	5.5489	4.21033	0.972687	3	3	Set2
P09874	PARP1	60	1	1.16002	0.94959	1.19631	2.12008	4.78432	8	0.951531	2	2	Set3
P09874	PARP1	63	1	1.07578	0.553893	1.78945	2.3591	4.99534	15	0.890799	2	2	Set3
P09884	POLA1	51	1	1.10115	1.40619	1.72202	1.67626	5.62126	5.4148	0.986774	5	5	Set2
P09960	LTA4H	63	1	1.00334	1.13249	1.77711	1.90239	5.26631	6.87532	0.999954	2	2	Set3
P09960-4	LTA4H	63	1	1.00334	1.13249	1.77711	1.90239	5.26631	6.87532	0.999954	2	2	Set3
P0C0S8	HIST1H2AB|HIST1H2AG|HIST1H2AD|HIST3H2A|HIST1H2AC|HIST1H2AH|HIST1H2AJ|H2AFJ	60	1	0.902468	0.912705	0.521113	0.52109	5.38455	-10.6789	0.956008	1	4	Set3
P0C7I6	CCDC159	45	1	0.955423	1.69777	2.31686	5.0827	4.91868	8.66379	0.958775	1	1	Set1
P0C7I6-2	CCDC159	45	1	0.955423	1.69777	2.31686	5.0827	4.91868	8.66379	0.958775	1	1	Set1
P0C7I6-4	CCDC159	45	1	0.955423	1.69777	2.31686	5.0827	4.91868	8.66379	0.958775	1	1	Set1
P0C7P0	CISD3	54	1	0.560442	0.400796	0.477057	0.454595	6.05042	-29	0.985505	1	1	Set2
P0C7T5	ATXN1L	63	1	0.456945	0.514578	0.528797	0.242963	6.26144	-1.02232	0.866859	1	1	Set3
P0C7T5	ATXN1L	66	1	0.896643	0.665578	0.406271	0.203656	5.40344	-3.16655	0.992997	1	1	Set3
P0CG38	POTEI	45	1	0.989638	1.04145	1.11274	0.535463	4.78432	-50	0.930695	1	11	Set1
P0CG38	POTEI	63	1	0.746859	0.801562	0.589302	0.52457	5.79931	-1.74417	0.890533	1	13	Set3
P0CG38	POTEI	66	1	0.979557	0.808065	0.508929	0.204169	5.17494	-3.86757	0.987636	1	13	Set3
P0CG39	POTEJ	66	1	0.959813	0.803462	0.54314	0.032196	5.04807	-4.05308	0.965513	1	1	Set3
P0CK96	SLC35E2B	45	1	1.09859	1.30672	1.35298	1.97264	5.05988	2.92331	0.874773	1	2	Set1
P0CK96	SLC35E2B	54	1	0.880135	0.795038	0.653175	0.594029	5.60447	-2.71015	0.989453	1	1	Set2
P0CK96	SLC35E2B	57	1	0.97963	0.729659	0.279688	0.229768	5.42514	-6.2892	0.999987	1	1	Set2
P0DMM9	SULT1A3|SULT1A4	48	1	1.11579	0.689536	0.63428	0.416804	5.3312	-3.57361	0.851491	1	1	Set1
P0DMM9	SULT1A3|SULT1A4|SULT1A1|SULT1A2	51	1	1.30248	1.66226	1.72966	1.79974	5.88259	3.96328	0.994484	1	1	Set2
P0DMM9-3	SULT1A3|SULT1A4	48	1	1.11579	0.689536	0.63428	0.416804	5.3312	-3.57361	0.851491	1	1	Set1
P0DMM9-3	SULT1A3|SULT1A4|SULT1A1|SULT1A2	51	1	1.30248	1.66226	1.72966	1.79974	5.88259	3.96328	0.994484	1	1	Set2
P0DMN0	SULT1A3|SULT1A4	48	1	1.11579	0.689536	0.63428	0.416804	5.3312	-3.57361	0.851491	1	1	Set1
P0DMN0	SULT1A3|SULT1A4|SULT1A1|SULT1A2	51	1	1.30248	1.66226	1.72966	1.79974	5.88259	3.96328	0.994484	1	1	Set2
P0DMV8	HSPA1A|HSPA1B	57	1	0.946535	0.825261	0.478734	0.46555	5.42525	-6.78387	0.991896	19	73	Set2
P0DMV8	HSPA1A|HSPA1B	60	1	0.888188	0.709801	0.234227	0.195206	5.44016	-5.16861	0.987441	9	14	Set3
P0DMV9	HSPA1A|HSPA1B	57	1	0.946535	0.825261	0.478734	0.46555	5.42525	-6.78387	0.991896	19	73	Set2
P0DMV9	HSPA1A|HSPA1B	60	1	0.888188	0.709801	0.234227	0.195206	5.44016	-5.16861	0.987441	9	14	Set3
P0DN76	U2AF1L5|U2AF1|U2AF1L4	51	1	1.25004	1.28632	1.55132	1.51389	5.87085	2.61307	0.923848	2	2	Set2
P0DN76	U2AF1L5|U2AF1|U2AF1L4	57	1	1.24305	1.51657	1.78782	1.52705	5.98351	9.4928	0.812905	2	2	Set2
P0DN76	U2AF1L5|U2AF1|U2AF1L4	63	1	3.23668	3.28213	3.67805	5.92905	5.59661	1.40009	0.863092	1	1	Set3
P0DO97	CCDC192	45	1	0.823155	0.886541	0.846053	2.44405	4.78432	50	0.965259	1	1	Set1
P10109	FDX1	60	1	0.964719	1.0936	1.40481	1.52777	5.22433	5.55875	0.992157	2	2	Set3
P10109	FDX1	66	1	1.10906	1.13627	1.24098	1.50494	5.15748	2.65219	0.90528	2	2	Set3
P10176	COX8A	60	1	1.34815	0.503083	1.58582	3.51852	4.78432	8	0.907	1	1	Set3
P10398	ARAF	45	1	0.935904	0.849493	0.631585	0.522561	5.34029	-3.64497	0.992304	10	16	Set1
P10398	ARAF	48	1	0.908111	0.712964	0.420359	0.404314	5.53661	-4.55594	0.992664	10	16	Set1
P10412	HIST1H1E	51	1	1.36454	1.43076	1.95645	1.77052	5.8658	3.19167	0.857715	4	17	Set2
P10606	COX5B	42	1	1.15125	1.21418	1.30648	1.60658	5.26629	2.20794	0.905285	3	4	Set1
P10606	COX5B	45	1	1.0166	1.31608	1.47269	1.78277	5.27235	3.08771	0.956906	3	4	Set1
P10606	COX5B	57	1	1.03852	1.13443	1.22627	1.55971	5.02253	3.71944	0.929838	4	10	Set2
P10606	COX5B	66	1	1.15691	1.11394	1.51737	1.75207	5.19285	4.18568	0.947835	6	13	Set3
P10620	MGST1	42	1	1.09661	1.16629	1.75739	1.83409	5.32576	6.64597	0.987334	2	3	Set1
P10620	MGST1	45	1	1.46145	1.63721	1.76791	1.91678	5.98361	1.91207	0.992428	2	3	Set1
P10620	MGST1	48	1	1.14251	1.37265	1.75344	1.82475	5.5102	3.89187	0.993872	2	3	Set1
P10620	MGST1	51	1	1.24285	1.48619	1.92204	2.073	5.52082	3.14827	0.991102	2	6	Set2
P10620	MGST1	54	1	1.38559	1.75788	2.12485	1.89103	5.9405	5.17768	0.924101	2	6	Set2
P10620	MGST1	57	1	0.913175	1.3052	1.57278	1.52641	5.52932	50	0.972987	2	6	Set2
P10620	MGST1	63	1	1.23368	1.6523	2.15735	2.1079	5.64664	4.44518	0.984695	1	4	Set3
P10620-2	MGST1	63	1	1.23368	1.6523	2.15735	2.1079	5.64664	4.44518	0.984695	1	4	Set3
P10644	PRKAR1A	51	1	1.09192	0.977809	0.72594	0.664448	5.18105	-8.33077	0.938316	9	16	Set2
P10644	PRKAR1A	60	1	0.914354	0.661821	0.746	0.567607	5.64294	-2.18301	0.832701	2	2	Set3
P10644	PRKAR1A	63	1	1.12516	1.08774	2.61058	2.40794	5.41737	29	0.977166	2	2	Set3
P10644-2	PRKAR1A	60	1	0.914354	0.661821	0.746	0.567607	5.64294	-2.18301	0.832701	2	2	Set3
P10644-2	PRKAR1A	63	1	1.12516	1.08774	2.61058	2.40794	5.41737	29	0.977166	2	2	Set3
P10646	TFPI	60	1	0.999874	0.949897	1.70286	1.95613	5.20635	8	0.97267	2	3	Set3
P10646	TFPI	63	1	1.07436	1.05683	1.75069	2.09037	5.11345	7.05226	0.994403	2	3	Set3
P10646	TFPI	66	1	0.759907	0.836975	1.93482	1.67639	5.20635	50	0.86561	2	3	Set3
P10768	ESD	60	1	1.12036	0.87696	0.548451	0.413923	5.23671	-5.60657	0.951887	9	22	Set3
P10809	HSPD1	60	1	1.15468	1.2344	2.03274	2.04562	5.3874	8.88496	0.977491	26	144	Set3
P11021	HSPA5	51	1	0.842683	0.7049	0.702424	0.585793	5.80946	-1.96453	0.958333	40	818	Set2
P11021	HSPA5	54	1	0.880837	0.758342	0.675558	0.597449	5.6632	-2.55336	0.993255	40	818	Set2
P11021	HSPA5	57	1	0.942611	0.778014	0.6533	0.543951	5.45981	-3.15914	0.990007	40	818	Set2
P11021	HSPA5	63	1	1.17119	1.37318	2.1791	1.99992	5.41737	8	0.928391	32	279	Set3
P11047	LAMC1	45	1	1.08663	1.2343	1.47564	1.50485	5.52536	4.11231	0.992489	27	29	Set1
P11047	LAMC1	54	1	1.04097	1.23737	1.60612	1.53891	5.41737	8	0.953945	18	19	Set2
P11047	LAMC1	57	1	1.0383	1.12015	1.56653	1.53731	5.49288	41.4979	0.992438	18	19	Set2
P11047	LAMC1	60	1	1.10466	1.17076	1.53634	1.58957	5.3856	4.85061	0.97385	15	15	Set3
P11047	LAMC1	63	1	1.07282	1.19373	1.818	1.81001	5.43058	12.4922	0.99178	15	15	Set3
P11047	LAMC1	66	1	1.12362	1.27017	2.08344	1.75089	5.41737	8	0.827233	15	15	Set3
P11142	HSPA8	54	1	0.926149	0.810159	0.654445	0.628992	5.57107	-3.75281	0.995007	26	642	Set2
P11142	HSPA8	57	1	0.919692	0.725757	0.318911	0.275797	5.44588	-5.18222	0.99439	26	642	Set2
P11142	HSPA8	60	1	0.869815	0.625757	0.180294	0.140855	5.49872	-4.52279	0.991291	19	91	Set3
P11166	SLC2A1	48	1	1.09409	0.937396	1.1736	1.58352	4.99534	50	0.923262	4	4	Set1
P11172	UMPS	60	1	0.967476	0.659018	0.605699	0.572583	5.69295	-7.93142	0.994167	5	6	Set3
P11177	PDHB	63	1	0.97545	0.860183	0.576428	0.484037	5.31985	-4.82766	0.999304	5	6	Set3
P11177	PDHB	66	1	0.460219	0.396161	0.396375	0.519817	6.26144	-50	0.868231	5	6	Set3
P11177-2	PDHB	63	1	0.97545	0.860183	0.576428	0.484037	5.31985	-4.82766	0.999304	5	6	Set3
P11177-2	PDHB	66	1	0.460219	0.396161	0.396375	0.519817	6.26144	-50	0.868231	5	6	Set3
P11182	DBT	66	1	0.842832	0.514238	0.54952	0.603202	6.05042	-8	0.896126	4	6	Set3
P11233	RALA	45	1	0.905619	0.812309	0.927848	1.67282	4.78432	50	0.89757	1	1	Set1
P11233	RALA	63	1	0.932142	1.14157	0.87126	0.633701	4.99534	-50	0.815969	1	1	Set3
P11234	RALB	45	1	0.960774	0.907103	0.914142	0.407615	4.89185	-16.4051	0.957123	1	1	Set1
P11234-2	RALB	45	1	0.960774	0.907103	0.914142	0.407615	4.89185	-16.4051	0.957123	1	1	Set1
P11234-3	RALB	45	1	0.960774	0.907103	0.914142	0.407615	4.89185	-16.4051	0.957123	1	1	Set1
P11310	ACADM	63	1	0.94289	0.951563	0.542044	0.565555	5.41737	-22	0.980924	8	10	Set3
P11310-2	ACADM	63	1	0.94289	0.951563	0.542044	0.565555	5.41737	-22	0.980924	8	10	Set3
P11362	FGFR1	60	1	1.155	1.22984	1.8183	1.85207	5.38803	6.3022	0.967036	1	1	Set3
P11362-10	FGFR1	60	1	1.155	1.22984	1.8183	1.85207	5.38803	6.3022	0.967036	1	1	Set3
P11362-11	FGFR1	60	1	1.155	1.22984	1.8183	1.85207	5.38803	6.3022	0.967036	1	1	Set3
P11362-12	FGFR1	60	1	1.155	1.22984	1.8183	1.85207	5.38803	6.3022	0.967036	1	1	Set3
P11362-13	FGFR1	60	1	1.155	1.22984	1.8183	1.85207	5.38803	6.3022	0.967036	1	1	Set3
P11362-14	FGFR1	60	1	1.155	1.22984	1.8183	1.85207	5.38803	6.3022	0.967036	1	1	Set3
P11362-2	FGFR1	60	1	1.155	1.22984	1.8183	1.85207	5.38803	6.3022	0.967036	1	1	Set3
P11362-20	FGFR1	60	1	1.155	1.22984	1.8183	1.85207	5.38803	6.3022	0.967036	1	1	Set3
P11362-21	FGFR1	48	1	0.925337	0.785112	1.01032	1.6872	4.89155	38.5763	0.89456	1	1	Set1
P11362-21	FGFR1	60	1	1.155	1.22984	1.8183	1.85207	5.38803	6.3022	0.967036	1	1	Set3
P11362-3	FGFR1	60	1	1.155	1.22984	1.8183	1.85207	5.38803	6.3022	0.967036	1	1	Set3
P11362-4	FGFR1	60	1	1.155	1.22984	1.8183	1.85207	5.38803	6.3022	0.967036	1	1	Set3
P11362-5	FGFR1	60	1	1.155	1.22984	1.8183	1.85207	5.38803	6.3022	0.967036	1	1	Set3
P11362-6	FGFR1	60	1	1.155	1.22984	1.8183	1.85207	5.38803	6.3022	0.967036	1	1	Set3
P11362-7	FGFR1	60	1	1.155	1.22984	1.8183	1.85207	5.38803	6.3022	0.967036	1	1	Set3
P11362-8	FGFR1	60	1	1.155	1.22984	1.8183	1.85207	5.38803	6.3022	0.967036	1	1	Set3
P11362-9	FGFR1	60	1	1.155	1.22984	1.8183	1.85207	5.38803	6.3022	0.967036	1	1	Set3
P11387	TOP1	51	1	1.59013	1.35651	2.07143	2.97873	5.16233	2.8417	0.870775	3	3	Set2
P11387	TOP1	54	1	1.30488	1.69587	1.85094	2.08029	5.67952	2.59199	0.986037	3	3	Set2
P11387	TOP1	57	1	1.03474	1.23406	1.46319	2.24177	4.94127	6.08296	0.950526	3	3	Set2
P11388	TOP2A	48	1	1.01585	0.992017	0.949466	1.5532	4.78432	50	0.988824	17	24	Set1
P11388	TOP2A	51	1	1.45133	1.80129	1.76718	2.17843	5.77042	1.72016	0.93512	5	5	Set2
P11388-2	TOP2A	48	1	1.01585	0.992017	0.949466	1.5532	4.78432	50	0.988824	17	24	Set1
P11388-2	TOP2A	51	1	1.45133	1.80129	1.76718	2.17843	5.77042	1.72016	0.93512	5	5	Set2
P11388-3	TOP2A	48	1	1.01585	0.992017	0.949466	1.5532	4.78432	50	0.988824	17	24	Set1
P11388-3	TOP2A	51	1	1.45133	1.80129	1.76718	2.17843	5.77042	1.72016	0.93512	5	5	Set2
P11388-4	TOP2A	48	1	1.01585	0.992017	0.949466	1.5532	4.78432	50	0.988824	17	24	Set1
P11388-4	TOP2A	51	1	1.45133	1.80129	1.76718	2.17843	5.77042	1.72016	0.93512	5	5	Set2
P11413	G6PD	63	1	1.19854	1.52138	2.50314	2.0052	5.5269	18.8154	0.80802	8	9	Set3
P11413-2	G6PD	63	1	1.19854	1.52138	2.50314	2.0052	5.5269	18.8154	0.80802	8	9	Set3
P11413-3	G6PD	63	1	1.19854	1.52138	2.50314	2.0052	5.5269	18.8154	0.80802	8	9	Set3
P11498	PC	51	1	1.0958	1.17753	0.475916	0.321532	5.20635	-15	0.903106	4	4	Set2
P11586	MTHFD1	63	1	0.994777	0.944459	1.34398	1.64726	4.99534	15	0.988722	5	6	Set3
P11831	SRF	45	1	1.17589	1.22425	1.07993	2.06035	4.87959	20.818	0.889849	1	1	Set1
P11908	PRPS2	57	1	1.01112	0.920569	0.7218	0.654356	5.27974	-5.31305	0.996125	5	21	Set2
P11908	PRPS2	60	1	0.788771	0.677305	0.411705	0.27579	5.53975	-2.59231	0.980849	4	8	Set3
P11908	PRPS2	63	1	0.700245	0.492118	0.166668	0.137665	5.73398	-2.99506	0.985305	4	8	Set3
P11908-2	PRPS2	57	1	1.01112	0.920569	0.7218	0.654356	5.27974	-5.31305	0.996125	5	21	Set2
P11908-2	PRPS2	60	1	0.788771	0.677305	0.411705	0.27579	5.53975	-2.59231	0.980849	4	8	Set3
P11908-2	PRPS2	63	1	0.700245	0.492118	0.166668	0.137665	5.73398	-2.99506	0.985305	4	8	Set3
P12004	PCNA	63	1	0.809551	0.837489	0.492619	0.482791	5.53895	-2.98203	0.883248	9	14	Set3
P12081	HARS	51	1	0.88175	0.754686	0.522674	0.452994	5.51609	-3.29102	0.991101	21	70	Set2
P12081	HARS	54	1	0.782749	0.548912	0.227794	0.21187	5.66915	-3.49524	0.988208	21	70	Set2
P12081	HARS	57	1	0.684695	0.428177	0.21805	0.206195	5.85683	-3.26634	0.99598	21	70	Set2
P12081	HARS	60	1	0.992803	0.76309	0.528625	0.586483	5.62839	-8	0.966232	6	9	Set3
P12081-2	HARS	60	1	0.992803	0.76309	0.528625	0.586483	5.62839	-8	0.966232	6	9	Set3
P12081-3	HARS	60	1	0.992803	0.76309	0.528625	0.586483	5.62839	-8	0.966232	6	9	Set3
P12081-4	HARS	60	1	0.992803	0.76309	0.528625	0.586483	5.62839	-8	0.966232	6	9	Set3
P12109	COL6A1	63	1	1.07924	1.31611	1.59999	1.51723	5.62879	5.88925	0.962991	15	29	Set3
P12110	COL6A2	60	1	1.13375	1.16248	1.58221	1.69082	5.32608	4.49485	0.965475	12	15	Set3
P12110	COL6A2	63	1	1.12829	1.21364	1.75537	1.65744	5.41737	8	0.933908	12	15	Set3
P12110-2	COL6A2	60	1	1.13375	1.16248	1.58221	1.69082	5.32608	4.49485	0.965475	12	15	Set3
P12110-2	COL6A2	63	1	1.12829	1.21364	1.75537	1.65744	5.41737	8	0.933908	12	15	Set3
P12111	COL6A3	60	1	1.01251	1.09979	1.47144	1.60062	5.23422	5.60824	0.999544	69	114	Set3
P12111	COL6A3	63	1	1.11258	1.52778	2.44085	2.30458	5.41737	8	0.965556	69	114	Set3
P12268	IMPDH2	51	1	0.938446	0.810963	0.382363	0.269679	5.32821	-5.0243	0.996181	25	181	Set2
P12268	IMPDH2	54	1	0.792116	0.490621	0.152212	0.115646	5.64213	-3.70561	0.995031	25	181	Set2
P12268	IMPDH2	57	1	0.56238	0.388477	0.229337	0.227822	6.08136	-2.77804	0.995036	25	181	Set2
P12268	IMPDH2	60	1	0.714206	0.638305	0.512318	0.34461	5.75299	-1.77775	0.969666	17	27	Set3
P12268	IMPDH2	63	1	1.15716	0.979579	0.895323	0.46352	4.91773	-17.2228	0.907995	17	27	Set3
P12270	TPR	51	1	1.03729	1.13845	1.7519	1.78159	5.35238	8.93719	0.997997	61	74	Set2
P12270	TPR	54	1	1.0278	1.19886	1.69516	1.83811	5.30256	5.27747	0.999609	61	74	Set2
P12270	TPR	66	1	1.31209	1.30948	1.472	1.52	6.09294	1.66484	0.956751	37	42	Set3
P12273	PIP	51	1	0.247664	0.279155	0.272599	0.215508	6.26144	-11.9793	0.983715	1	1	Set2
P12277	CKB	51	1	0.977058	0.955703	0.690048	0.573308	5.16585	-5.97075	0.996801	2	2	Set2
P12277	CKB	54	1	0.897935	0.832666	0.683061	0.528799	5.35237	-2.66045	0.972014	2	2	Set2
P12429	ANXA3	42	1	1.22105	1.79502	2.65678	2.57625	5.55103	5.55636	0.984348	1	1	Set1
P12429	ANXA3	45	1	1.18007	1.64722	2.37307	1.98196	5.67803	6.17675	0.86483	1	1	Set1
P12429	ANXA3	48	1	1.40795	1.93769	2.1655	2.25253	5.80687	3.67416	0.999181	1	1	Set1
P12532	CKMT1A	42	1	1.10323	0.844122	0.745634	0.637594	5.31317	-4.37085	0.868781	3	3	Set1
P12532	CKMT1A	51	1	0.849559	0.909815	0.620594	0.608318	5.46448	-3.18746	0.839657	3	4	Set2
P12532	CKMT1A	54	1	0.963549	0.863425	0.887139	0.522491	4.89105	-10.5541	0.861893	3	4	Set2
P12532	CKMT1A	57	1	0.845248	0.820513	0.734241	0.630994	5.66152	-1.79642	0.953932	3	4	Set2
P12532	CKMT1A	63	1	0.646565	0.689447	0.677582	0.613357	6.26144	-8.50024	0.899493	5	6	Set3
P12532-2	CKMT1A	42	1	1.10323	0.844122	0.745634	0.637594	5.31317	-4.37085	0.868781	3	3	Set1
P12532-2	CKMT1A	51	1	0.849559	0.909815	0.620594	0.608318	5.46448	-3.18746	0.839657	3	4	Set2
P12532-2	CKMT1A	54	1	0.963549	0.863425	0.887139	0.522491	4.89105	-10.5541	0.861893	3	4	Set2
P12532-2	CKMT1A	57	1	0.845248	0.820513	0.734241	0.630994	5.66152	-1.79642	0.953932	3	4	Set2
P12532-2	CKMT1A	63	1	0.646565	0.689447	0.677582	0.613357	6.26144	-8.50024	0.899493	5	6	Set3
P12694	BCKDHA	60	1	0.802504	0.701642	0.361169	0.502867	5.81439	-3.81334	0.866643	1	1	Set3
P12694	BCKDHA	63	1	0.677319	0.524838	0.381398	0.368306	5.99755	-2.74297	0.99529	1	1	Set3
P12694-2	BCKDHA	60	1	0.802504	0.701642	0.361169	0.502867	5.81439	-3.81334	0.866643	1	1	Set3
P12694-2	BCKDHA	63	1	0.677319	0.524838	0.381398	0.368306	5.99755	-2.74297	0.99529	1	1	Set3
P12931	SRC	51	1	0.882324	0.807767	0.619594	0.657085	5.72938	-3.54262	0.941084	4	6	Set2
P12931	SRC	54	1	0.94163	0.851795	0.597137	0.58736	5.44444	-5.64848	0.984382	4	6	Set2
P12931	SRC	57	1	0.957153	0.879887	0.499048	0.528516	5.41737	-8	0.982619	4	6	Set2
P12931-2	SRC	51	1	0.882324	0.807767	0.619594	0.657085	5.72938	-3.54262	0.941084	4	6	Set2
P12931-2	SRC	54	1	0.94163	0.851795	0.597137	0.58736	5.44444	-5.64848	0.984382	4	6	Set2
P12931-2	SRC	57	1	0.957153	0.879887	0.499048	0.528516	5.41737	-8	0.982619	4	6	Set2
P12956	XRCC6	63	1	1.06957	1.14561	2.68029	2.3372	5.41737	22	0.951589	10	11	Set3
P13010	XRCC5	51	1	1.3855	1.45053	2.11927	1.88218	5.80082	3.36056	0.83558	8	9	Set2
P13010	XRCC5	66	1	0.506572	0.584809	0.492432	0.540077	6.26144	-50	0.97021	4	5	Set3
P13073	COX4I1	45	1	1.01381	1.22566	1.26916	2.70362	4.89605	16.09	0.975039	5	7	Set1
P13196	ALAS1	51	1	1.61579	1.68239	2.11394	2.60082	5.55448	1.90813	0.941962	2	2	Set2
P13196	ALAS1	54	1	1.19947	1.62216	1.96594	2.06802	5.61043	3.78328	0.999625	2	2	Set2
P13196	ALAS1	57	1	0.863623	1.12596	1.55619	1.69402	5.24192	6.12851	0.959406	2	2	Set2
P13284	IFI30	45	1	0.917558	0.92932	1.04261	1.64254	4.78432	15	0.966788	2	4	Set1
P13591	NCAM1	45	1	1.01084	1.0113	1.30731	1.70449	4.97759	11.4012	0.999388	1	1	Set1
P13591	NCAM1	48	1	1.09395	0.921822	1.39254	2.84041	4.78432	8	0.972603	1	1	Set1
P13591	NCAM1	51	1	0.842773	0.785693	0.993893	2.52291	4.78432	50	0.966777	4	4	Set2
P13591	NCAM1	54	1	0.839661	0.826563	1.15013	2.88649	4.78432	15	0.979283	4	4	Set2
P13591	NCAM1	57	1	0.927143	0.928313	1.05956	2.30294	4.78432	15	0.992088	4	4	Set2
P13591	NCAM1	60	1	0.967067	0.930244	1.23848	2.80973	4.78432	15	0.986022	5	6	Set3
P13591	NCAM1	63	1	1.0588	1.09278	1.08574	2.26895	4.89111	24.1042	0.989739	5	6	Set3
P13591	NCAM1	66	1	1.2813	0.994936	1.65505	1.88644	5.20635	8	0.856147	5	6	Set3
P13591-1	NCAM1	45	1	1.01084	1.0113	1.30731	1.70449	4.97759	11.4012	0.999388	1	1	Set1
P13591-1	NCAM1	48	1	1.09395	0.921822	1.39254	2.84041	4.78432	8	0.972603	1	1	Set1
P13591-1	NCAM1	51	1	0.842773	0.785693	0.993893	2.52291	4.78432	50	0.966777	4	4	Set2
P13591-1	NCAM1	54	1	0.839661	0.826563	1.15013	2.88649	4.78432	15	0.979283	4	4	Set2
P13591-1	NCAM1	57	1	0.927143	0.928313	1.05956	2.30294	4.78432	15	0.992088	4	4	Set2
P13591-1	NCAM1	60	1	0.967067	0.930244	1.23848	2.80973	4.78432	15	0.986022	5	6	Set3
P13591-1	NCAM1	63	1	1.0588	1.09278	1.08574	2.26895	4.89111	24.1042	0.989739	5	6	Set3
P13591-1	NCAM1	66	1	1.2813	0.994936	1.65505	1.88644	5.20635	8	0.856147	5	6	Set3
P13591-3	NCAM1	51	1	0.842773	0.785693	0.993893	2.52291	4.78432	50	0.966777	4	4	Set2
P13591-3	NCAM1	54	1	0.839661	0.826563	1.15013	2.88649	4.78432	15	0.979283	4	4	Set2
P13591-3	NCAM1	57	1	0.927143	0.928313	1.05956	2.30294	4.78432	15	0.992088	4	4	Set2
P13591-3	NCAM1	60	1	0.967067	0.930244	1.23848	2.80973	4.78432	15	0.986022	5	6	Set3
P13591-3	NCAM1	63	1	1.0588	1.09278	1.08574	2.26895	4.89111	24.1042	0.989739	5	6	Set3
P13591-3	NCAM1	66	1	1.2813	0.994936	1.65505	1.88644	5.20635	8	0.856147	5	6	Set3
P13591-4	NCAM1	51	1	0.842773	0.785693	0.993893	2.52291	4.78432	50	0.966777	4	4	Set2
P13591-4	NCAM1	54	1	0.839661	0.826563	1.15013	2.88649	4.78432	15	0.979283	4	4	Set2
P13591-4	NCAM1	57	1	0.927143	0.928313	1.05956	2.30294	4.78432	15	0.992088	4	4	Set2
P13591-4	NCAM1	60	1	0.967067	0.930244	1.23848	2.80973	4.78432	15	0.986022	5	6	Set3
P13591-4	NCAM1	63	1	1.0588	1.09278	1.08574	2.26895	4.89111	24.1042	0.989739	5	6	Set3
P13591-4	NCAM1	66	1	1.2813	0.994936	1.65505	1.88644	5.20635	8	0.856147	5	6	Set3
P13591-5	NCAM1	51	1	0.842773	0.785693	0.993893	2.52291	4.78432	50	0.966777	4	4	Set2
P13591-5	NCAM1	54	1	0.839661	0.826563	1.15013	2.88649	4.78432	15	0.979283	4	4	Set2
P13591-5	NCAM1	57	1	0.927143	0.928313	1.05956	2.30294	4.78432	15	0.992088	4	4	Set2
P13591-5	NCAM1	60	1	0.967067	0.930244	1.23848	2.80973	4.78432	15	0.986022	5	6	Set3
P13591-5	NCAM1	63	1	1.0588	1.09278	1.08574	2.26895	4.89111	24.1042	0.989739	5	6	Set3
P13591-5	NCAM1	66	1	1.2813	0.994936	1.65505	1.88644	5.20635	8	0.856147	5	6	Set3
P13645	KRT10	42	1	2.69367	3.94817	4.79233	4.25304	6.01298	5.32456	0.965918	14	24	Set1
P13645	KRT10	45	1	1.79658	2.01849	2.74596	2.42329	6.02927	3.31683	0.903854	14	24	Set1
P13645	KRT10	51	1	1.15221	1.02562	0.823184	0.565685	4.99534	-50	0.883333	15	39	Set2
P13645	KRT10	60	1	2.47718	2.32897	6.51866	5.73217	5.41737	8	0.869528	13	40	Set3
P13647	KRT5	42	1	2.04692	3.35847	3.21114	3.72122	5.89879	3.68453	0.95859	7	8	Set1
P13647	KRT5	45	1	1.4581	2.06588	2.54415	2.52866	5.76769	3.94273	0.994736	7	8	Set1
P13647	KRT5	51	1	1.03994	0.803955	0.767698	0.624158	5.3327	-3.28743	0.887851	8	9	Set2
P13647	KRT5	57	1	0.950783	2.17696	1.90573	1.90985	5.8394	50	0.943354	8	9	Set2
P13647	KRT5	63	1	2.93087	2.6738	2.29552	2.40254	6.26144	50	0.836729	9	11	Set3
P13667	PDIA4	57	1	1.0666	1.18819	1.83585	1.71334	5.41737	15	0.959423	33	154	Set2
P13667	PDIA4	60	1	1.08189	1.30215	2.26152	2.37899	5.34021	6.77245	0.99742	28	101	Set3
P13667	PDIA4	63	1	1.27817	1.57159	2.699	2.44457	5.50009	18.557	0.935056	28	101	Set3
P13667	PDIA4	66	1	1.15984	1.3526	2.72791	2.1207	5.41737	15	0.801656	28	101	Set3
P13674	P4HA1	54	1	1.03836	1.21403	1.46985	1.52887	5.44233	4.7012	0.999765	20	44	Set2
P13674	P4HA1	57	1	1.18634	1.37492	1.79763	1.73946	5.61847	4.1198	0.957042	20	44	Set2
P13674	P4HA1	60	1	1.09188	1.23653	1.9188	2.15962	5.26573	5.01665	0.99547	15	26	Set3
P13674	P4HA1	63	1	1.26403	1.74346	2.58437	2.55876	5.54321	4.77825	0.983587	15	26	Set3
P13674	P4HA1	66	1	1.15741	1.45237	2.54045	2.11103	5.51349	39.9996	0.877645	15	26	Set3
P13674-2	P4HA1	60	1	1.09188	1.23653	1.9188	2.15962	5.26573	5.01665	0.99547	15	26	Set3
P13674-2	P4HA1	63	1	1.26403	1.74346	2.58437	2.55876	5.54321	4.77825	0.983587	15	26	Set3
P13674-2	P4HA1	66	1	1.15741	1.45237	2.54045	2.11103	5.51349	39.9996	0.877645	15	26	Set3
P13674-3	P4HA1	54	1	1.03836	1.21403	1.46985	1.52887	5.44233	4.7012	0.999765	20	44	Set2
P13674-3	P4HA1	57	1	1.18634	1.37492	1.79763	1.73946	5.61847	4.1198	0.957042	20	44	Set2
P13674-3	P4HA1	60	1	1.09188	1.23653	1.9188	2.15962	5.26573	5.01665	0.99547	15	26	Set3
P13674-3	P4HA1	63	1	1.26403	1.74346	2.58437	2.55876	5.54321	4.77825	0.983587	15	26	Set3
P13674-3	P4HA1	66	1	1.15741	1.45237	2.54045	2.11103	5.51349	39.9996	0.877645	15	26	Set3
P13693	TPT1	63	1	1.0729	1.03061	1.07136	0.640557	4.78432	-50	0.915162	7	32	Set3
P13726	F3	45	1	1.14676	1.14103	1.20867	1.57606	5.0659	2.6559	0.820104	1	1	Set1
P13726	F3	60	1	1.23438	0.931783	0.535498	0.469765	5.25634	-8.01848	0.866988	1	1	Set3
P13796	LCP1	63	1	0.990687	1.29622	1.50156	1.60484	5.46905	4.6637	0.981087	8	11	Set3
P13804	ETFA	63	1	0.739772	0.759059	0.487118	0.558743	6.00473	-2.43532	0.860967	13	31	Set3
P13807	GYS1	60	1	1.10079	0.845214	0.320968	0.294213	5.39018	-9.75748	0.981578	4	4	Set3
P13929	ENO3	63	1	1.00496	1.03801	0.590092	0.588565	5.11185	-50	0.993249	4	21	Set3
P13929-2	ENO3	63	1	1.00496	1.03801	0.590092	0.588565	5.11185	-50	0.993249	4	21	Set3
P13929-3	ENO3	63	1	1.00496	1.03801	0.590092	0.588565	5.11185	-50	0.993249	4	21	Set3
P13995	MTHFD2	60	1	0.906449	0.722267	0.602294	0.447644	5.47073	-2.75607	0.9835	4	4	Set3
P13995	MTHFD2	63	1	0.953986	0.680608	0.253136	0.21702	5.46473	-5.99431	0.999354	4	4	Set3
P13995	MTHFD2	66	1	0.431062	0.490821	0.347979	0.259795	6.26144	-1.71858	0.940905	4	4	Set3
P14136	GFAP	48	1	0.845827	0.983274	1.0719	0.464867	4.78432	-50	0.875742	1	1	Set1
P14136	GFAP	51	1	0.967125	1.00002	1.08512	0.524808	4.78432	-50	0.958019	1	1	Set2
P14136-2	GFAP	48	1	0.845827	0.983274	1.0719	0.464867	4.78432	-50	0.875742	1	1	Set1
P14136-2	GFAP	51	1	0.967125	1.00002	1.08512	0.524808	4.78432	-50	0.958019	1	1	Set2
P14136-3	GFAP	48	1	0.845827	0.983274	1.0719	0.464867	4.78432	-50	0.875742	1	1	Set1
P14136-3	GFAP	51	1	0.967125	1.00002	1.08512	0.524808	4.78432	-50	0.958019	1	1	Set2
P14210	HGF	66	1	0.960678	1.04608	1.72637	1.52488	5.41737	22	0.913993	4	4	Set3
P14210-3	HGF	66	1	0.960678	1.04608	1.72637	1.52488	5.41737	22	0.913993	4	4	Set3
P14314-2	PRKCSH	60	1	1.07175	1.15564	1.56476	1.61398	5.36154	6.11774	0.988413	17	77	Set3
P14373	TRIM27	48	1	1.02995	1.09118	1.23669	1.91816	4.91519	12.4338	0.984259	1	1	Set1
P14373	TRIM27	51	1	1.11136	1.32862	1.77965	2.53695	5.08856	3.75788	0.968085	1	1	Set2
P14373	TRIM27	54	1	0.861502	1.01777	1.31118	1.66875	4.98635	9.95547	0.953247	1	1	Set2
P14373	TRIM27	57	1	1.17455	0.987333	1.42603	2.38181	4.99534	50	0.951894	1	1	Set2
P14373-2	TRIM27	48	1	1.02995	1.09118	1.23669	1.91816	4.91519	12.4338	0.984259	1	1	Set1
P14373-2	TRIM27	51	1	1.11136	1.32862	1.77965	2.53695	5.08856	3.75788	0.968085	1	1	Set2
P14373-2	TRIM27	54	1	0.861502	1.01777	1.31118	1.66875	4.98635	9.95547	0.953247	1	1	Set2
P14373-2	TRIM27	57	1	1.17455	0.987333	1.42603	2.38181	4.99534	50	0.951894	1	1	Set2
P14550	AKR1A1	54	1	1.02096	0.886548	0.66653	0.583918	5.30196	-5.02584	0.991485	13	35	Set2
P14550	AKR1A1	63	1	0.745814	0.583502	1.04929	2.02004	4.78432	15	0.808999	1	1	Set3
P14618	PKM	63	1	0.759158	0.791365	0.428538	0.48312	5.74197	-2.6689	0.847271	34	633	Set3
P14618-2	PKM	63	1	0.759158	0.791365	0.428538	0.48312	5.74197	-2.6689	0.847271	34	633	Set3
P14625	HSP90B1	57	1	1.04386	1.14456	1.81439	1.62575	5.41737	15	0.928013	42	455	Set2
P14625	HSP90B1	60	1	1.03346	1.21738	2.03264	2.10137	5.34389	7.77596	0.999386	34	197	Set3
P14625	HSP90B1	63	1	1.24085	1.51001	2.5665	2.30258	5.50393	23.2625	0.93092	34	197	Set3
P14635	CCNB1	66	1	0.799071	0.425324	0.452109	0.290672	5.79095	-3.38104	0.944138	1	1	Set3
P14635-2	CCNB1	66	1	0.799071	0.425324	0.452109	0.290672	5.79095	-3.38104	0.944138	1	1	Set3
P14678	SNRPB	45	1	1.00636	1.04609	1.05081	0.588513	4.78432	-50	0.969386	1	5	Set1
P14678-2	SNRPB	45	1	1.00636	1.04609	1.05081	0.588513	4.78432	-50	0.969386	1	5	Set1
P14678-3	SNRPB	45	1	1.00636	1.04609	1.05081	0.588513	4.78432	-50	0.969386	1	5	Set1
P14866	HNRNPL	54	1	0.90165	1.96533	2.30465	1.866	5.7619	50	0.863093	2	2	Set2
P14866	HNRNPL	57	1	1.48561	2.38093	3.66353	4.45344	5.40515	3.287	0.995165	2	2	Set2
P14866-2	HNRNPL	54	1	0.90165	1.96533	2.30465	1.866	5.7619	50	0.863093	2	2	Set2
P14866-2	HNRNPL	57	1	1.48561	2.38093	3.66353	4.45344	5.40515	3.287	0.995165	2	2	Set2
P14868	DARS	54	1	0.958852	0.879871	0.479368	0.456632	5.36847	-7.9752	0.994878	29	107	Set2
P14868	DARS	57	1	0.92336	0.674299	0.268254	0.206349	5.46059	-4.88543	0.998251	29	107	Set2
P14868	DARS	60	1	0.802652	0.515576	0.14164	0.0898751	5.59783	-3.69203	0.994169	16	29	Set3
P14868	DARS	63	1	0.991008	0.77412	0.41262	0.33085	5.3892	-5.31076	0.999057	16	29	Set3
P14927	UQCRB	51	1	0.66859	0.596951	0.601751	0.518982	6.26144	-1.97368	0.975866	3	9	Set2
P14927	UQCRB	57	1	1.05265	1.02683	1.5511	1.683	5.16348	8.74136	0.993625	3	9	Set2
P15056	BRAF	48	1	1.12273	1.06009	0.877584	0.631876	4.98225	-39.2481	0.875705	3	3	Set1
P15056	BRAF	51	1	0.881744	0.680797	0.33124	0.245451	5.47475	-3.87794	0.995125	1	1	Set2
P15056	BRAF	54	1	0.62935	0.49358	0.284119	0.241907	5.93615	-2.36101	0.989078	1	1	Set2
P15085	CPA1	66	1	2.55737	0.214396	10.0582	11.6114	5.20635	15	0.961532	1	1	Set3
P15104	GLUL	57	1	0.877629	0.830356	0.747025	0.648814	5.5814	-2.05001	0.969441	5	9	Set2
P15104	GLUL	60	1	0.68909	0.440149	0.133687	0.046147	5.70387	-2.85059	0.994137	2	2	Set3
P15153	RAC2	54	1	1.00209	0.982758	0.660872	0.56849	5.15132	-8.60361	0.999947	3	8	Set2
P15260	IFNGR1	45	1	1.3729	1.53689	1.8595	1.61483	6.0796	5.00663	0.845228	1	1	Set1
P15260-2	IFNGR1	45	1	1.3729	1.53689	1.8595	1.61483	6.0796	5.00663	0.845228	1	1	Set1
P15408	FOSL2	45	1	0.971647	1.03108	0.928259	2.04437	4.78432	50	0.992374	3	4	Set1
P15408-3	FOSL2	45	1	0.971647	1.03108	0.928259	2.04437	4.78432	50	0.992374	3	4	Set1
P15529	CD46	63	1	0.945804	0.126414	0.185414	0.145185	5.8394	-15	0.996836	1	1	Set3
P15529-10	CD46	63	1	0.945804	0.126414	0.185414	0.145185	5.8394	-15	0.996836	1	1	Set3
P15529-11	CD46	63	1	0.945804	0.126414	0.185414	0.145185	5.8394	-15	0.996836	1	1	Set3
P15529-12	CD46	63	1	0.945804	0.126414	0.185414	0.145185	5.8394	-15	0.996836	1	1	Set3
P15529-13	CD46	63	1	0.945804	0.126414	0.185414	0.145185	5.8394	-15	0.996836	1	1	Set3
P15529-14	CD46	63	1	0.945804	0.126414	0.185414	0.145185	5.8394	-15	0.996836	1	1	Set3
P15529-15	CD46	63	1	0.945804	0.126414	0.185414	0.145185	5.8394	-15	0.996836	1	1	Set3
P15692	VEGFA	42	1	1.04928	1.1838	1.1113	1.6505	4.8844	13.6069	0.867814	1	1	Set1
P15692	VEGFA	45	1	1.08108	0.980626	0.881101	1.60287	4.78432	50	0.935105	1	1	Set1
P15692	VEGFA	48	1	0.8665	0.887596	1.01794	1.62963	4.78432	22	0.922477	1	1	Set1
P15692-11	VEGFA	42	1	1.04928	1.1838	1.1113	1.6505	4.8844	13.6069	0.867814	1	1	Set1
P15692-11	VEGFA	45	1	1.08108	0.980626	0.881101	1.60287	4.78432	50	0.935105	1	1	Set1
P15692-11	VEGFA	48	1	0.8665	0.887596	1.01794	1.62963	4.78432	22	0.922477	1	1	Set1
P15692-13	VEGFA	42	1	1.04928	1.1838	1.1113	1.6505	4.8844	13.6069	0.867814	1	1	Set1
P15692-13	VEGFA	45	1	1.08108	0.980626	0.881101	1.60287	4.78432	50	0.935105	1	1	Set1
P15692-13	VEGFA	48	1	0.8665	0.887596	1.01794	1.62963	4.78432	22	0.922477	1	1	Set1
P15692-14	VEGFA	42	1	1.04928	1.1838	1.1113	1.6505	4.8844	13.6069	0.867814	1	1	Set1
P15692-14	VEGFA	45	1	1.08108	0.980626	0.881101	1.60287	4.78432	50	0.935105	1	1	Set1
P15692-14	VEGFA	48	1	0.8665	0.887596	1.01794	1.62963	4.78432	22	0.922477	1	1	Set1
P15692-15	VEGFA	42	1	1.04928	1.1838	1.1113	1.6505	4.8844	13.6069	0.867814	1	1	Set1
P15692-15	VEGFA	45	1	1.08108	0.980626	0.881101	1.60287	4.78432	50	0.935105	1	1	Set1
P15692-15	VEGFA	48	1	0.8665	0.887596	1.01794	1.62963	4.78432	22	0.922477	1	1	Set1
P15692-16	VEGFA	42	1	1.04928	1.1838	1.1113	1.6505	4.8844	13.6069	0.867814	1	1	Set1
P15692-16	VEGFA	45	1	1.08108	0.980626	0.881101	1.60287	4.78432	50	0.935105	1	1	Set1
P15692-16	VEGFA	48	1	0.8665	0.887596	1.01794	1.62963	4.78432	22	0.922477	1	1	Set1
P15692-17	VEGFA	42	1	1.04928	1.1838	1.1113	1.6505	4.8844	13.6069	0.867814	1	1	Set1
P15692-17	VEGFA	45	1	1.08108	0.980626	0.881101	1.60287	4.78432	50	0.935105	1	1	Set1
P15692-17	VEGFA	48	1	0.8665	0.887596	1.01794	1.62963	4.78432	22	0.922477	1	1	Set1
P15692-2	VEGFA	42	1	1.04928	1.1838	1.1113	1.6505	4.8844	13.6069	0.867814	1	1	Set1
P15692-2	VEGFA	45	1	1.08108	0.980626	0.881101	1.60287	4.78432	50	0.935105	1	1	Set1
P15692-2	VEGFA	48	1	0.8665	0.887596	1.01794	1.62963	4.78432	22	0.922477	1	1	Set1
P15692-3	VEGFA	42	1	1.04928	1.1838	1.1113	1.6505	4.8844	13.6069	0.867814	1	1	Set1
P15692-3	VEGFA	45	1	1.08108	0.980626	0.881101	1.60287	4.78432	50	0.935105	1	1	Set1
P15692-3	VEGFA	48	1	0.8665	0.887596	1.01794	1.62963	4.78432	22	0.922477	1	1	Set1
P15692-4	VEGFA	42	1	1.04928	1.1838	1.1113	1.6505	4.8844	13.6069	0.867814	1	1	Set1
P15692-4	VEGFA	45	1	1.08108	0.980626	0.881101	1.60287	4.78432	50	0.935105	1	1	Set1
P15692-4	VEGFA	48	1	0.8665	0.887596	1.01794	1.62963	4.78432	22	0.922477	1	1	Set1
P15692-5	VEGFA	42	1	1.04928	1.1838	1.1113	1.6505	4.8844	13.6069	0.867814	1	1	Set1
P15692-5	VEGFA	45	1	1.08108	0.980626	0.881101	1.60287	4.78432	50	0.935105	1	1	Set1
P15692-5	VEGFA	48	1	0.8665	0.887596	1.01794	1.62963	4.78432	22	0.922477	1	1	Set1
P15692-8	VEGFA	42	1	1.04928	1.1838	1.1113	1.6505	4.8844	13.6069	0.867814	1	1	Set1
P15692-8	VEGFA	45	1	1.08108	0.980626	0.881101	1.60287	4.78432	50	0.935105	1	1	Set1
P15692-8	VEGFA	48	1	0.8665	0.887596	1.01794	1.62963	4.78432	22	0.922477	1	1	Set1
P15735	PHKG2	51	1	0.968079	0.911791	0.657885	0.564901	5.26111	-4.99596	0.996188	1	1	Set2
P15735	PHKG2	54	1	0.93219	0.837301	0.766395	0.633763	5.38784	-2.4983	0.96875	1	1	Set2
P15735-2	PHKG2	51	1	0.968079	0.911791	0.657885	0.564901	5.26111	-4.99596	0.996188	1	1	Set2
P15735-2	PHKG2	54	1	0.93219	0.837301	0.766395	0.633763	5.38784	-2.4983	0.96875	1	1	Set2
P15814	IGLL1	60	1	1.12437	1.04731	1.12384	2.80696	4.90108	26.379	0.992666	1	1	Set3
P15814	IGLL1	63	1	1.13983	1.00189	0.965453	2.95223	4.78432	50	0.993045	1	1	Set3
P15814	IGLL1	66	1	2.05904	1.5703	1.56827	5.62046	4.8926	18.2885	0.895322	1	1	Set3
P15880	RPS2	60	1	0.665196	0.657677	0.447512	0.498235	6.21828	-2.2496	0.93291	10	42	Set3
P15884	TCF4	51	1	0.805647	0.776343	0.371292	0.319554	5.47247	-3.36852	0.938113	1	1	Set2
P15884	TCF4	54	1	0.752296	0.476012	0.211068	0.190285	5.73884	-3.47291	0.995106	1	1	Set2
P15884	TCF4	63	1	0.98217	0.794579	0.754309	0.663388	5.51582	-3.40214	0.945671	1	1	Set3
P15884-10	TCF4	51	1	0.805647	0.776343	0.371292	0.319554	5.47247	-3.36852	0.938113	1	1	Set2
P15884-10	TCF4	54	1	0.752296	0.476012	0.211068	0.190285	5.73884	-3.47291	0.995106	1	1	Set2
P15884-11	TCF4	51	1	0.805647	0.776343	0.371292	0.319554	5.47247	-3.36852	0.938113	1	1	Set2
P15884-11	TCF4	54	1	0.752296	0.476012	0.211068	0.190285	5.73884	-3.47291	0.995106	1	1	Set2
P15884-12	TCF4	51	1	0.805647	0.776343	0.371292	0.319554	5.47247	-3.36852	0.938113	1	1	Set2
P15884-12	TCF4	54	1	0.752296	0.476012	0.211068	0.190285	5.73884	-3.47291	0.995106	1	1	Set2
P15884-13	TCF4	51	1	0.805647	0.776343	0.371292	0.319554	5.47247	-3.36852	0.938113	1	1	Set2
P15884-13	TCF4	54	1	0.752296	0.476012	0.211068	0.190285	5.73884	-3.47291	0.995106	1	1	Set2
P15884-14	TCF4	51	1	0.805647	0.776343	0.371292	0.319554	5.47247	-3.36852	0.938113	1	1	Set2
P15884-14	TCF4	54	1	0.752296	0.476012	0.211068	0.190285	5.73884	-3.47291	0.995106	1	1	Set2
P15884-15	TCF4	51	1	0.805647	0.776343	0.371292	0.319554	5.47247	-3.36852	0.938113	1	1	Set2
P15884-15	TCF4	54	1	0.752296	0.476012	0.211068	0.190285	5.73884	-3.47291	0.995106	1	1	Set2
P15884-16	TCF4	51	1	0.805647	0.776343	0.371292	0.319554	5.47247	-3.36852	0.938113	1	1	Set2
P15884-16	TCF4	54	1	0.752296	0.476012	0.211068	0.190285	5.73884	-3.47291	0.995106	1	1	Set2
P15884-2	TCF4	51	1	0.805647	0.776343	0.371292	0.319554	5.47247	-3.36852	0.938113	1	1	Set2
P15884-2	TCF4	54	1	0.752296	0.476012	0.211068	0.190285	5.73884	-3.47291	0.995106	1	1	Set2
P15884-3	TCF4	51	1	0.805647	0.776343	0.371292	0.319554	5.47247	-3.36852	0.938113	1	1	Set2
P15884-3	TCF4	54	1	0.752296	0.476012	0.211068	0.190285	5.73884	-3.47291	0.995106	1	1	Set2
P15884-3	TCF4	63	1	0.98217	0.794579	0.754309	0.663388	5.51582	-3.40214	0.945671	1	1	Set3
P15884-4	TCF4	51	1	0.805647	0.776343	0.371292	0.319554	5.47247	-3.36852	0.938113	1	1	Set2
P15884-4	TCF4	54	1	0.752296	0.476012	0.211068	0.190285	5.73884	-3.47291	0.995106	1	1	Set2
P15884-4	TCF4	63	1	0.98217	0.794579	0.754309	0.663388	5.51582	-3.40214	0.945671	1	1	Set3
P15884-5	TCF4	51	1	0.805647	0.776343	0.371292	0.319554	5.47247	-3.36852	0.938113	1	1	Set2
P15884-5	TCF4	54	1	0.752296	0.476012	0.211068	0.190285	5.73884	-3.47291	0.995106	1	1	Set2
P15884-5	TCF4	63	1	0.98217	0.794579	0.754309	0.663388	5.51582	-3.40214	0.945671	1	1	Set3
P15884-6	TCF4	51	1	0.805647	0.776343	0.371292	0.319554	5.47247	-3.36852	0.938113	1	1	Set2
P15884-6	TCF4	54	1	0.752296	0.476012	0.211068	0.190285	5.73884	-3.47291	0.995106	1	1	Set2
P15884-7	TCF4	51	1	0.805647	0.776343	0.371292	0.319554	5.47247	-3.36852	0.938113	1	1	Set2
P15884-7	TCF4	54	1	0.752296	0.476012	0.211068	0.190285	5.73884	-3.47291	0.995106	1	1	Set2
P15884-8	TCF4	51	1	0.805647	0.776343	0.371292	0.319554	5.47247	-3.36852	0.938113	1	1	Set2
P15884-8	TCF4	54	1	0.752296	0.476012	0.211068	0.190285	5.73884	-3.47291	0.995106	1	1	Set2
P15884-9	TCF4	51	1	0.805647	0.776343	0.371292	0.319554	5.47247	-3.36852	0.938113	1	1	Set2
P15884-9	TCF4	54	1	0.752296	0.476012	0.211068	0.190285	5.73884	-3.47291	0.995106	1	1	Set2
P15923	TCF3	63	1	0.988145	0.988842	0.84894	0.648449	4.97194	-9.94484	0.997261	3	4	Set3
P15923-2	TCF3	63	1	0.988145	0.988842	0.84894	0.648449	4.97194	-9.94484	0.997261	3	4	Set3
P15923-3	TCF3	63	1	0.988145	0.988842	0.84894	0.648449	4.97194	-9.94484	0.997261	3	4	Set3
P15924	DSP	51	1	0.902357	0.727039	0.678719	0.454111	5.39991	-2.31221	0.941352	2	2	Set2
P15924	DSP	57	1	1.05176	2.53114	2.87599	2.19446	5.93811	50	0.80494	2	2	Set2
P15924	DSP	63	1	1.64415	1.83552	2.00857	1.96214	6.21049	3.20803	0.99205	11	12	Set3
P15954	COX7C	42	1	1.00206	1.28352	1.61451	2.26626	5.0653	3.94952	0.964812	1	1	Set1
P15954	COX7C	45	1	1.12258	1.87516	2.08836	2.5014	5.49904	3.16826	0.957644	1	1	Set1
P16035	TIMP2	45	1	1.02969	0.958039	1.24969	3.84298	4.78432	15	0.99586	2	2	Set1
[truncated: 7,978 more rows]
